# Supplementary material for: A physical map of traits of agronomic importance based on potato and tomato genome sequences
Source: Front Genet. 2023 Jul 25;14:1197206. doi: 10.3389/fgene.2023.1197206 (PMC10411547; doi:10.3389/fgene.2023.1197206)
Supplement: Supplementary file 1 [file Table2.XLSX]

## Sheet: Chromosome 2
Markers included in Figure 2 are labelled with *	Colour codes: Bright green: Resistance to oomycete (Phytophthora). Dull green: Resistance to fungus. Purple: Resistance to bacterium. Blue: Resistance to virus. Magenta: Resistance to nematode. Red: Resistance to insect. Orange: QTL for sugar content. Yellow: QTL für yield. Maroon: QTL for maturity.				Green: Candidate genes for QRL. Yellow: Candidate genes for yield. Blue: Central metabolism genes. Orange: Carbohydrate metabolism genes, candidate genes for sugar content.			Tomato mapping population: Tomato-EXPEN 1992 (Sl_VF36xLA716), Tanksley et al. (1992) Genetics 132, 1141-1160		Potato mapping population: Potato TxB 1992 (N263), Bonierbale et al. (1988) Genetics 120, 1095-1103		Potato mapping population: Ghislain et al. (2009) Mol. Breed. 23, 377-388		Potato mapping population: Feingold et al. (2005) Theor. Appl. Genet. 111, 456-466		Potato mapping population: F1840, Gebhardt et al. (1991) Theor. Appl. Genet. 83, 49-57		Potato mapping population: BC9162, Gebhardt et al. (1989) Theor. Appl. Genet. 78, 65-75		Identical genes matching to different markers or loci are indicated with #	Identical genes matching to different markers or loci are indicated with #	Colour codes as in columns B and C. Inversions and translocations are framed in black	Differences of physical marker order of version v4.03 versus v6.1 are indicated by red numbers. Colour codes as in columns B and C.	Colour codes as in columns B and C. Inversions and translocations are framed in black	Identical genes matching to different markers or loci are indicated with #
Chromosome	Marker or gene, mapped directly by sequence alignment	R gene, QRL or QTL, mapped indirectly by sequence alignment of linked, associated and flanking markers	Origin of marker or trait	Numerical codes of references (see Table S15)	Marker or locus description	Marker or locus category	Sequence source: Accession(s), database, reference	Marker	Marker position [cM]	Marker	Marker position [cM]	Marker	Marker position [cM]	Marker	Marker position [cM]	Marker	Marker position [cM]	Marker	Marker position [cM]	Potato locus (DM1-3 v4.03)	Potato locus (DM1-3 v6.1)	Potato position chr02 (DM1-3 v6.1) [bp]	Potato position chr02 (DM1-3 v4.03) [bp]	Tomato position (SL4.0chr02) [bp]	Tomato locus (SL4.0chr02) [bp]
2	P2a6		S. tuberosum	52,55	Potato EST marker (Abductin)	EST (expressed sequence tag)	AJ487411, NCBI									P2a6-a	3					no matching position (chr09)	no matching position (chr09)	no matching position (chr09)
2	P7g4		S. tuberosum	52,55	Potato EST marker (ribosomal protein S16)	EST (sequence-tagged-site)	AJ487442, NCBI									P7g4-c	4					no matching position	no matching position	no matching position
2	At2B05 (AT5G65670)		A. thaliana	52,55	Arabidopsis EST marker (auxin induced genes 8, 9, 14)	EST (expressed sequence tag)	T42378, U18406, NCBI; AT5G65670, TAIR									At2B5-a	5.001					no matching position	no matching position	no matching position
2	AtH01 (AT1G09640)		A. thaliana	52,55	Arabidopsis EST marker (Elongation factor EF1)	EST (expressed sequence tag)	R90701, NCBI; AT1G09640, TAIR									At1H1	5.002					no matching position (chr11)	no matching position (chr11)	no matching position (chr11)
2	At1B09 (At4g38510)		A. thaliana	52,55	Arabidopsis EST marker (Vacuolar ATP synthase subunit B)	EST (expressed sequence tag)	T88319, NCBI; At4g38510, TAIR									At1B9-a	6.001					no matching position	no matching position	no matching position
2	GP74		S. tuberosum	1,6,7,8	Potato STS marker	STS (sequence-tagged-site)	CG783254, NCBI											GP74-a	3.001			no matching position	no matching position	no matching position
2	S041728		S. lycopersicum	342	Tomato KASP marker, linked with tomato QTL for resistance to late blight	STS (sequence-tagged-site)	Ref. 342															no matching position	no matching position	00550399..550439	intergenic
2*	GP201		S. tuberosum	6,7,8,59	Potato STS marker, linked to potato QTL for tuber sugar content	STS (sequence-tagged-site)	CG783141, NCBI											GP201	5.001	PGSC0003DMG400014096	Soltu.DM.02G000110	01899370..1900274	02724420..2728280	01687090..1687927	Solyc02g043810
2	St3.1		S. tuberosum	13	Potato STS marker, detected by PCR with "resistance gene" primers, no sequence similarity to NB-LRR genes	RGL sequence (resistance-gene-like)	U60076, NCBI											St3.1	3.003	intergenic	intergenic(a,b)	03990552..3990241(a), 08314453..8314226(b) et al.	no matching position	15590071..15590419	intergenic
2	St3.2		S. tuberosum	13	Potato STS marker, detected by PCR with "resistance gene" primers, no sequence similarity to NB-LRR genes	RGL sequence (resistance-gene-like)	U60077, NCBI											St3.2	3.004			38341060..38340271 (chr11), 39566595..39566712 (chr02)	no matching position	no matching position (chr119
2	S043233		S. lycopersicum	342	Tomato KASP marker, linked with tomato QTL for resistance to late blight	STS (sequence-tagged-site)	Ref. 342															no matching position	21611361..21611385	03146035..3145988	intergenic
2	S044782		S. lycopersicum	342	Tomato KASP marker, linked with tomato QTL for resistance to late blight	STS (sequence-tagged-site)	Ref. 342															no matching position	no matching position	06046724..6046764	intergenic
2	GP1		S. tuberosum	1,6,7,8,13,17,30,31,37,42	Potato STS marker, linked to potato QRL for late blight	STS (sequence-tagged-site)	AJ492236 & AJ492235, NCBI											GP1-c	0.002	intergenic	intergenic	04880748..4880863	04863992..4864138	no matching position (chr03)
2*	DPE-2		S. tuberosum	235	Disproportionating enzyme, 4-alpha glucanotransferase DE2 (EC2.4.1.25), carbohydrate metabolism, functional candidate gene for potato tuber starch and sugar content QTL	Gene	AY510449, NCBI													not annotated	Soltu.DM.02G000560(a), Soltu.DM.02G000530(b)	05170250..5170612(a), 05127769..5135440(b)	05166700..5174600	19258212..19257880	Solyc02g020980
2*	GP205		S. tuberosum	6,7,8	Potato STS marker	STS (sequence-tagged-site)	CG783146, CG783147, NCBI											GP205	5.002	PGSC0003DMG400017793	Soltu.DM.02G000680	05523434..5522190	05509250..5512550	12252395..12253507	Solyc02g011680
2	S048832		S. lycopersicum	342	Tomato KASP marker, linked to tomato QRL for late blight	STS (sequence-tagged-site)	Ref. 342															no sequence homology	no sequence homology	14069284..14069384	intergenic
2		tLBR2.1 (lb2c)	S. pimpinellifolium	342	Tomato QRL for late blight	QRL (quantitative resistance locus)																		(0 - ~18 Mbp)
2*	DMG400040945		S. tuberosum	253	Gag-pol polyprotein, gene with differential SNP allele frequency between pairs of potato genotype pools with differential tuber yield, SNPs causing amino acid changes, candidate gene for potato tuber yield QTL	Gene	Spud DB, SGN													PGSC0003DMG400040945	not annotated	09851535..9845155	09969400..9975700	22802613..22803022(a), 21154220-21154641(b)	not annotated(a,b)
2	Sme2.5_11675		S. lycopersicum	201	Eggplant gene, physically linked to eggplant QTL for resistance to Fusarium wilt	Gene	Solyc02g021440, SGN													PGSC0003DMG400031335	Soltu.DM.02G002430	11300648..11297614	11583952..11576779	21117986..21111034	Solyc02g021440
2	STM3011		S. tuberosum	3,16	Potato microsatellite marker, linked to potato late blight QRL	SSR (simple sequence repeat)	Ref.16											STM3011	0.003	not annotated	Soltu.DM.02G002600	11834714..11834818	12146074..12146196	21692141..21692225	Solyc02g021620
2	GP249		S. tuberosum	7,8,16	Potato STS marker (retroelement, reverse transcriptase)	STS (sequence-tagged-site)	CG783182, NCBI											GP249-b	1	not annotated	Soltu.DM.02G002770	12332513..12333354	12651283..12652124	28155650..28156446	not annotated
2	St_At1g30580		S. tuberosum	212	Potato ortholog to Sl_At1g30580 (GTP binding)	COS2 (conserved orthologous sequence)	At1g30580, TAIR									St_At1g30580	7.003			not annotated	# Soltu.DM.02G002860	12736978..12740603	13108500..13110100	23149469..23144228	# Solyc02g023970
2	GP199		S. tuberosum	6,7,8	Potato STS marker	STS (sequence-tagged-site)	CG783138 & CG783137, NCBI											GP199	2	not annotated	# Soltu.DM.02G002860	12740538..12738721	13111056..13111688	23145950..23147798	# Solyc02g023970
2	Sme2.5_14147		S. lycopersicum	201	Eggplant gene, physically linked to eggplant QTL for resistance to Fusarium wilt	Gene	Solyc02g023970, SGN													not annotated	# Soltu.DM.02G002860	12736247..12755151	13108582..13128143	23150200..23137605	# Solyc02g023970
2	TG33		S. lycopersicum	19,32,314	Tomato STS marker, on tomato IL2-1 and IL2-1-1, linked to tomato QTL for plant maturity (mat2.1)and R gene Tm-1	STS (sequence-tagged-site)	TG33, SGN	TG33	0											# PGSC0003DMG400011809	# Soltu.DM.02G003140	13505201..13504654	13981160..13983460	23581955..23581412	# Solyc02g027080
2	Bs2		C. annuum	279	Pepper gene for resistance to Xanthomonas campestris pv vesicatoria	R gene	AF202179, NCBI													# PGSC0003DMG400011809	# Soltu.DM.02G003140	13503964..13505543	13980938..13982748	23580214..23582220	# Solyc02g027080
2		Fm1 (Rfo-sa1)	S. melongena	201	Eggplant major QTL for resistance to Fusarium wilt	QRL (quantitative resistance locus)																11 - 19 Mbp	11 - 20 Mbp	21 - 32 Mbp
2	TG522		S. lycopersicum	19,308	Tomato STS marker, linked to tomato QTL for soluble solids (Brix)	STS (sequence-tagged-site)	TG522, SGN	TG522	0											intergenic	intergenic	13594679..13595093	14081032..14081459	23700145..23700559	Solyc02g030110
2*	GP23		S. tuberosum	1,6,7,8,9,13,17,18,52,55,59	Potato STS marker, linked to potato QTL for resistance to late blight, tuber yield and sugar content	STS (sequence-tagged-site)	AJ492248 & AJ492247, NCBI									GP23	8.003	GP23	5.003	not annotated	Soltu.DM.02G003250	13859948..13858690	14356196..14356782	23901230..23900019	Solyc02g030210
2	S053579		S. lycopersicum	342	Tomato KASP marker, linked to tomato QRL for late blight	STS (sequence-tagged-site)	Ref. 342													intergenic	intergenic	14067800..14067741	14557821..14557762	24390014..24390067	intergenic
2	DMG400013094		S. tuberosum	390	Leucine-rich-repeat containing protein, expression up-regulated in potato lines resistant to Colorado beetle, candidate gene for QRL for resistance to Colorado beetle	Gene	Spud DB, SGN													PGSC0003DMG400013094	Soltu.DM.02G003750	15307853..15305215	15891081..15888443	26619268..26617650	Solyc02g032230
2		tSS2.1	S. lycopersicum, S. cheesmanii, S. pennellii	242,308	Tomato QTL for soluble solids (Brix)	QTL (quantitative trait locus)																		~ 22 - 27 Mbp
2		pTSC2.1 (Sug2a, L_BLUB, L_mid, L_late)	S. tuberosum	59,360	Potato QTL for tuber reducing sugar content and chip color	QTL (quantitative trait locus)																15 - 18 Mbp	16 - 19 Mbp
2		pTY2.1	S. tuberosum	18,253	Potato QTL for tuber yield	QTL (quantitative trait locus)																10 - 19 Mbp	10 - 20 Mbp
2		tFY2.1	S. pennellii	242	Tomato QTL for fruit yield	QTL (quantitative trait locus)																		~ 25 - 30 Mbp
2		tFW2.1	S. lycopersicum, S. pimpinellifolium, S. pennellii	242,309	Tomato QTL for fruit weight (mass)	QTL (quantitative trait locus)																		~ 25 - 29 Mbp
2	TG211		S. lycopersicum	19,242	Tomato STS marker, on tomato IL2-1, linked to tomato QTL for fruit yield, fruit weight (mass) and soluble solids (Brix)	STS (sequence-tagged-site)	TG211, SGN	TG211	0											not annotated	Soltu.DM.02G003770	15317271..15316491	15900499..15899719	26669638..26668891	not annotated
2*	solcap_snp_c2_30946		S. tuberosum	360	Potato SNP marker, flanking potato QTL for tuber reducing sugar content and chip color	SNP (single nucleotide polymorphism)	Spud DB, http://solcap.msu.edu/potato													not annotated	Soltu.DM.02G003800	15344933..15344833	15929232..15929132	26725614..26725515	Solyc02g032300
2	TG304		S. lycopersicum	19,32	Tomato STS marker, on tomato IL2-1 and IL2-1-1	STS (sequence-tagged-site)	TG304, SGN	TG304	0											not annotated	Soltu.DM.02G003820	15435747..15436285	16046907..16047445	26831041..26831577	# Solyc02g032330
2	TG608		S. lycopersicum	19,309	Tomato STS marker, linked to tomato QTL for fruit weight (mass)	STS (sequence-tagged-site)	TG608, SGN	TG608	0											not annotated	not annotated	15437774..15439839	16050202..16052272	26835934..26837218	# Solyc02g032330
2	DMG400004521		S. tuberosum	390	Leucine-rich-repeat containing protein, expression up-regulated in potato lines resistant to Colorado beetle, candidate gene for QRL for resistance to Colorado beetle	Gene	Spud DB, SGN													PGSC0003DMG400004521	Soltu.DM.02G004030	16097082..16097283	16783348..16783549	26650965..26650750	Solyc02g032250
2	DMG400012650		S. tuberosum	390	TMV resistance protein N, expression up-regulated in potato lines resistant to Colorado beetle, candidate gene for QRL for resistance to Colorado beetle	Gene	Spud DB, SGN													PGSC0003DMG400012650	Soltu.DM.02G004040	16114629..16115784	16891951..16890796	27510306..27511463	Solyc02g032650
2	StI053		S. tuberosum	185	Potato microsatellite marker	SSR (simple sequence repeat)	Ref. 185							StI053	64					# PGSC0003DMG400012665	# Soltu.DM.02G004070	16158812..16158695	16847094..16847211	27857982..27857858	# Solyc02g032800
2	solcap_snp_c2_47096		S. tuberosum	360	Potato SNP marker, linked to potato QTL for tuber reducing sugar content and chip color	SNP (single nucleotide polymorphism)	Spud DB, http://solcap.msu.edu/potato													# PGSC0003DMG400012665	# Soltu.DM.02G004070	16158948..16159048	16846796..16846696	27858119..27858219	# Solyc02g032800
2	solcap_snp_sl_13842		S. lycopersicum	339	Tomato SNP marker, associated with tomato QRL to Xanthomonas sp.	SNP (single nucleotide polymorphism)	sl_13842, SGN													PGSC0003DMG400019879	Soltu.DM.02G004080	16216191..16216122	16988584..16988515	27960391..27960291	not annotated
2*	StPAD4-1		S. tuberosum	165,345	Potato homologue of the Arabidopsis PAD4 gene , functional candidate gene for potato late blight QRL	Gene	AY753546, NCBI									StPAD4-1	0.001			# PGSC0003DMG400019873	# Soltu.DM.02G004120	16404827..16399527	17173100..17178500	28019539..28029348	# Solyc02g032850
2	StPAD4-2		S. tuberosum	165,345	Potato homologue of the Arabidopsis PAD4 gene functional in pathogen defense, functional candidate gene for potato late blight QRL	Gene	AY753547, NCBI									StPAD4-2	0.002			# PGSC0003DMG400019873	# Soltu.DM.02G004120	16399527..16404827	17172900..17178500	28027321..28029348	# Solyc02g032850
2	St1.2.4		S. tuberosum	52,55	Potato STS marker, resistance gene like	RGL sequence (resistance-gene-like)	U60073, NCBI									St1.2.4-h	7.001			PGSC0003DMG400021477	Soltu.DM.02G004420	16893904..16894278	17659000..17664200	29161297..29161752	Solyc02g036270
2	CT251		S. lycopersicum	19	Tomato EST marker	EST (expressed sequence tag)	CT251, SGN	CT251	1,6											PGSC0003DMG400021459	Soltu.DM.02G004510	16986604..16986994	17759157..17759547	29283678..29284096	Solyc02g036370
2	solcap_snp_c2_41108		S. tuberosum	346	Potato SNP marker, linked with potato QTL for resistance to Tecia solanivora	SNP (single nucleotide polymorphism)	Spud DB, http://solcap.msu.edu/potato													PGSC0003DMG400021402	Soltu.DM.02G004670	17264294..17264194	18042066..18042087	29671438..29671538	Solyc02g037500
2	St_At1g65720		S. tuberosum	212	Potato ortholog to Sl_At1g65720 (transmembrane protein)	COS2 (conserved orthologous sequence)	At1g65720, TAIR													PGSC0003DMG400037923	Soltu.DM.02G004710	17322826..17323338	18101509..18102021	no matching position (chr03)
2	TG31		S. lycopersicum	6,7,8,19,32,242,326	Tomato STS marker, on tomato IL2-1, South of IL2-1-1, linked to tomato R gene Tm-1, flanking tomato QTL for soluble solids (hi2-1), linked to tomato QTL for fruit yield and weight (mass)	STS (sequence-tagged-site)	TG31, SGN	TG31	1,6	TG31	0							TG31	7	not annotated	Soltu.DM.02G004720	17344934..17351111	18203732..18204135	29758104..29759947	Solyc02g037530
2		rx2.1 (rx2)	S. lycopersicum	339	Tomato QTL for resistance to Xanthomonas sp. (bacterial spot)	QRL (quantitative resistance locus)																		~ 26 - 30 Mbp
2		pLBR2.1 (Pin2A)	S. tuberosum	3,9,17,294	Potato QTL for foliage resistance to late blight	QRL (quantitative resistance locus)																4 - 19 Mbp	4 - 20 Mbp
2		pM2.1	S. tuberosum	294	Potato QTL for plant maturity	QTL (quantitative trait locus)																17 - 19 Mbp	18 - 20 Mbp
2		tM2.1 (mat2.1)	S. lycopersicum, S. parviflorum	314	Tomato QTL for maturity	QTL (quantitative trait locus)																		~ 21 - 33 Mbp
2	S054749		S. lycopersicum	342	Tomato KASP marker, linked to tomato QRL for late blight	STS (sequence-tagged-site)	Ref. 342													intergenic	intergenic	43110695..43110667	45575889..45575863	29896663..29896632	intergenic
2	At1A09 (AT5G59910)		A. thaliana	52,55	Arabidopsis EST marker (Histone H2B)	EST (expressed sequence tag)	T22855, NCBI; AT5G59910, TAIR									At1A9-a	6.002			not annotated	Soltu.DM.02G004820(a), Soltu.DM.02G018480(b)	17531842..17532153(a), 32821249..32820835(b)	18313335..18313501	30041134..30040832(a), 41599322..41599053(b)	Solyc02g038690(a), Solyc02g079000(b)
2	TG189		S. lycopersicum	19	Tomato STS marker	STS (sequence-tagged-site)	TG189, SGN	TG189	1,6											# intergenic(a), PGSC0003DMG400017873(b)	# Soltu.DM.02G004840	17577791..17577280	18315994..18318407(a), 18359361..18358850(b)	30039666..30037479	# Solyc02g038680
2	DMG400017873		S. tuberosum	390	Tetratricopeptide repeat protein, expression up-regulated in potato lines resistant to Colorado beetle, candidate gene for QRL for resistance to Colorado beetle	Gene	Spud DB, SGN													# PGSC0003DMG400017873	# Soltu.DM.02G004840	17580709..17577716	18362279..18359286	29996381..29998913(a), 30035480..30036668(b)	# Solyc02g038670(a), Solyc02g038680(b)
2	S3e4		S. tuberosum	52,55	Potato EST marker (3-hydroxy-3-methylglutaryl CoA reductase, EC1.1.1.34)	EST (expressed sequence tag)	AJ489157, NCBI									S3e4	7.002			# PGSC0003DMG400003461	# Soltu.DM.02G004910	17740407..17740038	18499280..18502080	30214623..30214274	# Solyc02g038740
2*	solcap_snp_c1_15973 (solcap_snp_c1_15971)		S. tuberosum	294,360	Potato SNP marker, associated with potato QTL for plant maturity, flanking potato QTL for tuber reducing sugar content and chip color	SNP (single nucleotide polymorphism)	Spud DB, http://solcap.msu.edu/potato													# PGSC0003DMG400003461	# Soltu.DM.02G004910	17740203..17740303	18501372..18501393	30214439..30214539	# Solyc02g038740
2	S054853		S. lycopersicum	342	Tomato KASP marker, linked to tomato QRL for late blight	STS (sequence-tagged-site)	Ref. 342															no matching position	no matching position	30901918.. 30901867	intergenic
2	SK2		S. tuberosum	8,17,18,27	Stylar chitinase glycanohydrolase (EC3.2.1.14 ), linked to potato QTL for tuber yield , proximal to potato QTL Pin2A	Gene	X67693, NCBI											SK2-a	0.001	# PGSC0003DMG400008673	# Soltu.DM.02G005390	18752774..18754632	19537310..19539200	31289212..31290970	# Solyc02g061770
2*	solcap_snp_c2_30162		S. tuberosum	294	Potato SNP marker (Endochitinase), associated with potato QRL for late blight (rAUDPC) and QTL for plant maturity	SNP (single nucleotide polymorphism)	Spud DB, http://solcap.msu.edu/potato													# PGSC0003DMG400008673	# Soltu.DM.02G005390	18752768..18754662	19537310..19539200	31289206..31290987	# Solyc02g061770
2	solcap_snp_c2_30158		S. tuberosum	294	Potato SNP marker (Endochitinase), associated with QTL for maturity	SNP (single nucleotide polymorphism)	Spud DB, http://solcap.msu.edu/potato													# PGSC0003DMG400008673	# Soltu.DM.02G005390	18752879..18752979	19537458..19537479	31289318..31289417	# Solyc02g061770
2	STM0038		S. tuberosum	16,226	Potato microsatellite marker, flanking potato late blight QRL dPi02	SSR (simple sequence repeat)	Ref. 16									STM0038	7.004			not annotated	Soltu.DM.02G005480	18845479..18845416	19628403..19628486	31375818..31367631	Solyc02g061850
2	Sme2.5_00426		S. lycopersicum	201	Eggplant gene, physically linked to eggplant QTL for resistance to Fusarium wilt	Gene	Solyc02g061960, SGN													not annotated	# Soltu.DM.02G005620	19053533..19059339	19872986..19878792	31506414..31512275	# Solyc02g061960
2	solcap_snp_c2_47765		S. tuberosum	294	Potato SNP marker, associated with QTL for maturity	SNP (single nucleotide polymorphism)	Spud DB, http://solcap.msu.edu/potato													not annotated	# Soltu.DM.02G005620	19054969..19054869	19874362..19874383	31507928..31524033	# Solyc02g061960
2	solcap_snp_c2_55863		S. tuberosum	294	Potato SNP marker, associated with potato QTL for plant maturity	SNP (single nucleotide polymorphism)	Spud DB, http://solcap.msu.edu/potato													PGSC0003DMG400023897	Soltu.DM.02G005680	19145672..19145572	19963823..19963844	31563096..31563020	Solyc02g061990
2	Sme2.5_04672		S. lycopersicum	201	Eggplant gene, physically linked to eggplant QTL for resistance to Fusarium wilt	Gene	Solyc02g062000, SGN													PGSC0003DMG400023883	Soltu.DM.02G005690	19161994..19155510	19980106..19973622	31589530..31582471	Solyc02g062000
2	solcap_snp_c2_17387		S. tuberosum	346	Potato SNP marker, linked with potato QTL for resistance to Tecia solanivora	SNP (single nucleotide polymorphism)	Spud DB, http://solcap.msu.edu/potato													not annotated	Soltu.DM.02G005830	19365413..19365513	20193416..20193516	31708303..31708403	Solyc02g062130
2	FBPA-pl (CP70)		S. tuberosum	6,7,8,197	Fructose biphosphate aldolase (EC4.1.2.13) (Potato EST marker CP70), plastidic, Calvin cycle, functional candidate gene for tomato fruit quality QTL	EST (expressed sequence tag)	CF802511 & CF802512, NCBI											CP70-b	5.004	PGSC0003DMG400012012	Soltu.DM.02G006160	19797920..19797336	20680810..20683260	31955897..31955308	Solyc02g062340
2*	Tm-1		S. habrochaites (L. hirsutum)	10,13,19,32,315	Tomato gene for resistance to Tomato Mosaic Virus (ToMV)	R gene	NM_001247795, NCBI													PGSC0003DMG400015491	Soltu.DM.02G006320	19925919..19917236	20808100..20799300	32290596..32282214	Solyc02g062560
2	DMG400015505		S. tuberosum	390	Anthranilate N-benzoyltransferase protein, expression up-regulated in potato lines resistant to Colorado beetle, candidate gene for QRL for resistance to Colorado beetle	Gene	Spud DB, SGN													PGSC0003DMG400015505	Soltu.DM.02G006510	20118643..20120237	21003553..21005147	32449702..32451106	# Solyc02g062710
2	DMG400042914		S. tuberosum	390	Gene of unknown function, expression up-regulated in potato lines resistant to Colorado beetle, candidate gene for QRL for resistance to Colorado beetle	Gene	Spud DB, SGN													PGSC0003DMG400042914	Soltu.DM.02G006530	20148439..20149071	21032730..21033362	32450233..32450827	# Solyc02g062710
2	TG5		S. lycopersicum	6,7,8,13,19	Tomato STS marker	STS (sequence-tagged-site)	TG5, SGN									TG5	5.003	TG5	3.002	intergenic	intergenic	ambiguous positions	ambiguous positions	32520575..32520045 et al. (chr07)	intergenic
2	S2f2		S. tuberosum	52,55	Potato EST marker (ADP-glucose pyrophosphorylase B, small subunit	EST (expressed sequence tag)	AJ509023, NCBI									S2f2	11					no matching position	no matching position	no matching position
2	HXT(7)		S. lycopersicum	197	Hexose transporter, sugar transport, functional candidate gene for tomato fruit sugar QTL	Gene	AI777669, NCBI													PGSC0003DMG400015468	Soltu.DM.02G006700	20518856..20518569	21407541..21407254	32864329..32863901	Solyc02g062890
2	GP236		S. tuberosum	6,7,8	Potato STS marker	STS (sequence-tagged-site)	CG783175, NCBI											GP236	16.005	not annotated	Soltu.DM.02G006720	20546621..20547192	21436421..21436992	32889449..32890008	Solyc02g062920
2	CT106		S. lycopersicum	19,32,326	Tomato EST marker, North of tomato IL2-2, on IL2-1, flanking tomato QTL for soluble solids content (hi2-1)	EST (expressed sequence tag)	CT106, SGN	CT106	13,1											# PGSC0003DMG400034688	# Soltu.DM.02G006950	20931001..20931552	21828500..21829047	33196166..33196510	# Solyc02g063120
2	At1A07 (AT4G14960)		A. thaliana	52,55	Arabidopsis EST marker (alpha-6 tubulin, TUA6)	EST (sequence-tagged-site)	T21478, NCBI; AT4G14960, TAIR									At1A7-a	14			# PGSC0003DMG400034688	# Soltu.DM.02G006950	20930517..20931755	21828000..21829300	33196168..33196682	# Solyc02g063120
2	RbcS (CP15)		S. tuberosum	1,2,6,7,8,19,52	Ribulose bisphosphate carboxylase, small subunit (EC4.1.1.39), Calvin cyle, photorespiration, functional candidate gene for potato tuber quality QTL	Gene	J03613, NCBI											RbcS-c	12.001	PGSC0003DMG400024182	Soltu.DM.02G007030	21030293..21031006	21928750..21929630	33254940..33254203	Solyc02g063150
2		Ts2.1 (qIPA2.1)	S. tuberosum	346	Potato QTL for resistance to Tecia solanivora	QRL (quantitative resistance locus)																17 - 22 Mbp	18 - 23 Mbp
2		CBR2.1	S. tuberosum, S, chacoense	390	Potato major QTL for resistance to Colorado potato beetle	QRL (quantitative resistance locus)																15 - 22 Mbp	15 - 23 Mbp
2		tLBR2.2 (qPh2.1)	S. lycopersicum, S. pimpinellifolium	285,342	Tomato QRL for late blight	QRL (quantitative resistance locus)																		24 - 35 Mbp
2		pLBR2.2 (dPi02)	S. tuberosum	226	Potato conditional QTL for resistance to late blight	QRL (quantitative resistance locus)																19 - 25 Mbp	20 - 26 Mbp
2		tSS2.2 (hi2-1)	S. lycopersicum. S.pennellii	242,326,424	Tomato QTL for soluble solids content (Brix)	QTL (quantitative trait locus)																		30 - 34 Mbp
2	Solyc02g063220		S. lycopersicum	424	Tomato candidate gene (Mannose-6-phosphate isomerase) for tomato QTL for soluble solids content (Brix) (tSS2.2), associated with tomato soluble solids content		Solyc02g063220													PGSC0003DMG400010399	Soltu.DM.02G007110	21100942..21095608	22007303..22001406	33304451..33299329	Solyc02g063220
2	St_At1g60640		S. tuberosum	212	Potato ortholog to Sl_At1g60640 (unknown protein)	COS2 (conserved orthologous sequence)	At1g60640, TAIR									St_At1g60640	17			# PGSC0003DMG400010413	# Soltu.DM.02G007170	21233346..21233388	22150480..22154650	33381962..33384951	# Solyc02g063280
2	PotVar0039036		S. tuberosum	390	Potato STS marker, linked to potato major QTL for resistance to Colorado beetle	STS (sequence-tagged-site)	Spud DB													# PGSC0003DMG400010413	# Soltu.DM.02G007170	21233346..21233388	22151711	33381962..33384951	# Solyc02g063280
2	solcap_snp_c2_32460		S. tuberosum	390	Potato SNP marker, linked with potato major QTL for resistance to Colorado beetle	SNP (single nucleotide polymorphism)	Spud DB													PGSC0003DMG400010388	Soltu.DM.02G007350	21447761..21445991	22381562	33548727..33547015	Solyc02g063430
2	solcap_snp_c2_32381		S. tuberosum	346	Potato SNP marker, linked with potato QTL for resistance to Tecia solanivora	SNP (single nucleotide polymorphism)	Spud DB, http://solcap.msu.edu/potato													PGSC0003DMG400010405	Soltu.DM.02G007370	21459570..21459470	22393276..22393297	33565328..33565238	Solyc02g063440
2	cLEC73I19a		S. lycopersicum	280	Tomato EST marker, flanking tomato QRL for early blight (EBR)	EST (expressed sequence tag)	BI423013, NCBI															no matching position (chr04)	no matching position (chr04)	chr04:61518845..61519111
2	cLEC73K6b		S. lycopersicum	280	Tomato EST marker, flanking tomato QRL for early blight (EBR)	EST (expressed sequence tag)	AW648924, NCBI															no matching position (chr04)	no matching position (chr04)	chr04:50393055..50393364
2	DMG400003324		S. tuberosum	253	Squalene epoxidase, with differential SNP allele frequency between pairs of potato genotype pools with differential tuber yield, candidate gene for potato tuber yield QTL	Gene	Spud DB, SGN													# PGSC0003DMG400003324	# Soltu.DM.02G007460	21645592..21641797	22599500..22605300	33667785..33671415(a), 33699293..33695663(b) et al.	# Solyc02g063523(a), Solyc02g063543(b)
2*	CT205		S. lycopersicum	19,32,280,314	Tomato EST marker, South border of tomato IL2-1, North border of IL2-2, proximal to tomato QTL for plant maturity (mat2.1), flanking tomato QRL for early blight (EBR)	EST (expressed sequence tag)	AA824917, NCBI	CT205	16,2											# PGSC0003DMG400003324	# Soltu.DM.02G007460	21640598..21641024	22599500..22605200	33672652..33672166(a), 33682172..33681686(b), 33694426..33694912(c)	# Solyc02g063523(a), Solyc02g063527(b), # Solyc02g063547(c)
2	TG276		S. lycopersicum	19,185,218,242,298,314	Tomato STS marker, distal to potato QTL for resistance to Colorado beetle, proximal to tomato QTL for maturity (mat2.1) and QTL for soluble solids (Brix)	STS (sequence-tagged-site)	TG276, SGN			TG276	3.5	TG276	53	TG276	58					# PGSC0003DMG400003324	# Soltu.DM.02G007460	21645400..21644626	22605055..22604281	33667970..33668744(a), 33699108..33698334(b)	Solyc02g063523(a), Solyc02g063547(b)
2	02g30527779		S. lycopersicum	285	Tomato SNP marker, linked to tomato QRL for late blight (qPh2.1 )	SNP (single nucleotide polymorphism)	Ref. 285													PGSC0003DMG400013016	# Soltu.DM.02G007730	21995686..21995625	22972709..22972648	33974086..33973992	Solyc02g064800
2	02g30827526		S. lycopersicum	285	Tomato SNP marker, linked to tomato QRL for late blight ( qPh2.1)	SNP (single nucleotide polymorphism)	Ref. 285													PGSC0003DMG400000753	# Soltu.DM.02G007730	22746098..22746010	23691014..23691049	34275392..34275298	Solyc02g065080
2*	Sabp		S. tuberosum	293	Salicylic acid-binding protein, Ethylene-induced esterase, expression in potato transiently up regulated upon infection with P. infestans, functional candidate gene for late blight QRL	Gene	Spud DB, SGN													PGSC0003DMG400013101	Soltu.DM.02G008560	23266632..23266893	24135300..24140900	34471233..34471494	Solyc02g065280
2	CT140		S. lycopersicum	19,32	Tomato EST marker, on tomato IL2-2, South of IL2-1	EST (expressed sequence tag)	CT140, SGN	CT140	18,6											PGSC0003DMG400002746	Soltu.DM.02G008560	23448754..23447190	24382746..24382315	34589674..34588264	Solyc02g065370
2		tFW2.2 (fw-2D)	S. lycopersicum, S. pennellii	32,197	Tomato QTL for fruit weight	QTL (quantitative trait locus)																		34 - 35 Mbp
2		pTY2.2 (yi-c)	S. tuberosum	18,239,253,322,360	Potato QTL for tuber yield	QTL (quantitative trait locus)																24 - 29 Mbp	25 - 30 Mbp
2	S055792		S. lycopersicum	342	Tomato KASP marker linked to tomato QRL for late blight	STS (sequence-tagged-site)	Ref. 342													PGSC0003DMG400022011	Soltu.DM.02G008840	23643172..23637974	24579533..24579589	34675740..34670754	Solyc02g065490
2	CT176		S. lycopersicum	19,32,408	Tomato EST marker, North of tomato IL2-3, on IL2-2, flanking tomato QTL for maturity (mty2.1)	EST (expressed sequence tag)	CT176, SGN	CT176	22,5											PGSC0003DMG40026549(a), PGSC0003DMG40001474(b)	Soltu.DM.02G009040(a), Soltu.DM.02G030410(b)	23937052..23937052(a), 42731741..42731437(b)	24909457..24909457(a), 45187649..45187649(b)	34871630..34871630(a), 49280122..49280122(b)	Solyc02g065680(a), Solyc02g089400(b)
2	CD33		S. lycopersicum	19	Tomato EST marker	EST (expressed sequence tag)	AA824711, NCBI	CD33A	22,5											PGSC0003DMG402026561	Soltu.DM.02G009040	23946205..23946434	24919287..24919516	34881497..34881753	Solyc02g065700
2	CP48		S. tuberosum	1,6,7,8,13	Potato EST marker	EST (expressed sequence tag)	AJ487333, NCBI									CP48-a	19	CP48-a	12.002	PGSC0003DMG400026567	Soltu.DM.02G009150	24034074..24033786..	25025490..25026330	34951967..34953720	not annotated
2	TG1		S. lycopersicum	19,239,242	Tomato STS marker, on tomato IL2-2 and IL2-3, linked to potato QTL for tuber yield	STS (sequence-tagged-site)	TG1, SGN	TG1B	33	TG1	6.7									PGSC0003DMG400026569	Soltu.DM.02G009200	24075707..24076100	25068360..25072770	34973493..34973689	Solyc02g150126
2	GP131		S. tuberosum	6,7,8	Potato STS marker	STS (sequence-tagged-site)	CG783089, NCBI											GP131	16.004	not annotated	Soltu.DM.02G009230	24107471..24106908	25098165..25098724	35005386..35004840(a), 28198277..28197729(b) et al.	not annotated(a,b)
2*	solcap_snp_c2_21682		S. tuberosum	360	Potato SNP marker, flanking potato QTL for tuber yield (pTY2.2)	SNP (single nucleotide polymorphism)	Spud DB, http://solcap.msu.edu/potato													PGSC0003DMG400025149	Soltu.DM.02G009490	24387495..24396872	25478216..25478316	35338889..35348081	Solyc02g067090
2	T0869_COS2.1		S. lycopersicum	226	Tomato STS marker, flanking potato QRL for late blight (dPi02)	COS2 (conserved orthologous sequence)	T0869, SGN-C87378, SGN													PGSC0003DMG400025134	Soltu.DM.02G009550	24424320..24418723	25509903..25509439	35389148..35384029	Solyc02g067180
2	S055963		S. lycopersicum	342	Tomato KASP marker, flanking tomato QRL for late blight	STS (sequence-tagged-site)	Ref. 342													PGSC0003DMG400025129	Soltu.DM.02G009620	24498043..24498071	25589900..25589928	35433542..35433500	Solyc02g067230
2	CT196		S. lycopersicum	19,32	Tomato EST marker, South border of tomato IL2-2, North border of IL2-3	EST (expressed sequence tag)	AA824909, NCBI	CT196	22,5											PGSC0003DMG400006928	Soltu.DM.02G009820	24671863..24671616	25814780..25816150	35539389..35539114	Solyc02g067320
2	S055431		S. lycopersicum	342	Tomato KASP marker, flanking tomato QRL for late blight	STS (sequence-tagged-site)	Ref. 342													PGSC0003DMG400006930	Soltu.DM.02G009840	24693365..24692536	25838956..25838129	35560517..35560542	Solyc02g067340
2	GP508		S. tuberosum	13,52,55	Potato STS marker	STS (sequence-tagged-site)	AJ487363, NCBI									GP508	22			PGSC0003DMG400006933	Soltu.DM.02G009870	24750471..24751411	25893300..25900900	35585608..35586509	Solyc02g067370
2	St1.2.3		S. tuberosum	9,13,52,55	Potato STS marker, resistance-gene-like	RGL sequence (resistance-gene-like)	U60071, NCBI									St1.2.3	21			PGSC0003DMG400006943	Soltu.DM.02G010180	25047519..25047036	26197730..26201110	35768677..35768194	Solyc02g067620
2	TG165		S. lycopersicum	19,242,414	Tomato STS marker,on tomato IL2-2 and IL2-3, proximal to tomato QTL for soluble solids (Brix)	STS (sequence-tagged-site)	TG165, SGN	TG165	25											PGSC0003DMG400006911	Soltu.DM.02G010300	25155702..25154371	26308933..26307602	35820075..35818892	Solyc02g067670
2	GP35-c		S. tuberosum	59	Potato STS marker, linked to potato QTL for tuber sugar content	STS (sequence-tagged-site)	CG783250, NCBI													intergenic	intergenic	25256290..25255683	26409940..26409333	29935021..29935351(a), 05924880..5925530(b)	Solyc02g038640(a), Solyc02g005070(b),
2	DMG400006975		S. tuberosum	253	Chloride channel/carrier (CLC-Nt2), with differential SNP allele frequency between pairs of potato genotype pools with differential tuber yield, candidate gene for potato tuber yield QTL	Gene	Spud DB, SGN													PGSC0003DMG400006975	Soltu.DM.02G010790	25588540..25583871	26743490..26748160	36145018..36140462	Solyc02g068080
2	St_At1g78690		S. tuberosum	212	Potato ortholog to Sl_At1g78690 (phospholipid/glycerol acyltransferase family protein)	COS2 (conserved orthologous sequence)	At1g78690, TAIR									St_At1g78690	18.002			PGSC0003DMG402009429	Soltu.DM.02G011140	25892875..25889488	27087810..27091500	36338419..36335194	Solyc02g068360
2	solcap_snp_c2_45319		S. tuberosum	294	Potato SNP marker, associated with QTL for late blight (rAUDPC)	SNP (single nucleotide polymorphism)	Spud DB, http://solcap.msu.edu/potato													PGSC0003DMG400009417	Soltu.DM.02G011150	25899000..25899100	27097606..27097627	36342216..36342316	Solyc02g068370
2	St_At4g20070		S. tuberosum	212	Potato ortholog to Sl_At4g20070 (AAH, Allantoate Amidohydrolase)	COS2 (conserved orthologous sequence)	At4g20070, TAIR									St_At4g20070	18.001			PGSC0003DMG400009430	Soltu.DM.02G011170	25906445..25902232	27100600..27106400	36350682.. 36346953	Solyc02g068380
2	CT255		S. lycopersicum	19,32,149	Tomato EST marker, distal to tomato IL2-2, on IL2-3, linked to tomato QRL for late blight	EST (expressed sequence tag)	CT255, SGN	CT255	27,6											PGSC0003DMG400009421	Soltu.DM.02G011230	25969237..25969611	27162900..27169400	36415711..36416084	Solyc02g068450
2*	solcap_snp_c1_12320		S. tuberosum	294	Potato SNP marker, associated with potato QRL for late blight (MCR)	SNP (single nucleotide polymorphism)	Spud DB, http://solcap.msu.edu/potato													not annotated	Soltu.DM.02G011400	26127233..26127333	27375164..27375185	36527825..36527925	Solyc02g068560
2	solcap_snp_c1_12345		S. tuberosum	140	Potato SNP marker, linked to potato QTL for resistance to common scab (Streptomyces sp.)	SNP (single nucleotide polymorphism)	Spud DB, http://solcap.msu.edu/potato													PGSC0003DMG400010445	Soltu.DM.02G011420	26162421..26162321	27412272..27412172	25693408..25693506(a), 25756003..25756080(b)	Solyc02g031860(a), Solyc02g031910(b)
2		CSR2.1	S. tuberosum	140	Potato QTL for resistance to common scab (Streptomyces scabies)	QRL (quantitative resistance locus)																~ 24 - 28 Mbp	~ 25 - 29 Mbp
2	STG0033		S. tuberosum	218	Potato microsatellite marker	SSR (simple sequence repeat)	BI935647, NCBI					STG0033	58							PGSC0003DMG400021473	Soltu.DM.02G011620	26354905..26355378	27608040..27609570	36693219..36693691	Solyc02g068750
2	GP176		S. tuberosum	6,7,8	Potato STS marker	STS (sequence-tagged-site)	CG783108, NCBI											GP176-a	16.003			no matching position (chr01)	no matching position (chr01)	no matching position (chr01)
2	TG554		S. lycopersicum	19,32,242,263	Tomato STS marker, on tomato IL2-3, North of IL2-4, flanking tomato R gene I5, linked to tomato QTL for soluble solids (Brix)	STS (sequence-tagged-site)	TG554, SGN	TG554	38											not annotated	# Soltu.DM.02G011880	26620990..26621478	27982740..27983226	36956135..36956608	# Solyc02g068990
2	GP86		S. tuberosum	1,6,7,8	Potato STS marker	STS (sequence-tagged-site)	CG783261, NCBI											GP86	16.002	not annotated	# Soltu.DM.02G011880	26620976..26621972	27982726..27983722	36956129..36957105	# Solyc02g068990
2	P1f11		S. tuberosum	52,55	Potato EST marker, ribosomal protein L24, RL24	EST (expressed sequence tag)	AJ487402, NCBI									P1f11-b	20					no matching position(chr09)	no matching position(chr09)	no matching position(chr09)
2	St_At2g38025		S. tuberosum	212	Potato ortholog of Sl_At2g38025 (unknown function)	COS2 (conserved orthologous sequence)	At2g38025, TAIR									St_At2g38025-b	23.001					no matching position (chr01 and chr09)	no matching position (chr01 and chr09)	no matching position (chr01 and chr09)
2	StNPR1		S. tuberosum	165	Potato homologue of the Arabidopsis NPR1 gene functional in pathogen defense, functional candidate gene for QTL for resistance	Gene	AY615281, NCBI									StNPR1	23.002			PGSC0003DMG400021210	Soltu.DM.02G012330	27059739..27061189	28445800..28451400	37257315..37258691	Solyc02g069310
2	TG227		S. lycopersicum	218	Tomato STS marker	STS (sequence-tagged-site)	TG227, SGN					TG227	38							not annotated	# Soltu.DM.02G013340	28040255..28038845	29455315..29453905	38054814..38053478	# Solyc02g070260
2*	TG234		S. lycopersicum	19,239,298	Tomato STS marker, linked to potato QTL for tuber yield and resistance to Colorado beetle	STS (sequence-tagged-site)	TG234, SGN			TG234	11.3									not annotated	# Soltu.DM.02G013340	28040255..28039689	29455057..29454749	38054814..38054313	# Solyc02g070260
2	GP321		S. tuberosum	8,181,345	Potato STS marker, positional candidate locus for potato QRL for late blight	STS (sequence-tagged-site)	CG783248, NCBI													PGSC0003DMG400021101	Soltu.DM.02G013380	28072639..28073521	29478900..29497100	38085572..38086445	Solyc02g070290
2	St_At2g34560		S. tuberosum	212	Potato ortholog to Sl_At2g34560 (putative katanin)	COS2 (conserved orthologous sequence)	At2g34560, TAIR									St_At2g34560	29.005			PGSC0003DMG400021168(a), PGSC0003DMG40012611(b)	Soltu.DM.02G013480(a), Soltu.DM.02G033550(b)	28184855..28189079(a), 45033916..45034168(b)	29604686..29608116(a), 47533953..47534205(b)	38191442..38195197(a), 43454524..43455313(b)	Solyc02g070440(a), Solyc02g081550(b),
2	P10b11		S. tuberosum	52,55	Potato EST marker (20 S proteasome subunit PAE2)	EST (expressed sequence tag)	AJ487384, NCBI									P10b11	29.004			PGSC0003DMG400021163	Soltu.DM.02G013550	28263596..28266779	29683817..29683949	38251618..38252932	Solyc02g070510
2	At1D05 (AT3G52580)		A. thaliana	52,55	Arabidopsis EST marker (ribosomal protein S14, RS14)	EST (expressed sequence tag)	Z17690, NCBI; AT3G52580, TAIR									At1D5-a	29.001			PGSC0003DMG400021158	Soltu.DM.02G013620	28340170..28341591	29762280..29765150	38318854..38320732	Solyc02g070570
2	S1g2		S. tuberosum	52,55	Potato EST marker (Elongation factor 1-a)	EST (expressed sequence tag)	AJ489126, NCBI									S1g2-e	29.003					no matching position	no matching position	no matching position
2		RSe-IIa	S. tuberosum	217,247	Potato QTL for resistance to Synchytrium endobioticum pathotypes 1,2, 6 and 18	QRL (quantitative resistance locus)																~ 28 - 32 Mbp	~ 29 - 33 Mbp
2	CD11		S. lycopersicum	19	Tomato EST marker	EST (expressed sequence tag)	AA824699, NCBI	CD11	44,8											PGSC0003DMG400008307	Soltu.DM.02G013790	28461762..28461590	29929834..29929662	38399890..38399718	Solyc02g070770
2	CT128 (CAB)		S. lycopersicum	19,305	Tomato EST marker, flanking tomato QTL for fruit weight (mass) and yield	EST (expressed sequence tag)	CT128, SGN	CT128	44,8											# PGSC0003DMG400008309(a), PGSC0003DMG400008299(b), PGSC0003DMG400008297(c), PGSC0003DMG400042498(d)	# Soltu.DM.02G013820(a), Soltu.DM.02G014000(b)	28479711..28479217(a), 28647349..28647843(b) et al.	29947826..29947332(a), 30124950..30125444(b), 30120014..30120508(c), 29945520..29945026(d) et al.	38540913..38540732(a), 38531651..38532145(b), 38517457..38517951(c) et al.	# Solyc02g071030(a), Solyc02g070990(b), # Solyc02g070940(c)
2	TG145 (CAB)		S. lycopersicum	19,32,149	Tomato STS marker, on tomato IL2-3, North border of IL2-4, linked to tomato QRL for late blight	STS (sequence-tagged-site)	TG145, SGN	TG145	44,8											# PGSC0003DMG400008297(a), PGSC0003DMG400008309(b), PGSC0003DMG400008299(c), PGSC0003DMG400042498(d)	# Soltu.DM.02G014000(a), Soltu.DM.02G013820(b)	28647438..28647867(a), 28479622..28479193(b) et al.	30120103..30120532(a), 29947737..29947308(a), 30125039..30125468(c), 29945431..29945002(d) et al.	38531740..38533677(a), 38517546..38517975(b) et al.	# Solyc02g070990(a), Solyc02g070940(b)
2	TG453 (CAB)		S. lycopersicum	19,313	Tomato STS marker, flanking tomato QTL for soluble solids (Brix)	STS (sequence-tagged-site)	TG453, SGN													# PGSC0003DMG400008297	# Soltu.DM.02G014000(a), Soltu.DM.02G013820(b)	28647438..28647937(a), 28479622 ..28479132(b) et al.	30120103..30120602	38517546..38518685(a), 38529401..38529899(b)	# Solyc02g070940(a), Solyc02g070980(b)
2	At1A03 (AT2G34430)		A. thaliana	52,55	Arabidopsis EST marker (Chlorophyll ab binding protein, LHCP)	EST (expressed sequence tag)	X64459, NCBI; AT2G34430, TAIR									At1A3-a	29.002			PGSC0003DMG400008299(a), PGSC0003DMG400008300(b), PGSC0003DMG400008298(c)	# Soltu.DM.02G014040(a), Soltu.DM.02G014000(b)	28673681..28674475(a), 28652066..28652860(b) et al.	30125610..30124660	38517238..38518032(a), 38531432..38532226(b) et al.	# Solyc02g070940(a), Solyc02g070990(b)
2		pLBR2.3 (Pin2B)	S. tuberosum, S. phureja, S. stenotomum	3,9,17,223,294	Potato QTL for maturity corrected resistance to late blight (MCR)	QRL (quantitative resistance locus)																26 - 31 Mbp	27 - 33 Mbp
2		pM2.2	S. tuberosum	322	Potato QTL for plant maturity	QTL (quantitative trait locus)																~ 27 - 31 Mbp	~ 28 - 32 Mbp
2		tM2.2 (mty2.1)	S. lycopersicum, S. pimpinellifolium	408	Tomato QTL for maturity or earliness	QTL (quantitative trait locus)																		35 - 41 Mbp
2		tSS2.3 (SSC2a, red-2F, ssc1.1, SS2a)	S. lycopersicum, S. pennellii, S. pimpinellifolium, S. cheesmanii	197,242,313,332,414	Tomato QTL for soluble solids (Brix) and fruit reducing sugar content	QTL (quantitative trait locus)																		36 - 39 Mbp
2	SS IV		S. tuberosum	235,322	Starch synthase IV (EC2.4.1.21), starch metabolism, functional candidate gene for potato tuber starch and reducing sugar content QTL, SNPs associated with potato QTL for tuber yield and plant maturity	Gene	GQ221264, NCBI													PGSC0003DMG400008322	Soltu.DM.02G014060	28687680..28681366	30142800..30152300	38550943..38542183	Solyc02g071040
2	solcap_snp_c2_57789		S. tuberosum	253	Potato SNP marker, differential SNP allele frequency between pairs of potato genotype pools with differential tuber yield	SNP (single nucleotide polymorphism)	Spud DB, http://solcap.msu.edu/potato													PGSC0003DMG400009705	Soltu.DM.02G014120	28752641..28752741	30266484..30266505	38592115..38592215	Solyc02g071090
2	solcap_snp_c1_7412		S. tuberosum	294	Potato SNP marker, associated with potato QRL for late blight (rAUDPC & MCR)	SNP (single nucleotide polymorphism)	Spud DB, http://solcap.msu.edu/potato													PGSC0003DMG400003083	Soltu.DM.02G014230	28885180..28885280	30406082..30400862	38699069..38699169	Solyc02g071210
2*	TG451		S. lycopersicum	19	Tomato STS marker	STS (sequence-tagged-site)	TG451, SGN	TG451	45,6											PGSC0003DMG400003087	Soltu.DM.02G014350	29007751..29007104	30526925..30526278	38800773..38800127	Solyc02g071300
2	GP214		S. tuberosum	6,7,8	Potato STS marker	STS (sequence-tagged-site)	CG783156, NCBI											GP214	17	not annotated	Soltu.DM.02G014910	29592494..29591747	31159727..31160474	39178202..39177531	Solyc02g071810
2	GP33		S. tuberosum	1,6,7,8	Potato STS marker	STS (sequence-tagged-site)	CG783249, NCBI											GP33-a	16.001	not annotated	Soltu.DM.02G014980(a), Soltu.DM.02G015010(b)	29678268..29679028(a), 29710333..29711104(b)	31279328..31279805	39220237..39220477	Solyc02g071860
2	CD53		S. lycopersicum	19	Tomato EST marker	EST (expressed sequence tag)	AA824672, NCBI	CD53	47,5											PGSC0003DMG400028414	Soltu.DM.02G015140	29837730..29837354	31418348..31417972	39339320..39338961	Solyc02g072000
2	GP209		S. tuberosum	6,7,8,223	Potato STS marker, flanking potato late blight QRL	STS (sequence-tagged-site)	CG783152 & CG783153, NCBI											GP209	23.001	# PGSC0003DMG400028420	# Soltu.DM.02G015330	30007535..30008742	31585800..31593800	39490044..39491182	# Solyc02g072160
2	TG14 (TD091)		S. lycopersicum	4,19,32,54,239,242,319	Tomato STS marker, on tomato IL2-3 and IL2-4, linked to tomato R gene I5 and potato QTL for tuber yield, distal to tomato QTL for fruit soluble solids (Brix) and sugar content	STS (sequence-tagged-site)	TG14, SGN			TG14	12									# PGSC0003DMG400028420	# Soltu.DM.02G015330	30006161..30008244	31585800..31593900	39489004..39490673	# Solyc02g072160
2	At2A12 (AT1G02130)		A. thaliana	52,55	Arabidopsis EST marker (ARA-5)	EST (expressed sequence tag)	T21132, NCBI; AT1G02130, TAIR									At2A12-b	35					no matching position	no matching position	39510016..39515873	Solyc02g072180
2	SSR605		S. lycopersicum	333	Tomato microsatellite marker, flanking tomato QRL Rtu2.1	SSR (simple sequence repeat)	SSR605, SGN													PGSC0003DMG400028469	Soltu.DM.02G015370	30037813..30037793	31621028..31621008	39520048..39519872	Solyc02g072190
2	GP98		S. tuberosum	1,6,7,8	Potato STS, similar to BAC F1C12, chr. IV	STS (sequence-tagged-site)	CG783269, NCBI											GP98	23.002	PGSC0003DMG400028436	Soltu.DM.02G015680	30227044..30226110	31811600..31817000	39667389..39666457	Solyc02g072450
2	StI029		S. tuberosum	185,217,247	Potato microsatellite marker, linked to potato QRL for S. endobioticum (Rse-IIa)	SSR (simple sequence repeat)	TC97044, TGI							StI029	50					# PGSC0003DMG400028477	# Soltu.DM.02G015730	30267822..30263537	31847400..31855100	39711188..39707042	# Solyc02g072510
2*	STI0036		S. tuberosum	218	Potato microsatellite marker in potato EST	SSR (simple sequence repeat)	BI920053, NCBI					STI0036	31							# PGSC0003DMG400028477	# Soltu.DM.02G015730	30267535..30263943	31847400..31855100	39710909..39707443	# Solyc02g072510
2	DMG400010234		S. tuberosum	253	Cysteine protease Cp5 (CP5), gene with differential SNP allele frequency between pairs of potato genotype pools with differential tuber yield, candidate gene for potato tuber yield QTL	Gene	Spud DB, SGN													PGSC0003DMG400010234	not annotated	30438891..30436875	32062320..32065510	39835738..39833725	Solyc02g076710
2	cTOF19J9		S. lycopersicum	280	Tomato EST marker, flanking tomato QTL for early blight (EB2.2)	EST (expressed sequence tag)	BG128282, NCBI													PGSC0003DMG400010237	Soltu.DM.02G015920	30459144..30457888	32086504..32085248	39856783..39855515	Solyc02g076760
2	GP136		S. tuberosum	6,7,8	Potato STS marker	STS (sequence-tagged-site)	CG783091 & CG783090, NCBI											GP136-a	24	PGSC0003DMG400010239	Soltu.DM.02G015980	30504535..30506158	32131790..32135320	39896636..39898472	Solyc02g076790
2	solcap_snp_c1_11581		S. tuberosum	360	Potato SNP marker, linked to potato QTL for tuber yield	SNP (single nucleotide polymorphism)	Spud DB, http://solcap.msu.edu/potato													PGSC0003DMG401010200	Soltu.DM.02G016060	30591405..30591305	32220157..32220057	39979618..39979518	Solyc02g076870
2	DMG400010229		S. tuberosum	253	Triacylglycerol lipase, gene with differential SNP allele frequency between pairs of potato genotype pools with differential tuber yield, candidate gene for potato tuber yield QTL	Gene	Spud DB, SGN													PGSC0003DMG400010229	Soltu.DM.02G016380	30887142..30888885	32494060..32495800	40159564..40161305	Solyc02g077110
2	GP26		S. tuberosum	1,6,7,8,9,13,17,18,30,31,52,55	Potato STS marker, linked to potato QRL for late blight and QTL for tuber yield	STS (sequence-tagged-site)	AJ487350, NCBI									GP26	38	GP26	22	PGSC0003DMG400022967	Soltu.DM.02G016550	31040923..31040043	32694800..32700800	40255350..40254650	Solyc02g077280
2	solcap_snp_c2_44770		S. tuberosum	253	Potato SNP marker, differential SNP allele frequency between pairs of potato genotype pools with differential tuber yield	SNP (single nucleotide polymorphism)	Spud DB, http://solcap.msu.edu/potato													PGSC0003DMG400010718	Soltu.DM.02G016630	31142717..31142817	32820380..32823840	40293949..40294049	Solyc02g077330
2	LIPIII		S. tuberosum	219,253	Lipase class III, phospholipase A1, associated with potato tuber yield, candidate gene for potato tuber yield QTL	Gene	SGN-U269327, SGN													PGSC0003DMG400031758	Soltu.DM.02G016780	31335927..31334401	33058260..33059790	40364979..40363501	Solyc02g077430
2	solcap_snp_c2_13051		S. tuberosum	294	Potato SNP marker, associated with potato QRL for late blight (MCR)	SNP (single nucleotide polymorphism)	Spud DB, http://solcap.msu.edu/potato													PGSC0003DMG400031773	Soltu.DM.02G016790	31352299..31352199	33076299..33076296	40372728..40372628	Solyc02g077440
2	solcap_snp_c2_51998		S. tuberosum	253	Potato SNP marker, differential SNP allele frequency between pairs of potato genotype pools with differential tuber yield	SNP (single nucleotide polymorphism)	Spud DB, http://solcap.msu.edu/potato													not annotated	Soltu.DM.02G017050	31546678..31546578	33270558..33270579	40542787..40542687	Solyc02g077660
2	STM2022		S. tuberosum	3,16	Potato microsatellite marker, linked to potato QRL for late blight and QTL for plant maturity	SSR (simple sequence repeat)	Ref. 16													PGSC0003DMG400031775	Soltu.DM.02G017100	31595913..31596072	33320022..33320200	40582873..40582893	Solyc02g077710
2	solcap_snp_c2_52011		S. tuberosum	253	Potato SNP marker, differential SNP allele frequency between pairs of potato genotype pools with differential tuber yield	SNP (single nucleotide polymorphism)	Spud DB, http://solcap.msu.edu/potato													PGSC0003DMG400031762	Soltu.DM.02G017120	31614867..31614967	33339074..33339095	40596243..40596343	Solyc02g077730
2	P2b8		S. tuberosum	52,55	Potato EST marker (drought induced protein, Di19)	EST (expressed sequence tag)	AJ487416, NCBI									P2b8-a	43			PGSC0003DMG400031761	Soltu.DM.02G017140	31623761..31627469	33347900..33353000	40603772..40607826	Solyc02g077750
2	S1h5		S. tuberosum	52,55	Potato EST marker (dormancy associated protein)	EST (expressed sequence tag)	AJ489129, NCBI									S1h5-b	45.001			PGSC0003DMG400029732	Soltu.DM.02G017330	31810835..31811825	33667270..33668320	40699435..40700374	Solyc02g077880
2	CT277		S. tuberosum	19	Tomato EST marker	EST (expressed sequence tag)	AA824995 & AA824994, NCBI	CT277	54											PGSC0003DMG400029700	Soltu.DM.02G017470	31959187..31958843	33818075..33817731	40843505..40843196	Solyc02g078040
2	CP65		S. tuberosum	6,7,8,19,212	Potato EST marker (Ribosomal protein S17, RS17)	EST (expressed sequence tag)	AJ487337, NCBI	CP65A	54							CP65-b	47			# PGSC0003DMG400029694	# Soltu.DM.02G017540	32017049..32016836	33873160..33877790	40881014..40880794	# Solyc02g078120
2*	EIF3		S. tuberosum	294,341	Eukaryotic translation initiation factor 3, in potato differential expression between quantitative late blight resistant and susceptible genotype pools, functional candidate gene for late blight QRL	Gene	Spud DB, SGN													# PGSC0003DMG400029694	# Soltu.DM.02G017540	32018677..32014051	33873170..33877800	40882637..40877998	# Solyc02g078120
2	CT169		S. lycopersicum	19	Tomato EST marker	EST (expressed sequence tag)	AA824881 & AA824881, NCBI	CT169	54											PGSC0003DMG400029727	Soltu.DM.02G017570	32064755..32064418	33924462..33924125	40916709..40916356	Solyc02g078150
2	DMG400029723		S. tuberosum	253	Conserved gene of unknown function, with differential SNP allele frequency between pairs of potato genotype pools with differential tuber yield, SNP causing amino acid change, candidate gene for potato tuber yield QTL	Gene	Spud DB, SGN													PGSC0003DMG400029723	Soltu.DM.02G017640	32122954..32126089	33985000..33988130	40960420..40963503	Solyc02g078220
2	St_At4g21710		S. tuberosum	212	Potato ortholog to Sl_At4g21710 (unique second-largest subunit of DNA-dependent RNA polymerase II)	COS2 (conserved orthologous sequence)	At4g21710, TAIR									St_At4g21710	46			PGSC0003DMG400029721	Soltu.DM.02G017690	32152979..32159707	34022200..34014700	40989627..40996315	Solyc02g078260
2		CBR2.2	S. berthaultii	298	Potato QTL for resistance to Colorado potato beetle	QRL (quantitative resistance locus)																21 - 36 Mbp	22 - 38 Mbp
2		Rtu2.1	S. lycopersicum, S. pimpinellifolium	333	Tomato QTL for resistance to two-spotted spider mite (Tetranychus urticae Koch)	QRL (quantitative resistance locus)																		40 - 43 Mbp
2		I5	S. pennellii	32,263	Tomato gene for resistance to Fusarium oxysporum	R gene																		37 - 43 Mbp
2		EBR2.1 (EB2.2)	S. pimpinellifolium	280	Tomato QTL for resistance to early blight (Alternaria solani)	QRL (quantitative resistance locus)																		40 - 45 Mbp
2		tLBR2.3 (lb2a)	S. lycopersicum, S. habrochaites (L. hirsutum)	149	Tomato QRL for late blight	QRL (quantitative resistance locus)																		37 - 51 Mbp
2	CT103		S. lycopersicum	19,280,313,319,393,408	Tomato EST marker, linked to tomato QTL for fruit soluble solids (Brix), sugar content and weight, flanking tomato QTL for fruit soluble solids,sugar content (tSS2.7) and maturity (mty2.1), linked to tomato QTL for early blight (EB2.2)	EST (expressed sequence tag)	CT103, SGN	CT103	56											not annotated	Soltu.DM.02G017770	32200416..32200146	34062710..34062440	41058307..41058033	not annotated
2	S2d5		S. tuberosum	52,55	Potato EST marker (Stem specific protein TSJT1)	EST (expressed sequence tag)	AJ489136, NCBI									S2d5	45.002			PGSC0003DMG400022388	Soltu.DM.02G017790	32215392..32214733	34077770..34079020	41069558..41068889	Solyc02g078380
2	StI056		S. tuberosum	185,218	Potato microsatellite marker	SSR (simple sequence repeat)	Ref.185					STI0056	38	StI056	43					PGSC0003DMG400022385	Soltu.DM.02G017820	32238918..32238760	34102585..34102407	41090741..41090592	Solyc02g078410
2	TG308		S. lycopersicum	19,149,242	Tomato STS marker, on tomato IL2-3 and IL2-4, linked to tomato QRL for late blight	STS (sequence-tagged-site)	TG308, SGN	TG308	55,6											PGSC0003DMG400022438	Soltu.DM.02G017900	32307001..32305118	34161600..34169700	41149522..41148671	Solyc02g078500
2	DMG400022380		S. tuberosum	253	Double-stranded RNA binding protein, gene with differential SNP allele frequency between pairs of potato genotype pools with differential tuber yield, SNPs causing amino acid changes, candidate gene for potato tuber yield QTL	Gene	Spud DB, SGN													PGSC0003DMG400022380	Soltu.DM.02G017950	32363758..32355568	34220300..34228500	41202381..41194152	Solyc02g078550
2	DMG400022378		S. tuberosum	253	Epoxide hydrolase, gene with differential SNP allele frequency between pairs of potato genotype pools with differential tuber yield, SNPs causing amino acid changes, candidate gene for potato tuber yield QTL	Gene	Spud DB, SGN													PGSC0003DMG400022378	Soltu.DM.02G017980	32390418..32387839	34252540..34255200	41220429..41218665	Solyc02g078570
2	TG636		S. lycopersicum	19,320	Tomato STS marker, distal to tomato QTL for fruit soluble solids (Brix) and weight	STS (sequence-tagged-site)	TG636, SGN	TG636	55,6											PGSC0003DMG401022374	Soltu.DM.02G018080	32487084..32486564	34351834..34351314	41315303..41314785	Solyc02g078670
2	solcap_snp_sl_23884		S. lycopersicum	391	Tomato SNP marker, associated with tomato fruit weight	SNP (single nucleotide polymorphism)	SGN													PGSC0003DMG400022417	Soltu.DM.02G018170	32592181..32592281	34458251..34458351	41414651..41414751	Solyc02g078790
2*	CT38		S. lycopersicum	19,320	Tomato EST marker, linked to tomato QTL for soluble solids (brix2.1)	EST (expressed sequence tag)	AA824735, NCBI	CT38	56,5											PGSC0003DMG400022417	Soltu.DM.02G018330	32740128..32740001	34610970..34610843	41557904..41557776	Solyc02g078960
2	GP35		S. tuberosum	6,7,8,31	Potato STS marker	STS (sequence-tagged-site)	CG783250, NCBI											GP35-i	57.003	PGSC0003DMG400022355	Soltu.DM.02G018660	32979668..32979068	34854000..34866000	no matching position
2	HT-2/1		S. tuberosum	235	Hexose transporter, sugar transport, functional candidate gene for potato tuber reducing sugar content QTL	Gene	AJ132223, NM_001247920, NCBI													PGSC0003DMG400022402	Soltu.DM.02G018760	33077296..33080828	34969850..34973440	41814407..41817884	Solyc02g079220
2	GP296		S. tuberosum	6,7,8	Potato STS marker	STS (sequence-tagged-site)	CG783226, NCBI											GP296	35	PGSC0003DMG400022347	Soltu.DM.02G018920	33216617..33217328	35111420..35114310	41960067..41960784	Solyc02g079400
2	DMG400013878		S. tuberosum	253	Gene of unknown function, with differential SNP allele frequency between pairs of potato genotype pools with differential tuber yield, SNPs causing amino acid changes, candidate gene for potato tuber yield QTL	Gene	Spud DB, SGN													PGSC0003DMG400013878	Soltu.DM.02G019140	33423994..33423580	35306903..35307319	no sequence homology
2	St_At1g11430		S. tuberosum	212	Potato ortholog of Sl_At1g11430 (plastid developmental protein DAG)	COS2 (conserved orthologous sequence)	At1g11430, TAIR									St_At1g11430	56.002			PGSC0003DMG400021708	Soltu.DM.02G019310	33572689..33573858	35524960..35522940	42210667..42211882	Solyc02g079770
2	SSR50		S. lycopersicum	333	Tomato microsatellite marker, flanking tomato QRL Rtu2.1	SSR (simple sequence repeat)	SGN													PGSC0003DMG400021722	Soltu.DM.02G019430	33646900..33646698	35602467..35602265	42264516..42264329	Solyc02g079880
2	S2g2		S. tuberosum	52,55	Potato EST marker (Thioredoxin like 4)	EST (expressed sequence tag)	AJ489143, NCBI									S2g2	56.001			PGSC0003DMG400021716	Soltu.DM.02G019520	33705781..33709503	35666530..35670660	42317406..42321142	Solyc02g079960
2	GP293		S. tuberosum	6,7,8,16,18	Potato STS marker, linked to potato QTL for tuber yield	STS (sequence-tagged-site)	CG783223, NCBI											GP293	39	not annotated	Soltu.DM.02G019710	33927542..33928028	35932176..35932662	42385645.. 42385960	Solyc02g080090
2*	solcap_snp_c2_27438		S. tuberosum	360	Potato SNP marker, linked to potato QTL for tuber yield	SNP (single nucleotide polymorphism)	Spud DB, http://solcap.msu.edu/potato													PGSC0003DMG400002085(a), PGSC0003DMG400002074(b)	Soltu.DM.02G019820(a), Soltu.DM.02G019830(b)	34015901..34016001(a), 34042846..34042746(b)	36020451..36020551(a), 36048385..36048285(b)	42463986..42464086(a), 42472872..42472972(b)	Solyc02g080200(a), not annotated(b)
2	TG494		S. lycopersicum	19,32	Tomato STS marker, South border of tomato IL2-3, on IL2-4, North of IL2-5	STS (sequence-tagged-site)	TG494, SGN	TG494	64,9											PGSC0003DMG400016487	Soltu.DM.02G019980	34202339..34200519	36197129..36195309	42596867..42595499	Solyc02g080370
2	CT244		S. lycopersicum	19	Tomato EST marker	EST (expressed sequence tag)	CT244, SGN	CT244	63,1											PGSC0003DMG400016455	Soltu.DM.02G020110	34305550..34305975	36301533..36302300	42699698..42700125	Solyc02g080510
2	TD139-547		S. lycopersicum	237	Tomato SNP marker, associated with tomato fruit sugar content	SNP (single nucleotide polymorphism)	Ref.237													PGSC0003DMG400016482	Soltu.DM.02G020140	34348829..34349051	36344875..36345097	42731143..42731365	Solyc02g080540
2	SssIII		S. tuberosum	2,235	Soluble starch synthase III (EC2.4.1.21), starch metabolism, candidate gene for potato tuber starch and reducing sugar content QTL	Gene	X94400, NCBI													PGSC0003DMG400016481	Soltu.DM.02G020170	34367724..34383074	36379310..36377160	42741029..42758297	Solyc02g080570
2	TD049		S. lycopersicum	54	Tomato STS marker, associated with tomato fruit weight	STS (sequence-tagged-site)	Ref. 54													# PGSC0003DMG400016448	# Soltu.DM.02G020230	34436794..34433022	36432988..36429216	42797667..42798997	# Solyc02g080630
2	STM2010		S. tuberosum	16	Potato microsatellite marker	SSR (simple sequence repeat)	Ref. 16													# PGSC0003DMG400016448	# Soltu.DM.02G020230	34436227..34436248	36432421..36432442	42802353..42802372	# Solyc02g080630
2	solcap_snp_c2_17867		S. tuberosum	268	Potato SNP marker, associated with potato QTL for resistance to Streptomyces scabies (common scab)	SNP (single nucleotide polymorphism)	Spud DB, http://solcap.msu.edu/potato													# PGSC0003DMG400016444	# Soltu.DM.02G020350	34555335..34551689	36548178	42927582..42924137	# Solyc02g080810
2	solcap_snp_c2_17864		S. tuberosum	268	Potato SNP marker, associated with potato QTL for resistance to Streptomyces scabies (common scab)	SNP (single nucleotide polymorphism)	Spud DB, http://solcap.msu.edu/potato													# PGSC0003DMG400016444	# Soltu.DM.02G020350	34555335..34551689	36550070	42927582..42924137	# Solyc02g080810
2	TG353		S. lycopersicum	19,321	Tomato STS marker, linked to tomato QTL for fruit sugar content	STS (sequence-tagged-site)	TG353, SGN	TG353	63,1											PGSC0003DMG400016467	Soltu.DM.02G020450	34625397..34625933	36621761..36622297	42997178..42997714	Solyc02g080910
2	solcap_snp_c1_5844		S. tuberosum	268	Potato SNP marker, associated with potato QTL for resistance to Streptomyces scabies (common scab)	SNP (single nucleotide polymorphism)	Spud DB, http://solcap.msu.edu/potato													PGSC0003DMG400016709	Soltu.DM.02G020600	34770441..34777916	36769707	43127778..43135086	Solyc02g081070
2	solcap_snp_c2_17795		S. tuberosum	253	Potato SNP marker (PFP-β), differential SNP allele frequency between pairs of potato genotype pools with differential tuber yield	SNP (single nucleotide polymorphism)	Spud DB, http://solcap.msu.edu/potato													# PGSC0003DMG400016726	# Soltu.DM.02G020660	34848102..34848005	36842653..36842674	43216581..43216481	# Solyc02g081160
2	PFP-β		S. tuberosum	2,197	Pyrophosphate fructose-6-phosphate 1-phosphotransferase, beta subunit (EC2.7.1.90), glycolysis, functional candidate gene for potato tuber and tomato fruit quality QTL	Gene	M55191, NCBI													# PGSC0003DMG400016726	# Soltu.DM.02G020660	34849050..34841986	36843658..36835963	43217486..43210933	# Solyc02g081160
2	TG454		S. lycopersicum	19,242,263,320	Tomato STS marker, on tomato IL2-4 and IL2-5, flanking tomato resistance locus I5, flanking tomato QTL for fruit weight	STS (sequence-tagged-site)	TG454, SGN													# PGSC0003DMG400016730	# Soltu.DM.02G020800	34943262..34942621	36939540..36938802	43303885..43303159	# Solyc02g081300
2	SUS-2		S. tuberosum	235	Sucrose synthase (EC2.4.1.13), sugar metabolism, functional candidate gene for potato tuber reducing sugar content QTL	Gene	Spud DB, SGN													# PGSC0003DMG400016730	# Soltu.DM.02G020800	34945681..34941247	36937430..36941850	43306202..43301910	# Solyc02g081300
2		pTY2.3 (yi-c)	S. tuberosum	219,239,253,360	Potato QTL for tuber yield	QTL (quantitative trait locus)																31 - 35 Mbp	32 - 37 Mbp
2		tFW2.3	S. lycopersicum	54,391,393	Tomato QTL for fruit weight (mass)	QTL (quantitative trait locus)																		41 - 44 Mbp
2		tFY2.2	S. lycopersicum, S. chmielewskii	305	Tomato QTL for fruit total yield	QTL (quantitative trait locus)																		38 - 45 Mbp
2		tSS2.7	S. lycopersicum, S. lycopersicum var. cerasiforme	393,425	Tomato QTL for fruit soluble solids content (Brix)	QTL (quantitative trait locus)																		41 - 44 Mbp
2	Solyc02g081820		S. lycopersicum	425	Tomato candidate gene (HAD-superfamily hydrolase subfamily IA ) for fruit soluble solids content (tSS2.7), SNP in this gene is associated with fruit soluble solids content (Brix)	Gene	Solyc02g081820, SGN													PGSC0003DMG400007328(a), PGSC0003DMG400007327(b)	Soltu.DM.02G021640(a), Soltu.DM.02G021630(b)	35531592..35531302(a), 35528266..35527987(b)	37537546..37537256(a), 37534220..37533941(b)	43611082..43609866	Solyc02g081820
2		CSR2.2	S. tuberosum	268	Potato QTL for resistance to common scab (Streptomyces scabies)	QRL (quantitative resistance locus)																34 - 35 Mbp	36 - 37 Mbp
2		peCMV2.1 (qCmr2.1)	C. frutescens	401	Pepper QTL qCmr2.1 for resistance to Cucumber Mosaic Virus (CMV)	QRL (quantitative resistance locus)																~34 - 38 Mbp	~36 - 40 Mbp	~42 - 46 mbp
2*	CP157		S. tuberosum	6,7,8,223	Potato EST marker, linked to potato QRL for late blight	EST (expressed sequence tag)	CF802481, NCBI											CP157	42	PGSC0003DMG400007335	Soltu.DM.02G021790	35651535..35647188	37654320..37658670	43723957..43720237	Solyc02g081980
2	CA02g19570		C. annuum	401	Pepper gene (TMV resistance protein, N-like), linked to pepper QTL qCmr2.1 for resistance to Cucumber Mosaic Virus (CMV)	Gene	CA02g19570, SGN													# PGSC0003DMG400013627	# Soltu.DM.02G021890	35745674..35750994	37802679..37807999	43780018..43785497	# Solyc02g082050
2	CA02g19600		C. annuum	401	Pepper gene (TMV resistance protein, N-like), linked to pepper QTL qCmr2.1 for resistance to Cucumber Mosaic Virus (CMV)	Gene	CA02g19600, SGN													# PGSC0003DMG400013627	# Soltu.DM.02G021890	35745675..35751247	37802680..37808252	43780011..43785497	# Solyc02g082050
2	TG462		S. lycopersicum	19,185,218,242,320,334	Tomato STS marker, flanking tomato QTL for fruit weight (mass, Fm2-1), linked to tomato QTL for fruit soluble solids (brix2.1) and sugar content (sugs2.1), linked to potato QTL for insect resistance	STS (sequence-tagged-site)	TG462, SGN	TG462	68			TG462	32	TG462	36					intergenic	intergenic	35826849..35825662	37888360..37886920	43835307..43834375	intergenic
2	SSR32		S. lycopersicum	264	Tomato microsatellite marker, linked to tomato QTL TSS2 for total soluble solids (Brix)	SSR (simple sequence repeat)	SSR36, SGN													PGSC0003DMG400013632	Soltu.DM.02G022030	35839037..35839197	37900775..37900935	43849175..43849331	Solyc02g082140
2	CD35		S. lycopersicum	19,185,218,298,305,320,393	Tomato EST marker, linked to tomato QTL for fruit soluble solids (brix2.1) and sugar content (sugs2.1), flanking tomato QTL for fruit soluble solids and sugar content (tSS2.7), proximal to potato QRL for resistance to Colorado beetle	EST (expressed sequence tag)	AA824663, NCBI	CD35	68	CD35	23.9	CD35	21	CD35	31					PGSC0003DMG401013636	Soltu.DM.02G022120	35908238..35908660	37970056..37970478	43904604.. 43904839	Solyc02g082220
2	STM1045		S. tuberosum	16,218	Potato microsatellite marker in potato gene (U6 small nuclear RNA)	SSR (simple sequence repeat)	X60506, NCBI					STM1045b	28							PGSC0003DMG400013662	not annotated	35929799..35928757	37992480..37991920	no matching position(chr12)
2	TG493		S. lycopersicum	19,32,263	Tomato STS marker, distal to IL2-3, on IL2-4, North border of IL2-5, flanking tomato resistance locus I5	STS (sequence-tagged-site)	TG493, SGN	TG493	68											PGSC0003DMG400013643	not annotated	36012159..36009936	38095400..38090880	43998936..43997594	Solyc02g082300
2	TG266		S. lycopersicum	19,320	Tomato STS marker, proximal to tomato QTL for fruit sugar content (sugs2.1) and soluble solids (brix2.1)	STS (sequence-tagged-site)	TG266, SGN	TG266A	69											intergenic	intergenic	36141041..36141041	38203556..38203556	44130130..44129930	Solyc02g082440
2	TG20		S. lycopersicum	6,7,8,13,19,52,55,218,239	Tomato STS marker, linked to potato QTL for tuber yield	STS (sequence-tagged-site)	TG20, SGN					TG20	31			TG20-b	64	TG20-b	44	PGSC0003DMG400001512	Soltu.DM.02G022500	36262783..36264852	38375523..38376025	no matching position (chr07)
2	STG0019		S. tuberosum	218	Potato microsatellite marker in potato EST	SSR (simple sequence repeat)	BF187730, NCBI					STG0019	25							PGSC0003DMG400001565	Soltu.DM.02G022590	36356118..36353062	38467934..38466173	44317561..44314648	Solyc02g082670
2	STM5114		S. tuberosum	218	Potato microsatellite marker	SSR (simple sequence repeat)	Ref. 218					STM5114	28							PGSC0003DMG403001521	Soltu.DM.02G022680	36439634..36440505	38554327..38554617	44390000..44390866	Solyc02g082740
2	cTOD16E7		S. lycopersicum	210,408	Tomato EST marker, flanking tomato QTL fw2.1 for fruit weight (mass)	EST (expressed sequence tag)	BI933213, NCBI													PGSC0003DMG403001528	Soltu.DM.02G022920	36624331..36625265	38744501..38745435	44549881..44550788	Solyc02g082920
2	StI052		S. tuberosum	185,218	Potato microsatellite marker	SSR (simple sequence repeat)	TC101374, TGI					STI0052	19	StI052	24					PGSC0003DMG400003591	Soltu.DM.02G023290	36855409..36851329	38977054..38972974	44786193..44782166	Solyc02g083340
2	St_At3g01160		S. tuberosum	212	Potato ortholog to Sl_At3g01160 (unknown protein)	COS2 (conserved orthologous sequence)	At3g01160, TAIR									St_At3g01160	60.002			PGSC0003DMG400003588	Soltu.DM.02G023410	36945883..36940940	39068355..39064234	44866395..44862491	Solyc02g083470
2*	TG583		S. lycopersicum	19	Tomato STS marker	STS (sequence-tagged-site)	TG583, SGN	TG583	70,6											PGSC0003DMG400003584	Soltu.DM.02G023520	37020036..37020402	39142619..39144154	44928044..44929371	Solyc02g083560 & Solyc02g083570
2	TG484		S. lycopersicum	19,313,319,320	Tomato STS marker, linked to tomato QTL for fruit soluble solids (Brix) and weight	STS (sequence-tagged-site)	TG484, SGN	TG484	70,6											# PGSC0003DMG400003578	# Soltu.DM.02G023620	37075618..37074375	39198600..39197357	44984122..44982947	# Solyc02g083670
2	TG191		S. lycopersicum	19,102,242,320	Tomato STS marker, linked to tomato QTL for fruit weight (fw2.3), flanking tomato QTL for fruit weight (mass, Fm2-1) and earliness (Fr) or maturity		TG191, SGN	TG191	68											# PGSC0003DMG400003578	# Soltu.DM.02G023620	37076343..37076000	39199325..39198982	44984609..44984133	# Solyc02g083670
2	CT75		S. lycopersicum	19,149,185,218,263	Tomato EST marker, flanking tomato resistance locus I4, linked to tomato QRL for late blight	EST (expressed sequence tag)	CT75, SGN	CT75	71,4	CT75	26.5	CT75	26	CT75	29					# PGSC0003DMG402003567	# Soltu.DM.02G023800	37183402..37182997	39306400..39309900	45070725..45070320	# Solyc02g083810
2	CT166		S. lycopersicum	19	Tomato EST marker	EST (expressed sequence tag)	CT166, SGN	CT166	71,4											# PGSC0003DMG401003567(a), PGSC0003DMG402003567(b)	# Soltu.DM.02G023800	37183402..37182757	39309651..39309246	45070725..45070104	# Solyc02g083810
2	F3H		S. lycopersicum	194	Tomato flavanone 3 beta-hydroxylase	Gene	BG735030, NCBI													PGSC0003DMG402003563	Soltu.DM.02G023850	37242194..37242568	39368671..39369045	45122909..45123271	Solyc02g083860
2	solcap_snp_sl_4829		S. lycopersicum	70	Tomato SNP marker, associated with tomato fruit weight	SNP (single nucleotide polymorphism)	sl_4829, SGN													not annotated	# Soltu.DM.02G023890	37267050..37267150	39393527..39393627	45149030..45149130	# Solyc02g083900
2	GP216		S. tuberosum	6,7,8,13,14,52,55	Potato STS marker, linked to potato QRL for late blight	STS (sequence-tagged-site)	AJ487349, NCBI									GP216	59	GP216	49	not annotated	# Soltu.DM.02G023890	37272330..37271424	39398807..39397901	45154316..45153388	# Solyc02g083900
2	Solyc02g083900		S. lycopersicum	426	Tomato candidate gene (Serine/threonine-protein kinase TEL1, transcription coactivator activity) for tomato QTL for fruit weight (tFW2.4), SNP in this gene is associated with fruit weight	Gene	Solyc02g083900, SGN													# PGSC0003DMG400003561	# Soltu.DM.02G023940	37324698..37323189	39451183..39449674	45192582..45191157	# Solyc02g083900
2	Solyc02g083950		S. lycopersicum	424	Tomato candidate gene (transcription factor 'wuschel') for tomato QTL for soluble solids content (Brix) (tSS2.4), associated with tomato soluble solids content	Gene	Solyc02g083950, SGN													# PGSC0003DMG400003561	# Soltu.DM.02G023940	37324698..37323189	39451183..39449674	45192582..45191157	Solyc02g083950
2		tSS2.4 (brx2.1, ssc2a, ssc2.1, sugs2.1, suc2.1, TSS2, SS2a)	S. lycopersicum var. cerasiforme, S. chmielewskii, S. pimpinellifolium, S. parviflorum, S. cheesmanii	54,237,264,305,313,319,320,321,414,424	Tomato QTL for fruit soluble solids (Brix) and sugar content	QTL (quantitative trait locus)																		44 - 47 Mbp
2		pTY2.4	S. tuberosum	18,239,253,360	Potato QTL for tuber yield	QTL (quantitative trait locus)																36 - 40 Mbp	39 - 43 Mbp
2		tFW2.4 (fw2a, fw2.1, Fm2-1)	S. lycopersicum, S. lycopersicum var. cerasiforme, S. chmielewskii, S. pimpinellifolium, S. pennellii	54,70,210,237,242,305,313,319,320,408,421,424,426	Tomato QTL for fruit weight (mass)	QTL (quantitative trait locus)																		45 - 47 Mbp
2		tM2.3 (mat2.1, mat2.3, Fr, ea(TG48 - TG180), mty2.2)	S. lycopersicum, S. pimpinellifolium, S. parviflorum, S. lycopersicum var. cerasiforme	102,310,314,405,408	Tomato QTL for maturity or earliness	QTL (quantitative trait locus)																		45 - 50 Mbp
2	TD133-395		S. lycopersicum	54,237	Tomato SNP marker, associated with tomato fruit weight and sugar content	SNP (single nucleotide polymorphism)	Ref.237													PGSC0003DMG400003634	Soltu.DM.02G024020	37393148..37393393	39519585..39519830	45248350..45248595	Solyc02g084030
2	TG463		S. lycopersicum	19,32,280,320,408	Tomato STS marker, South border of tomato IL2-4, on IL2-5, flanking tomato QTL for fruit weight (fw2.3), maturity (mty2.2) and early blight (EB2.2)	STS (sequence-tagged-site)	JF285031, NCBI	TG463	72,4											PGSC0003DMG400041733	Soltu.DM.02G024030	37403504..37403190	39529988..39529674	45276897..45277552	# Solyc02g084080
2	TD387		S. lycopersicum	54	Tomato STS marker, associated with tomato fruit weight and sugar content	STS (sequence-tagged-site)	Ref. 54													PGSC0003DMG400003556	Soltu.DM.02G024100	37433065..37432792	39560001..39559728	45277400..45276230	# Solyc02g084080
2	P10f5		S. tuberosum	52,55	Potato EST marker (Vacuolar ATP synthase, EC3.6.1.35, 16 kD subunit)	EST (expressed sequence tag)	AJ487387, NCBI									P10f5-b	57			PGSC0003DMG400003629	Soltu.DM.02G024200	37522907..37523416	39651927..39654630	45478344..45478835	Solyc02g084360
2	TD383		S. lycopersicum	54	Tomato STS marker, associated with tomato fruit weight	STS (sequence-tagged-site)	Ref. 54													intergenic	intergenic	37554105..37554124	39682761..39682780	45504374..45503109	intergenic
2	FBPA-pl (CP70)		S. tuberosum	1,6,7,8,14,197	Fructose biphosphate aldolase (EC4.1.2.13) (Potato EST marker CP70), chloroplastic, Calvin cycle, functional candidate gene for tomato fruit quality QTL, linked to potato QRL for late blight	EST (expressed sequence tag)	CF802511 & CF802512, NCBI											CP70-a	68	PGSC0003DMG400003548	Soltu.DM.02G024280	37590272..37587928	39718870..39717023	45534252..45536541	Solyc02g084440
2	X02_42399961		S. lycopersicum	421	Tomato SNP marker, flanking tomato QTL for fruit weight (tFW2.4)	SNP (single nucleotide polymorphism)	Ref. 421													PGSC0003DMG400003537	Soltu.DM.02G024530	37826707..37826677	39967317..39967287	45836079..45836110	Solyc02g084720
2	X02_42186242		S. lycopersicum	421	Tomato SNP marker, associated with tomato QTL for fruit weight (fw2.1)	SNP (single nucleotide polymorphism)	Ref. 421													not annotated	Soltu.DM.02G024340	37628247..37628278	39757232..39757263	45622262..45622293	Solyc02g084510
2	R (D, DFR)		S. tuberosum	192,193,194,195,205	Potato anthocyanin pigmentation locus, encodes dihydroflavonol 4-reductase	Gene	AY289921, Z18277, NCBI													PGSC0003DMG400003605	Soltu.DM.02G024900	38138020..38141668	40294044..40296182	46065186..46068799	Solyc02g085020
2	TG131B		S. lycopersicum	19,242	Tomato STS marker, on tomato IL2-4 and IL2-5, linked to tomato QTL for fruit weight (mass), proximal to tomato QTL for soluble solids (Brix)	STS (sequence-tagged-site)	TG131, SGN	TG131B	73,7											PGSC0003DMG400003516	Soltu.DM.02G024900	38147021..38147358	40302824..40303165	46073872..46074324	Solyc02g085030
2*	PP-cyt		S. lycopersicum	197	Inorganic pyrophosphatase (EC3.6.1.1), cytosolic, proton transport, functional candidate gene for tomato fruit quality QTL	Gene	AI486868, NCBI													PGSC0003DMG400003514	Soltu.DM.02G024930	38164450..38161078	40319537..40318793	46087458..46084849	Solyc02g085050
2	GP313		S. tuberosum	7,8	Potato STS marker	STS (sequence-tagged-site)	CG783240, NCBI											GP313	56	PGSC0003DMG400003604	Soltu.DM.02G024950	38174530..38177175	40331972..40332708	46099088..46101644	Solyc02g085080
2	STM2004		S. tuberosum	16	Potato microsatellite marker	SSR (simple sequence repeat)	Ref. 16													not annotated	Soltu.DM.02G025040	38264092..38264111	40420236..40420365	no sequence homology
2	TD377		S. lycopersicum	54	Tomato STS marker, associated with tomato fruit weight	STS (sequence-tagged-site)	Ref. 54													PGSC0003DMG400003600	Soltu.DM.02G025020	38226774..38229012	40382735..40384973	46151507..46152383	Solyc02g0851580
2	X02_42773566		S. lycopersicum	421	Tomato SNP marker, flanking tomato QTL for fruit weight (tFW2.4)	SNP (single nucleotide polymorphism)	Ref. 421													not annotated	Soltu.DM.02G025100	38319494..38319517	40476780..40476803	46208478..46208502	Solyc02g085230
2	P8b7		S. tuberosum	52,55	Potato EST marker (ribosomal protein L6)	EST (expressed sequence tag)	AJ487447, NCBI									P8b7-a	70			PGSC0003DMG400003504	Soltu.DM.02G025150	38354258..38351290	40511544..40508576	46243396..46240699	Solyc02g085280
2	TD280-108		S. lycopersicum	237	Tomato SNP marker, associated with tomato fruit soluble solids(Brix)	SNP (single nucleotide polymorphism)	Ref.237													intergenic	intergenic	38438198..38438337	40594999..40595138	46308457..46308619	intergenic
2	TD380		S. lycopersicum	54	Tomato STS marker, associated with tomato fruit weight and sugar conten (soluble solids)	STS (sequence-tagged-site)	Ref. 54													PGSC0003DMG400014895	Soltu.DM.02G025280	38488409..38488390	40645950..40645931	46330390..46331350	Solyc02g085390
2	ovate (TD055-469)		S. lycopersicum	237	Tomato gene for fruit shape, associated with tomato fruit weight and soluble solids content	Gene	NM_001247292, NCBI													PGSC0003DMG400012688	Soltu.DM.02G025370	38554695..38556317	40752337..40753959	46380312..46381983	Solyc02g085500
2	STG0006		S. tuberosum	218	Potato microsatellite marker	SSR (simple sequence repeat)	BQ512261, NCBI					STG0006	20							PGSC0003DMG400012661	Soltu.DM.02G025450	38615455..38616139	40814520..40816870	46431310..46431727	Solyc02g085590
2	TG645		S. lycopersicum	19	Tomato STS marker	STS (sequence-tagged-site)	TG645, SGN													PGSC0003DMG400012657	Soltu.DM.02G025540	38725450..38725209	40926475..40926134	46520454..46521463	not annotated
2	StAOC		S. tuberosum	294	Potato allene oxide cyclase, functional in jasmonate pathway, functional candidate gene for late blight QRL, associated with potato QRL for late blight (rAUDPC)	Gene	AY135641, NCBI													PGSC0003DMG401012679	Soltu.DM.02G025590	38749615..38750846	40952430..40953670	46544728..46545862	Solyc02g085730
2	TG169		S. lycopersicum	19,308	Tomato STS marker, linked to tomato QTL for soluble solids (Brix)	STS (sequence-tagged-site)	TG169, SGN	TG169	77											PGSC0003DMG400012673	Soltu.DM.02G025680	38843138..38843063	41047980..41047570	46626623..46626185	# Solyc02g085810
2	TD278		S. lycopersicum	54	Tomato STS marker, associated with tomato fruit weight	STS (sequence-tagged-site)	Ref. 54													PGSC0003DMG400012672	Soltu.DM.02G025690	38850673..38850692	41056107..41056126	46634678..46635639	# Solyc02g085810
2	CT232		S. lycopersicum	19,32	Tomato EST marker, distal to tomato IL2-4, on IL2-5	EST (expressed sequence tag)	CT232, SGN	CT232	76,1											# PGSC0003DMG400012654	# Soltu.DM.02G025710	38855798..38855419	41061232..41060853	46639740..46639350	# Solyc02g085840
2	Solyc02g085840		S. lycopersicum	424	Tomato candidate gene (RAD23 homolog, polyubiquitin binding, proteasome binding) for tomato QTL for soluble solids content (Brix) (tSS2.5), associated with tomato soluble solids content	Gene	Solyc02g085840, SGN													# PGSC0003DMG400012654	# Soltu.DM.02G025710	38859030..38855362	41064464..41060796	46644920..46639312	# Solyc02g085840
2	TG139		S. lycopersicum	19,32	Tomato STS marker, linked to tomato R gene I5	STS (sequence-tagged-site)	TG139, SGN	TG139	47,5											PGSC0003DMG400012666	Soltu.DM.02G025810	38979488..38979767	41193641..41193920	46722131..46722409(a), 46730835..46731113(b) et al.	not annotated(a,b)
2	GP246		S. tuberosum	6,7,8	Potato STS marker	STS (sequence-tagged-site)	CG783179, NCBI											GP246-a	52	not annotated	Soltu.DM.02G025830	38986852..38986240	41201000..41200390	no matching position
2	GP176		S. tuberosum	6,7,8	Potato STS marker	STS (sequence-tagged-site)	CG783108, NCBI											GP176-b	57.002			no matching position(chr01)	no matching position(chr01)	no matching position(chr01)
2	STM1072		S. tuberosum	16,218	Potato microsatellite marker in rubisco	SSR (simple sequence repeat)	X05985, NCBI					STM1072	17							# PGSC0003DMG400026409	# Soltu.DM.02G025840	38990602..38993876	41254720..41258720	46727624..46728677(a), 46736327..46737380(b)	# Solyc02g085950(a), Solyc02g085940(b)
2	RbcS (CP15)		S. tuberosum	1,2,6,7,8,16,18,19,52,305	Ribulose bisphosphate carboxylase, small subunit (EC4.1.1.39), Calvin cyle, photorespiration, candidate gene for tuber quality QTL, flanking tomato QTL for fruit mass and yield, linked to potato QTL for tuber yield	Gene	J03613, NCBI											RbcS-2	65	# PGSC0003DMG400012666, PGSC0003DMG400026409	# Soltu.DM.02G025840	38991036..38991268	41254720..41258740	46722131..46722363(a), 46728388..46731067(b) et al.	# not annotated(a), Solyc02g085950(b)
2	SSR26		S. lycopersicum	264	Tomato microsatellite marker, linked to tomato QTL TSS2 for total soluble solids (Brix)	SSR (simple sequence repeat)	SSR26,SGN													not annotated	Soltu.DM.02G022530	36287287..36287306	38399899..38399918	46769846..46769688	not annotated
2	solcap_snp_c2_7558		S. tuberosum	253	Potato SNP marker, differential SNP allele frequency between pairs of potato genotype pools with differential tuber yield content	SNP (single nucleotide polymorphism)	Spud DB, http://solcap.msu.edu/potato													PGSC0003DMG400026392	Soltu.DM.02G025970	39083458..39083358	41356450..41360790	46881441..46881342	Solyc02g086090
2	HT-2/2		S. tuberosum	235	Hexose transporter, sugar transport, functional candidate gene for potato tuber reducing sugar content QTL	Gene	AF215853, NCBI													PGSC0003DMG400026402	Soltu.DM.02G026040	39129263..39136932	41402000..41411600	46926438..46934148	Solyc02g086160
2	DSD		S. tuberosum	293	Sterol-C5(6)-desaturase homolog, in potato differential expression between quantitative late blight resistant and susceptible genotype pools, functional candidate gene for late blight QRL, associated with potato late blight resistance (MCR)	Gene	Spud DB, SGN													PGSC0003DMG400026401	Soltu.DM.02G026060	39146404..39149114	41420740..41423460	46939304..46941793	Solyc02g086180
2	TG426		S. lycopersicum	19,242	Tomato STS marker, distal to tomato QTL for fruit weight (mass, Fm2-1))	STS (sequence-tagged-site)	TG426, SGN	TG426	77	TG426	33									PGSC0003DMG400026388	Soltu.DM.02G026090	39166577..39168155	41440916..41442494	46957501..46959081	Solyc02g086210
2*	S1b9		S. tuberosum	52,55	Potato EST marker (Ribosomal protein L11)	EST (expressed sequence tag)	AJ489108, NCBI									S1b9-d	61			PGSC0003DMG400026398	Soltu.DM.02G026120	39188030..39190824	41462320..41465110	46975045..46977970	Solyc02g086240
2*	CP116		S. tuberosum	6,7,8,19	Potato EST marker (Eucaryotic translation initiation factor eif-5)	EST (expressed sequence tag)	CF802469, NCBI	CP116B	105.1									CP116	57.001	PGSC0003DMG400030598	Soltu.DM.02G026520(a), Soltu.DM.02G026530(b)	39440006..39440115(a), 39447482..39447591(b)	41716350..41719270	50633215..50633583	Solyc02g091220
2	solcap_snp_c1_2632		S. tuberosum	253	Potato SNP marker, differential SNP allele frequency between pairs of potato genotype pools with differential tuber yield	SNP (single nucleotide polymorphism)	Spud DB, http://solcap.msu.edu/potato													PGSC0003DMG401030641 & PGSC0003DMG402030641	Soltu.DM.02G026590	39491281..39491381	41745296..41745396	50661652..50661751	Solyc02g091280
2	solcap_snp_c1_2641		S. tuberosum	294	Potato SNP marker, associated with potato QRL for late blight (MCR)	SNP (single nucleotide polymorphism)	Spud DB, http://solcap.msu.edu/potato													# PGSC0003DMG401030647	# Soltu.DM.02G026730	39560876..39560776	41814863..41814884	50733153..50733053	# Solyc02g091410
2	solcap_snp_c1_2640		S. tuberosum	253	Potato SNP marker, differential SNP allele frequency between pairs of potato genotype pools with differential tuber yield	SNP (single nucleotide polymorphism)	Spud DB, http://solcap.msu.edu/potato													# PGSC0003DMG401030647	# Soltu.DM.02G026730	39560864..39560764	41814851..41814872	50733141..50733041	# Solyc02g091410
2	TG361		S. lycopersicum	19,242	Tomato STS marker	STS (sequence-tagged-site)	TG361, SGN	TG361	105.1											not annotated	# Soltu.DM.02G026730	39571695..39572177	41825741..41826223	50743783..50744315	# Solyc02g091410
2	FRK-2		S. tuberosum	235	Fructokinase 3 (EC2.7.1.4), glycolysis, functional candidate gene for potato tuber quality QTL	Gene	JX839755, NCBI													PGSC0003DMG400030653	Soltu.DM.02G026790	39638270..39633990	41888630..41893510	50809824..50805623	Solyc02g091490
2	TD114-259		S. lycopersicum	237	Tomato SNP marker, associated with tomato fruit sugar content	SNP (single nucleotide polymorphism)	Ref.237													PGSC0003DMG400030654	Soltu.DM.02G026810	39657237..39657201	41912325..41912289	50826591..50826162	Solyc02g091510
2	TD116-707		S. lycopersicum	54,237	Tomato SNP marker, associated with tomato fruit weight	SNP (single nucleotide polymorphism)	Ref. 54 & 237													PGSC0003DMG400030613	Soltu.DM.02G026880	39719339..39719496	41974181..41974338	50881384..50881232	Solyc02g091580
2	X02_47433596		S. lycopersicum	421	Tomato SNP marker, flanking tomato QTL for fruit weight (tFW2.5)	SNP (single nucleotide polymorphism)	Ref. 421													not annotated	Soltu.DM.02G026890	39733887..39733914	41988905..41988932	50894633..50894608	Solyc02g091590
2	TD117		S. lycopersicum	54	Tomato STS marker, associated with tomato fruit weight and sugar conten (soluble solids)	STS (sequence-tagged-site)	Ref. 54													PGSC0003DMG400030614	Soltu.DM.02G026910	39746652..39746670	42001669..42001687	50929851..50931602	Solyc02g091640
2	X02_47498009		S. lycopersicum	421	Tomato SNP marker, associated with tomato QTL for fruit weight	SNP (single nucleotide polymorphism)	Ref. 421															no matching position	no matching position	50959069..50959031	intergenic
2	DMG400030664		S. tuberosum	253	Sporulation protein RMD5 (SpRMD5), with differential SNP allele frequency between pairs of potato genotype pools with differential tuber yield, candidate gene for potato tuber yield QTL	Gene	Spud DB, SGN													PGSC0003DMG400030664	Soltu.DM.02G027000	39829479..39826773	42082300..42088900	51002780..51000488	Solyc02g091720 & Solyc02g091725
2	SS V		S. tuberosum	235	Starch synthase V (EC2.4.1.21), starch metabolism, functional candidate gene for potato tuber starch and reducing sugar content QTL	Gene	EU661369, NCBI													PGSC0003DMG400030619	Soltu.DM.02G027020	39843374..39853638	42100900..42107500	51018816..51026082	Solyc02g091760 & Solyc02g091770
2	HXK-2		S. tuberosum	235	Hexokinase (EC2.7.1.1), glycolysis, functional candidate gene for potato tuber quality QTL	Gene	Spud DB, SGN													PGSC0003DMG400030624	Soltu.DM.02G027090	39906771..39912090	42162900..42168200	51096146..51099879	Solyc02g091830
2	At1A07 (AT4G14960)		A. thaliana	52,55	Arabidopsis EST marker (alpha-6 tubulin, TUA6)	EST (sequence-tagged-site)	T21478, NCBI; AT4G14960, TAIR									At1A7-b	67			PGSC0003DMG400030627	Soltu.DM.02G027130	39966100..39967812	42234610..42236640	51142810..51144264	Solyc02g091870
2	TG140		S. lycopersicum	19,242,308,312,333	Tomato STS marker, flanking tomato QRL Rtu2.2, QTL for fruit total yield and weight (mass, Fm2-3) , linked to tomato QTL for fruit soluble solids (Brix)	STS (sequence-tagged-site)	TG140, NCBI	TG140	107,7											intergenic	intergenic	40025415..40025853	42319653..42320091	51168318..51168760	# Solyc02g091920
2	solcap_snp_c1_16542		S. tuberosum	294	Potato SNP marker, associated with potato QRL for late blight (MCR)	SNP (single nucleotide polymorphism)	Spud DB, http://solcap.msu.edu/potato													PGSC0003DMG400021398	Soltu.DM.02G027190	40026556..40026456	42320734..42320755	51169420..51169320	# Solyc02g091920
2*	TG151		S. lycopersicum	19,210,242,309,310,408	Tomato STS marker, linked to tomato QTL for fruit weight (mass) and total fruit yield, flanking tomato QTL fw2.1 for fruit weight (mass) and maturity (mty2.2)	STS (sequence-tagged-site)	TG151, SGN	TG151	108,8											PGSC0003DMG400021400	Soltu.DM.02G027240	40074430..40075412	42368580..42369562	51207823..51208812	Solyc02g091960
2	solcap_snp_c2_22939		S. tuberosum	253	Potato SNP marker, differential SNP allele frequency between pairs of potato genotype pools with differential tuber yield	SNP (single nucleotide polymorphism)	Spud DB, http://solcap.msu.edu/potato													PGSC0003DMG400043061	Soltu.DM.02G027320	40178088..40177988	42474040..42474840	51284993..51284893	Solyc02g092040
2	solcap_snp_c2_22919		S. tuberosum	360	Potato SNP marker, flanking potato QTL for tuber yield	SNP (single nucleotide polymorphism)	Spud DB, http://solcap.msu.edu/potato													PGSC0003DMG400021445	Soltu.DM.02G027380	40238929..40238829	42536828..42536728	51329567..51329467	Solyc02g092080
2	solcap_snp_sl_21867		S. lycopersicum	70	Tomato SNP marker, associated with tomato fruit weight (fw2.2)	SNP (single nucleotide polymorphism)	sl_21867, SGN													PGSC0003DMG400021405	Soltu.DM.02G027540	40335572..40335472	42636852..42636752	51405488..51405388	not annotated
2	solcap_snp_c2_22853		S. tuberosum	294	Potato SNP marker, associated with potato QTL for plant maturity	SNP (single nucleotide polymorphism)	Spud DB, http://solcap.msu.edu/potato													PGSC0003DMG400021445	Soltu.DM.02G027670	40430582..40430482	42733465..42733486	51498050..51497957	Solyc02g092380
2	P2b8		S. tuberosum	52,55	Potato EST marker (drought induced protein, Di19)	EST (expressed sequence tag)	AJ487416, NCBI									P2b8-b	68					no matching position	no matching position	no matching position
2	P10f5		S. tuberosum	52,55	Potato EST marker (Vacuolar ATP synthase, EC3.6.1.35, 16 kD subunit)	EST (expressed sequence tag)	AJ487387, NCBI									P10f5-a	69					no matching position	no matching position	no matching position
2	St_At5g67370		S. tuberosum	212	Potato ortholog to Sl_At5g67370 (unknown protein)	COS2 (conserved orthologous sequence)	At5g67370, TAIR									St_At5g67370	95			PGSC0003DMG400024972	Soltu.DM.02G027940	40689866..40687456	43109830..43113420	51746012..51743935	Solyc02g092700
2	CT59		S. lycopersicum	19,32,242,246,311,321	Tomato EST marker, on tomato IL2-5 and IL2-6, proximal to IL2-6-5, flanking tomato QRL EBR2.2, proximal to tomato QTL for fruit soluble solids (Brix), total sugar content, fruit weight and total fruit yield	EST (expressed sequence tag)	CT59, SGN	CT59	116,5											PGSC0003DMG400024948	Soltu.DM.02G028040	40756187..40758352	43179562..43179884	51812636..51814827	Solyc02g092790
2	solcap_snp_c1_7268		S. tuberosum	294	Potato SNP marker (Heavy metal cation transport ATPpase), associated with potato QRL for late blight (MCR)	SNP (single nucleotide polymorphism)	Spud DB, http://solcap.msu.edu/potato													PGSC0003DMG400024973	Soltu.DM.02G028180	40858073..40857973	43283767..43283788	51927220..51927120	Solyc02g092920
2	TD083-685		S. lycopersicum	54,237	Tomato SNP marker, associated with tomato fruit weight	SNP (single nucleotide polymorphism)	Ref.237													PGSC0003DMG400024983	Soltu.DM.02G028190	40865162..40865006	43290916..43290760	51933897..51933745	Solyc02g092930
2	solcap_snp_sl_58447		S. lycopersicum	329	Tomato SNP marker, linked to tomato QRL for insect resistance (Wf-1)	SNP (single nucleotide polymorphism)	sl_58447, SGN														Soltu.DM.02G028370	41016630..41016530	chr00	52080067..52079967	Solyc02g093100
2	solcap_snp_sl_20049		S. lycopersicum	329	Tomato SNP marker, linked to tomato QRL Wf-1	SNP (single nucleotide polymorphism)	sl_20049, SGN													PGSC0003DMG400004029	Soltu.DM.02G028450	41121512..41121412	43541071..43540971	52174897..52174797	Solyc02g093180
2	CT94		S. lycopersicum	19,212	Tomato EST marker	EST (expressed sequence tag)	CT94, SGN													# PGSC0003DMG400004009	# Soltu.DM.02G028490	41163046..41159817	43586539..43583008	52213016..52209798	# Solyc02g093210
2*	GP513		S. tuberosum	212	Potato STS marker	STS (sequence-tagged-site)	AJ487367, NCBI									GP513	79.002			# PGSC0003DMG400004009	# Soltu.DM.02G028490	41162474..41162861	43582370..43586600	52212411..52212793	# Solyc02g093210
2*	TG167		S. lycopersicum	19,149,242,309,313,319,320	Tomato STS marker, linked to tomato QRL for late blight, soluble solids (brix2.2) and sugar content (sugs2.2), flanking tomato QTL for fruit weight (mass, Fm2-2)	STS (sequence-tagged-site)	TG167, SGN	TG167	104,1											PGSC0003DMG401004019	Soltu.DM.02G028800	41352048..41352980	43786195..43787127	50432785..50431866	Solyc02g090910
2	ZEP (ABA1, AT5G67030)		A. thaliana	70,219,253	Zeaxanthin epoxidase (ZEP), SNP in promoter region of Sl_ABA1 associated with tomato fruit weight (fw2.2), associated with potato tuber yield	Gene	NM_180954, NCBI													# PGSC0003DMG401004020	# Soltu.DM.02G028820	41370657..41373013	43804976..43807332	50414228..50411845	# Solyc02g090890
2	solcap_snp_c2_27218		S. tuberosum	253	Potato SNP marker (ZEP), differential SNP allele frequency between pairs of potato genotype pools with differential tuber yield	SNP (single nucleotide polymorphism)	Spud DB, http://solcap.msu.edu/potato													# PGSC0003DMG400004020	# Soltu.DM.02G028820	41375689..41375589	43809948..43809969	50409377..50409477	# Solyc02g090890
2	St_At4g33985		S. tuberosum	212	Potato ortholog to Sl_At4g33985 (unknown protein)	COS2 (conserved orthologous sequence)	At4g33985, TAIR									St_At4g33985	75			PGSC0003DMG400004022	Soltu.DM.02G028860	41437246..41437605	43871140..43872450	50353851..50353552	Solyc02g090840
2	fw2.2 (tFW2.4, fw-2K, FW2a)		S. lycopersicum, S. pimpinellifolium, S. cheesmanii, S. habrochaites (L. hirsutum), S. pennellii, S. lycopersicum v. cerasiforme	70,197,202,308,309,310,312,313,319,320	Tomato gene underlying fruit weight QTL fw2.2	Gene	AF261774, NCBI													PGSC0003DMG400015772	Soltu.DM.02G028980	41528737..41528065	43946470..43946990	50292636..50293455	Solyc02g090730
2		tFY2.3 (ydt2.1, twTG48-TG180)	S. lycopersicum, S. pimpinellifolium, S. habrochaites (L. hirsutum), S. parviflorum, S. peruvianum, S. lycopersicum var. cerasiforme, S. cheesmanii	310,311,312,314,405	Tomato QTL for fruit total yield	QTL (quantitative trait locus)																		48 - 53,2 Mbp
2		tFW2.5 (fw2.1,fw2.2, fw2.3, FrW2, Fm2-2, twTG48-TG180, MF2a)	S. lycopersicum, S. lycopersicum var. cerasiforme, S. parviflorum, S. pimpinellifolium, S. pennellii, S. cheesmanii	54,102,237,242,264,314,320,332,393,405,409,414,421	Tomato QTL for fruit weight (mass)	QTL (quantitative trait locus)																		49 - 51 Mbp
2		tSS2.5 (sugs2.2, suc2.2, brix2.1, brix2.2, ssc2.1, SS2a)	S. lycopersicum, S. lycopersicum var. cerasiforme, S. parviflorum, S. cheesmanii, S. pimpinellifolium	54,237,242,308,310,319,320,321,414,424	Tomato QTL for fruit soluble solids (Brix) and sugar content	QTL (quantitative trait locus)																		46 - 51 Mbp
2	TG91		S. lycopersicum	242,263,272,273	Tomato STS marker, on tomato IL2-5 and IL2-6, flanking tomato resistance locus I4 and tomato QRL Rcm2.0, tightly linked to tomato QTL for fruit weight (mass, Fm2-2)	STS (sequence-tagged-site)	TG91, SGN													intergenic	intergenic	41663021..41662955	44128541..44128893	50188374..50188803	intergenic
2	X02_46683310		S. lycopersicum	421	Tomato SNP marker, associated with tomato QTL for fruit weight (tFW2.5)	SNP (single nucleotide polymorphism)	Ref. 421													not annotated	Soltu.DM.02G029130	41709787..41709749	44178188..44178150	50147382..50147419	Solyc02g090570
2	DMG400010023		S. tuberosum	253	Protein ASYMMETRIC LEAVES2, gene with differential SNP allele frequency between pairs of potato genotype pools with differential tuber yield, SNPs causing amino acid changes, candidate gene for potato tuber yield QTL	Gene	Spud DB, SGN													PGSC0003DMG400010023	Soltu.DM.02G029290	41891237..41894107	44344440..44347310	50014404..50011724	Solyc02g090410
2	GP504		S. tuberosum	13,23,52,55,59	Potato STS marker, proximal to potato QRL Eca2B, linked to potato QTL for tuber sugar content	STS (sequence-tagged-site)	AJ487360 & AJ487463, NCBI									GP504	79.001			PGSC0003DMG400010069	Soltu.DM.02G029420	41994980..41993066	44450090..44452010	49969718..49971684	Solyc02g090370
2	StI024		S. tuberosum	185,218	Potato microsatellite marker	SSR (simple sequence repeat)	Ref. 185					STI0024	9	StI024	8	StI024	77			PGSC0003DMG400010074	Soltu.DM.02G029560	42077625..42077498	44529200..44537600	49894349..49894369	Solyc02g090230
2	X02_46353818		S. lycopersicum	421	Tomato SNP marker, flanking tomato QTL for fruit weight (tFW2.5)	SNP (single nucleotide polymorphism)	Ref. 421													not annotated	Soltu.DM.02G029690	42162845..42191197	44622085..44653459	49817981..49817946	Solyc02g090130
2	CD66		S. lycopersicum	19,32,242,308,414	Tomato EST marker, North border of tomato IL2-6, on IL2-5, linked to tomato QTL for fruit soluble solids (Brix) and weight (mass)	EST (expressed sequence tag)	AA824681, NCBI	CD66	100,5											PGSC0003DMG400010084	Soltu.DM.02G029840	42262953..42262176	44725853..44725076	49711189..49712469	Solyc02g089980
2	St_At1g19690		S. tuberosum	212	Potato ortholog to Sl_At1g19690 (coenzyme binding)	COS2 (conserved orthologous sequence)	At1g19690, TAIR									St_At1g19690	78			PGSC0003DMG400010042	Soltu.DM.02G029920	42344540..42345509	44807300..44811040	49623078..49622103	Solyc02g089890
2	S1f6		S. tuberosum	52,55	Potato EST marker	EST (expressed sequence tag)	AJ489122, NCBI									S1f6	74			PGSC0003DMG400010046	Soltu.DM.02G029990	42441660..42444158	44907170..44909860	49556123..49553638	Solyc02g089820
2	CP109		S. tuberosum	6,7,8,19	Potato EST marker	EST (expressed sequence tag)	CF802464, NCBI	CP109	100,5									CP109	58	PGSC0003DMG400010092	Soltu.DM.02G030040	42478541..42478304	44944480..44946680	49522553..49522656	Solyc02g089780
2		Eca2B	S. tuberosum	23	Potato QTL for leaf resistance to Erwinia carotovora ssp. atroseptica	QRL (quantitative resistance locus)																42 - 46 Mbp	44 - 48,6 Mbp
2		Cm2.1 (Rcm2.0)	S. habrochaites (L. hirsutum)	272,273	Tomato QTL for resistance to Clavibacter michiganensis spp michiganensis	QRL (quantitative resistance locus)																		49,1 - 50,0 Mbp
2		I4	S. lycopersicum	32,263	Tomato gene for resistance to Fusarium oxysporum	R gene																		45 - 50 Mbp
2		EBR2.2	S. habrochaites (L. hirsutum)	246	Tomato QRL for early blight (Alternaria solani)	QRL (quantitative resistance locus)																		48 - 52 Mbp
2	TG502		S. lycopersicum	19	Tomato STS marker linked to tomato QTL for maturity	STS (sequence-tagged-site)	TG502, SGN	TG502	95,9											# PGSC0003DMG400001473	# Soltu.DM.02G030430	42761281..42761732	45217673..45218124	49251203..49250752	# Solyc02g089360
2	TG492		S. lycopersicum	19,32,272,310,312,313,319,393	Tomato STS marker, proximal to tomato IL2-6, on IL2-5, linked to tomato QTL for fruit weight (fw2.2) and maturity, flanking tomato QTL for fruit total yield, soluble solids (Brix) and sugar content	STS (sequence-tagged-site)	TG492, SGN	TG492	97,1											# PGSC0003DMG400001473	# Soltu.DM.02G030430	42761281..42761722	45217673..45218114	49251203..49249413	# Solyc02g089360
2	X63093		S. lycopersicum	264	Tomato microsatellite marker, linked to tomato QTL for fruit weight (FrW2)	SSR (simple sequence repeat)	X63093, NCBI													# PGSC0003DMG402001384	# Soltu.DM.02G030450	42766743..42766636	45223135..45223028	49245310..49245434	# Solyc02g089350
2	STM1064		S. tuberosum	3,16,218	Potato microsatellite marker, linked to potato QTL for late blight resistance and plant maturity	SSR (simple sequence repeat)	X63093, NCBI					STM1064	11							# PGSC0003DMG402001384, PGSC0003DMG401001384	# Soltu.DM.02G030450	42767142..42765544	45222200..45223290	49244943..49246878	# Solyc02g089350
2	TG34		S. lycopersicum	19,185,218,242,314,321	Tomato STS marker, on tomato IL2-5, flanking tomato QTL for fruit soluble solids (Brix), total sugar content and weight (mass)	STS (sequence-tagged-site)	TG34, SGN	TG34	95,9	TG34	41.4	TG34	5	TG34	6					PGSC0003DMG400001469	Soltu.DM.02G030510	42817170..42817818	45274631..45275279	49197691..49199390	Solyc02g089280
2	TG354		S. lycopersicum	19,102	Tomato STS marker, linked to tomato QTL for earliness (Fr) or maturity	STS (sequence-tagged-site)	TG354, SGN	TG354	95,9											PGSC0003DMG400001377	Soltu.DM.02G030590	42897099..42897476	45355196..45355573	49123519..49122979	Solyc02g089200
2*	TG537		S. lycopersicum	19,242,273,409	Tomato STS marker, flanking tomato QRL Rcm2.0, linked to tomato QTL for fruit size	STS (sequence-tagged-site)	TG537, SGN	TG537	86,5											PGSC0003DMG400001374	Soltu.DM.02G030630	42934055..42931206	45392121..45392466	49090350..49093204	Solyc02g089160
2	S1g2		S. tuberosum	52,55	Potato EST marker (Elongation factor 1-a)	EST (expressed sequence tag)	AJ489126, NCBI									S1g2-d	76					no matching position	no matching position	no matching position
2	DMG400001369		S. tuberosum	253	Kinase, with differential SNP allele frequency between pairs of potato genotype pools with differential tuber yield, candidate gene for potato tuber yield QTL	Gene	Spud DB, SGN													PGSC0003DMG400001369	Soltu.DM.02G030710	42989537..42989140	45447960..45452740	49037367..49037730	Solyc02g089090
2	STM3000		S. tuberosum	16	Potato microsatellite marker	SSR (simple sequence repeat)	Ref. 16													PGSC0003DMG400001363	Soltu.DM.02G030770	43018778..43018871	45481421..45481536	49011320..49011297	Solyc02g089060
2	solcap_snp_c1_4849		S. tuberosum	294	Potato SNP marker (Serine carboxypeptidase-like 25), associated with potato QRL for late blight (MCR, rAUDPC)	SNP (single nucleotide polymorphism)	Spud DB, http://solcap.msu.edu/potato													PGSC0003DMG400001455	Soltu.DM.02G030930	43153918..43154018	45619048..45619069	48823602..48823502	Solyc02g088820
2	Cyt-c red 53kD		S. tuberosum	8,212	Cytochrome-c reductase (EC 1.10.2.29), 53 kD	Gene	X80235, NCBI									Cyt-c red 53kD	83			PGSC0003DMG400001355	Soltu.DM.02G031040	43229519..43224552	45690900..45696000	48738014..48743120	Solyc02g088700
2	StDND1		S. tuberosum	165	Potato homolog of the Arabidopsis DND1 gene functional in pathogen defense, functional candidate gene for QTL for resistance	Gene	AY615277, NCBI													PGSC0003DMG400001441	Soltu.DM.02G031190	43319987..43320854	45786410..45790520	48659800..48658906	Solyc02g088560
2	GbssII		S. tuberosum	2,235	Granule-bound starch snthase II (EC2.4.1.21), starch metabolism, functional candidate gene for tuber starch and reducing sugar content QTL	Gene	X87988, NCBI													# PGSC0003DMG400001328	# Soltu.DM.02G031690	43717982..43711614	46189600..46196700	48263449..48269593	# Solyc02g088000
2	solcap_snp_c1_7874 (c1_7873, c1_7869)		S. tuberosum	346	Potato SNP marker in granule bound starch synthase , linked with potato QTL for resistance to Tecia solanivora	SNP (single nucleotide polymorphism)	Spud DB, http://solcap.msu.edu/potato													# PGSC0003DMG400001328	# Soltu.DM.02G031690	43712651..43712551	46191068..46191089	48268568..48268668	# Solyc02g088000
2	St_At2g04700		S. tuberosum	212	Potato ortholog to Sl_At2g04700 (ferredoxin thioredoxin reductase catalytic beta chain protein)	COS2 (conserved orthologous sequence)	At2g04700, TAIR									St_At2g04700	88			not annotated	Soltu.DM.02G032530	44263938..44270539	46748978..46757392	47698125..47698003	Solyc02g087230
2	TG518		S. lycopersicum	19	Tomato STS marker	STS (sequence-tagged-site)	TG518, SGN	TG518	81,5											# PGSC0003DMG400000501	# Soltu.DM.02G032740	44415139..44413769	46903489..46902119	47572549..47573910	# Solyc02g087000
2	TG337		S. lycopersicum	19,246,310,313,314,320	Tomato STS marker, linked to tomato QTL for soluble solids (Brix), fruit weight and plant maturity, flanking tomato QRL EBR2.2	STS (sequence-tagged-site)	TG337, SGN	TG337	81,5											# PGSC0003DMG400000501	# Soltu.DM.02G032740	44416584..44410384	46903489..46902145	47571080..47577299	# Solyc02g087000
2	TD274		S. lycopersicum	54, 237	Tomato STS marker, associated with tomato fruit weight and soluble solids content	STS (sequence-tagged-site)	Ref. 54													# PGSC0003DMG403000524	# Soltu.DM.02G032880	44513413..44513432	47012877..47012896	47477565..47478667	# Solyc02g086860
2	TG48		S. lycopersicum	19,32,218,242,308,321,405	Tomato STS marker, on tomato IL2-5, linked to tomato R gene I4, flanking tomato QTL for fruit soluble solids (Brix) and total sugar content, linked to tomato QTL for earliness (maturity), total fruit weight (yield), fruit weight and number	STS (sequence-tagged-site)	TG48, SGN	TG48	79,5	TG48	47.9	TG48	2							# PGSC0003DMG403000524	# Soltu.DM.02G032880	44514972..44513738	47012860..47016560	47477164..47478262	# Solyc02g086860
2	P9f12		S. tuberosum	52,55	Potato EST marker (Monohydroascorbate reductase, cytosolic, EC1.6.5.4)	EST (expressed sequence tag)	AJ487460, NCBI									P9f12	91			# PGSC0003DMG400000486	# Soltu.DM.02G033050	44641039..44636526	47136900..47142800	47365188..47369387	# Solyc02g086710
2	solcap_snp_c2_47197		S. tuberosum	294	Potato SNP marker, associated with potato QRL for late blight (rAUDPC, MCR)	SNP (single nucleotide polymorphism)	Spud DB, http://solcap.msu.edu/potato													# PGSC0003DMG400000486	# Soltu.DM.02G033050	44635685..44635779	47137391..47137412	47370220..47370126	# Solyc02g086710
2	solcap_snp_c2_47202		S. tuberosum	294	Potato SNP marker, associated with potato QTL for plant maturity	SNP (single nucleotide polymorphism)	Spud DB, http://solcap.msu.edu/potato													# PGSC0003DMG400000486	# Soltu.DM.02G033050	44641009..44641109	47142721..47142742	47365218..47365118	# Solyc02g086710
2	GP102		S. tuberosum	19,227	Potato STS marker, linked to potato QRL for late blight	STS (sequence-tagged-site)	CG783079 & CG783078, NCBI	GP102	79,5	GP102	47.9									PGSC0003DMG400000516	Soltu.DM.02G033160	44722127..44723531	47223746..47225150	47277798..47276423	Solyc02g086600
2	Solyc02g086530		S. lycopersicum	424	Tomato candidate gene (galactinol-sucrose galactosyltransferase activity) for tomato QTL for fruit weight (tFW2.4), associated with tomato fruit weight	Gene	Solyc02g086530, SGN													PGSC0003DMG400000513	Soltu.DM.02G033230	44798194..44801270	47301679..47304755	47214014..47209809	Solyc02g086530
2*	solcap_snp_c2_35700		S. tuberosum	253	Potato SNP marker, differential SNP allele frequency between pairs of potato genotype pools with differential tuber yield	SNP (single nucleotide polymorphism)	Spud DB, http://solcap.msu.edu/potato													PGSC0003DMG400012599	Soltu.DM.02G033250	44830443..44830543	47326596..47326617	47196510..47196410	Solyc02g086510
2	SNP-47987080		S. lycopersicum	330	Tomato SNP marker, linked to tomato QTL Wf-1 for insect resistance	SNP (single nucleotide polymorphism)	Ref.330															no matching position	no matching position	51440931..51440901	Solyc02g092270
2	TD178-104		S. lycopersicum	237	Tomato SNP marker, associated with tomato fruit sugar content	SNP (single nucleotide polymorphism)	Ref.237													PGSC0003DMG400012601	Soltu.DM.02G033360	44925856..44925897	47425898..47425939	52296652..52297197	Solyc02g093340
2	Prk (STM1030)		S. tuberosum	2,3,16	Protein kinase (EC2.7.1.37) (Potato microsatellite marker STM1030), functional candidate gene for potato tuber quality QTL, linked to potato QRL for late blight and QTL for plant maturity and vigour	Gene	X90990, NCBI													PGSC0003DMG400012603	Soltu.DM.02G033380	44938133..44941892	47438170..47441940	52308879..52312506	Solyc02g093360
2	SNP-48838393		S. lycopersicum	330	Tomato SNP marker linked to tomato QTL Wf-1 for insect resistance	SNP (single nucleotide polymorphism)	Ref. 330													PGSC0003DMG400012604	Soltu.DM.02G033390	44942687..44942717	47442730..47442760	52313380..52313410	Solyc02g093370
2	St_At5g40530		S. tuberosum	212	Potato ortholog to Sl_At5g40530 (Methyltransferase-related)	COS2 (conserved orthologous sequence)	At5g40530, TAIR									St_At5g40530	92.002			PGSC0003DMG400012605	Soltu.DM.02G033410	44953580..44954454	47452060..47455040	52330335..52330610	Solyc02g093390
2		pLBR2.4	S. tuberosum	3,14,227,293,294	Potato QTL for maturity corrected resistance to late blight (MCR)	QRL (quantitative resistance locus)																38 - 45 Mbp	40 - 47 Mbp
2		tLBR2.4 (lb2b)	S. lycopersicum, S. habrochaites (L. hirsutum)	149	Tomato QRL for late blight	QRL (quantitative resistance locus)																		51 - 53,2 Mbp
2		Ts2.2 (qIPC2)	S. tuberosum	346	Potato QTL for resistance to Tecia solanivora	QRL (quantitative resistance locus)																~ 42 - 46 Mbp	~ 44 - 48 Mbp
2		Rtu2.2	S. pimpinellifolium	333	Tomato QTL for resistance to two-spotted spider mite (Tetranychus urticae Koch)	QRL (quantitative resistance locus)																		51 - 53 Mbp
2		WR2.1 (Wf-1)	S. lycopersicum, S. galapagense	329,330	Tomato QTL for resistance to whitefly (Bemisia tabaci, Trialeurodes vaporarium), trichome density and metabolites	QRL (quantitative resistance locus)																		52 - 53,2 Mbp
2		pM2.3	S. tuberosum	3,294	Potato QTL for plant maturity	QTL (quantitative trait locus)																40 - 45 Mbp	42 - 47 Mbp
2		pTY2.5	S. tuberosum	219,253	Potato QTL for tuber yield	QTL (quantitative trait locus)																41 - 46 Mbp	43 - 48,6 Mbp
2		pTSC2.2 (Sug2b)	S. tuberosum	59,196	Potato QTL for tuber sugar content (chip color)	QTL (quantitative trait locus)																41 - 46 Mbp	43 - 48,6 Mbp
2		tSS2.6 (brx2.2, sugs2.3)	S. lycopersicum, S. peruvianum, S. parviflorum, S. pennellii	237,242,311,321	Tomato QTL for fruit soluble solids (Brix) and total sugar content	QTL (quantitative trait locus)																		52 - 53,2 Mbp
2		tFW2.6 (fw2.1, fw-2L, Fm2-3)	S. lycopersicum, S. peruvianum, S. pennellii	197,242,311,424	Tomato QTL for fruit weight	QTL (quantitative trait locus)																		51 - 53,2 Mbp
2*	CT24		S. lycopersicum	19,333	Tomato STS marker, flanking to tomato QTL Rtu2.2	EST (expressed sequence tag)	CT24, SGN													PGSC0003DMG400012606	Soltu.DM.02G033430	44971285..44971064	47471327..47471265	52346026..52345956	Solyc02g093410
2	solcap_snp_sl_32389		S. lycopersicum	329	Tomato SNP marker, linked to tomato QRL for insect resistance (Wf-1)	SNP (single nucleotide polymorphism)	sl_32389, SGN													PGSC0003DMG400012613	Soltu.DM.02G033570	45047280..45047180	47548270..47548170	52421221..52421121	Solyc02g093520
2	SDH		S. lycopersicum	197	Succinate dehydrogenase (EC1.3.5.1) iron sulfur subunit, mitochondrial, TCA cycle, functional candidate gene for tomato fruit quality QTL	Gene	AI490455, NCBI													PGSC0003DMG400012624(a), PGSC0003DMG400024973(b)	Soltu.DM.02G033740(a), Soltu.DM.02G027980(b)	45139426..45139952(a), 40709263..40708749(b)	47640514..47643483(a), 43132404..43130436(b)	52492469..52492995(a), 51766447..51765924(b)	Solyc02g093680(a), Solyc02g092730(b)
2	DMG400012646		S. tuberosum	253	Conserved gene of unknown function, with differential SNP allele frequency between pairs of potato genotype pools with differential tuber yield, SNP causing amino acid change, candidate gene for potato tuber yield QTL	Gene	Spud DB, SGN													PGSC0003DMG400012646	Soltu.DM.02G033780	45163533..45159798	47660880..47664630	52559980..52556375	Solyc02g093720
2	St_At3g27310		S. tuberosum	212	Potato ortholog to Sl_At3g27310 (Plant UBX domain-containing protein 1, PUX1)	COS2 (conserved orthologous sequence)	At3g27310, TAIR									St_At3g27310	93.002			PGSC0003DMG400020270	Soltu.DM.02G033890	45236628..45238347	47722000..47729400	52624513..52624866	Solyc02g093820
2	G6pdh		S. tuberosum	2,196	Glucose 6-phosphate dehydrogenase (EC1.1.1.49, glycolysis, oxidative pentose phosphate pathway, functional candidate gene for tuber starch and sugar content QTL, associated with potato chip color	Gene	X74421, NCBI													PGSC0003DMG400020269	Soltu.DM.02G033900	45242103..45248325	47730400..47737000	52628920..52634544	Solyc02g093830
2	CT274		S. lycopersicum	19	Tomato EST marker	EST (expressed sequence tag)	AA824991, NCBI													# PGSC0003DMG400020224	# Soltu.DM.02G033980	45314655..45314869	47804657..47804871	52692993..52693227	# Solyc02g093900
2	At2F09 (AT5G40810)		A. thaliana	52,55	Arabidopsis EST marker (Cytochrome c1, heme protein precursor)	EST (expressed sequence tag)	Z25972, NCBI; AT5G40810, TAIR									At2F9-b	92.001			# PGSC0003DMG400020224	# Soltu.DM.02G033980	45318394..45314936	47804500..47810100	52696630..52693294	# Solyc02g093900
2	P2d11		S. tuberosum	52,55	Potato EST marker (PV72, EGF receptor like protein isolog)	EST (expressed sequence tag)	AJ487418, NCBI									P2d11-b	93.001					no matching position(chr09)	no matching position(chr09)	no matching position(chr09)
2	DMG401020221		S. tuberosum	253	Sister chromatid cohesion 1 protein, gene with differential SNP allele frequency between pairs of potato genotype pools with differential tuber yield, SNPs causing amino acid changes, candidate gene for potato tuber yield QTL	Gene	Spud DB, SGN													PGSC0003DMG401020221	Soltu.DM.02G034010	45336889..45330565	47821100..47827500	52713085..52707136	Solyc02g093930
2	TG507		S. lycopersicum	19,311,321	Tomato STS marker, linked to tomato QTL for soluble solids (Brix), fruit weight and total fruit yield	STS (sequence-tagged-site)	TG507, SGN	TG507	122,9											PGSC0003DMG400020219	Soltu.DM.02G034030	45346191..45345193	47836764..47835766	52723474..52722515	Solyc02g093950
2	SNP-49271930		S. lycopersicum	330	Tomato SNP marker, linked to tomato QTL for insect resistance (Wf-1)	SNP (single nucleotide polymorphism)	Ref. 330													PGSC0003DMG400020158	Soltu.DM.02G034120	45425241..45425271	47915793..47915823	52784115..52784145	Solyc02g094050
2	TG250		S. lycopersicum	19,149	Tomato STS marker linked to QRL for late blight	STS (sequence-tagged-site)	TG250, SGN													not annotated	Soltu.DM.02G034140	45437759..45438974	47926100..47932600	52810178..52811439	Solyc02g094090
2	Solyc02g094120		S. lycopersicum	424	Tomato candidate gene (sulfite oxidase) for tomato QTL for fruit weight (tFW2.6), associated with tomato fruit weight	Gene	Solyc02g094120, SGN													PGSC0003DMG400020212	Soltu.DM.02G034170	45484038..45476041	47974255..47966010	52850907..52844007	Solyc02g094120
2	SNP-49456289		S. lycopersicum	330	Tomato SNP marker, linked to tomato QTL Wf-1 for insect resistance	SNP (single nucleotide polymorphism)	Ref. 330; Solyc02g094300, SGN													# PGSC0003DMG400020246	# Soltu.DM.02G034350	45606368..45606398	48102350..48102380	52967143..52967173	# Solyc02g094300
2	Solyc02g094300		S. lycopersicum	424	Tomato candidate gene (Uridylyltransferase PII, metabolic process) for tomato QTL for fruit weight (tFW2.6), associated with tomato fruit weight	Gene	Solyc02g094300, SGN													# PGSC0003DMG400020246	# Soltu.DM.02G034350	45606368..45606398	48102350..48102380	52967143..52967173	# Solyc02g094300
2	TG154		S. lycopersicum	19,32,210,242	Tomato STS marker, South border of tomato IL2-6 and IL2-6-5, bordering tomato chromosome bin 2_L, flanking tomato QTL for fruit weight (mass, Fm2-3)	STS (sequence-tagged-site)	TG154, SGN	TG154	122,9											PGSC0003DMG400020244	Soltu.DM.02G034370	45616084..45615623	48112066..48111605	52978160..52977685	Solyc02g094320
2	GP172		S. tuberosum	6,7,8,16,52,55	Potato STS marker	STS (sequence-tagged-site)	AJ487345, NCBI									GP172-a	94			PGSC0003DMG400020195	Soltu.DM.02G034550	45739211..45738628	48234800..48236300	53074497..53074041	Solyc02g094480
2*	DMG400020235		S. tuberosum	253	Gene of unknown function, with differential SNP allele frequency between pairs of potato genotype pools with differential tuber yield, SNPs causing amino acid changes, candidate gene for potato tuber yield QTL	Gene	Spud DB, SGN													PGSC0003DMG400020235	Soltu.DM.02G034650	45894749..45895919	48393390..48394570	53216180..53217240	Solyc02g094585
2	PSTR-n		S. spegazzinii	5	Potato subtelomeric repeat	STS (sequence-tagged-site)	spg108, Ref. 5													intergenic	intergenic	46089476..46088950(a), 46094874 ..46094349(b), 46098422..46097894(c) et al.	48599642..48599367	no matching position
