# Supplementary material for: A physical map of traits of agronomic importance based on potato and tomato genome sequences
Source: Front Genet. 2023 Jul 25;14:1197206. doi: 10.3389/fgene.2023.1197206 (PMC10411547; doi:10.3389/fgene.2023.1197206)
Supplement: Supplementary file 3 [file Table9.XLSX]

## Sheet: Chromosome 9
Markers included in Figure 9 are labelled with *	Colour codes: Bright green: Resistance to oomycete (Phytophthora). Dull green: Resistance to fungus. Purple: Resistance to bacterium. Blue: Resistance to virus. Magenta: Resistance to nematode. Red: Resistance to insect. Orange: QTL for sugar content. Yellow: QTL für yield. Maroon: QTL for maturity.				Green: Candidate genes for QRL. Yellow: Candidate genes for yield. Blue: Central metabolism genes. Orange: Carbohydrate metabolism genes, candidate genes for sugar content.			Tomato mapping population: Tomato-EXPEN 1992 (Sl_VF36xLA716), Tanksley et al. (1992) Genetics 132, 1141-1160		Potato mapping population: Potato TxB 1992 (N263), Bonierbale et al. (1988) Genetics 120, 1095-1103		Potato mapping population: Ghislain et al. (2009) Mol. Breed. 23, 377-388		Potato mapping population: Feingold et al. (2005) Theor. Appl. Genet. 111, 456-466		Potato mapping population: F1840, Gebhardt et al. (1991) Theor. Appl. Genet. 83, 49-57		Potato mapping population: BC9162, Gebhardt et al. (1989) Theor. Appl. Genet. 78, 65-75		Identical genes matching to different markers or loci are indicated with #	Identical genes matching to different markers or loci are indicated with #	Colour codes as in columns B and C. Inversions and translocations are framed in black	Differences of physical marker order of version v4.03 versus v6.1 are indicated by red numbers. Colour codes as in columns B and C.	Colour codes as in columns B and C. Inversions and translocations are framed in black	Identical genes matching to different markers or loci are indicated with #
Chromosome	Marker or gene, mapped directly by sequence alignment	R gene, QRL or QTL, mapped indirectly by sequence alignment of linked, associated and flanking markers	Origin of marker or trait	Numerical codes of references (see Table S15)	Marker or locus description	Marker or locus category	Sequence source: Accession(s), database, reference	Marker	Marker position [cM]	Marker	Marker position [cM]	Marker	Marker position [cM]	Marker	Marker position [cM]	Marker	Marker position [cM]	Marker	Marker position [cM]	Potato locus (DM1-3 v4.03)	Potato locus (DM1-3 v6.1)	Potato position chr09 (DM1-3 v6.1) [bp]	Potato position chr09 (DM1-3 v4.03) [bp]	Tomato position (SL4.0chr09) [bp]	Tomato locus (SL4.0chr09)
9	PSTR-k		S. spegazzinii	5,6,8	Potato subtelomeric repeat	STS (sequence-tagged-site)	spg108, Ref. 5											PSTR-k	0	intergenic	intergenic	00106882..106960	00017737..17821	no matching position
9	S149840		S. lycopersicum	342	Tomato KASP marker, flanking to tomato QRL for late blight	STS (sequence-tagged-site)	Ref. 342															no matching position	no matching position	06406752..6406789	intergenic
9*	St_At2g38025		S. tuberosum	212	Potato ortholog of Sl_At2g38025 (unknown function)	COS2 (conserved orthologous sequence)	At2g38025, TAIR									St_At2g38025	0.002			PGSC0003DMG400020352	Soltu.DM.09G000730	00555178..550612	00530250..534810	05491539..5496393	Solyc09g013090
9	UCP		S. tuberosum	2	Uncoupling protein, mitochondrial, functional candidate gene for potato tuber quality QTL	Gene	Y11220, NCBI													PGSC0003DMG400020356	Soltu.DM.09G000900	00671611..666564	00655259..650212	05221155.. 5226243	Solyc09g011920
9	FRK-9		S. tuberosum	235	Fructokinase (EC2.7.1.4), glycolysis, functional candidate gene for potato tuber quality QTL	Gene	NM_001288518, NCBI													PGSC0003DMG400020361	Soltu.DM.09G001030	00726453..723933	00707190..710110	05167700..5170239	Solyc09g011850
9	Solyc09g011830		S. lycopersicum	303	Tomato gene, proximal border of 900 kb interval containing resistance gene Frl	Gene	Solyc09g011830, SGN													PGSC0003DMG400020362	Soltu.DM.09G001050	00747218..743624	00731526..727932	05145453..5149059	Solyc09g011830
9	FBP-cp		S. tuberosum	2	Fructose-1,6-bisphosphatase, chloroplastic (EC3.1.3.11), Calvin cyle, photorespiration, functional candidate gene for tuber quality QTL	Gene	Spud DB, SGN													PGSC0003DMG400020363	Soltu.DM.09G001070	00757678..755038	00741387..741366	05132781..5135395	Solyc09g011810
9	solcap_snp_c2_48597		S. tuberosum	360	Potato SNP marker, linked to potato QTL for tuber reducing sugar content and chip color	SNP (single nucleotide polymorphism)	Spud DB, http://solcap.msu.edu/potato													PGSC0003DMG400020364	Soltu.DM.09G001130	00793092..792992	00778470..778370	05092450..5092550	Solyc09g011750
9	Prp1		S. tuberosum	3,7,8,9,13,14,16,17,75,76	Glutathione S transferase (Gst1), clustered gene family, pathogenesis related, functional candidate genes for pathogen resistance, linked to potato QTL for resistance to late blight and plant maturity	Gene	J03679, NCBI									Prp1	1	Prp1	6	# PGSC0003DMG400002166	# Soltu.DM.09G001330	00940317..938876	01022800..1024240	04904843..4905958	# Solyc09g011590
9	STM1102		S. tuberosum	3,16,218	Potato microsatellite marker in glutathione S-transferase gene, linked to potato late blight QTL	SSR (simple sequence repeat)	J03679, NCBI					STM1102	0							# PGSC0003DMG400002166	# Soltu.DM.09G001330	00940317..938876	01022800..1024240	04904843..4905958	# Solyc09g011590
9		Frl	S. lycopersicum	10,85,303,416, 417	Tomato gene for resistance to Fusarium oxysporum f. sp. radicis-lycopersici	R gene																		4,2 - 5,2 Mbp
9	solcap_snp_c1_11572		S. tuberosum	253	Potato SNP marker, differential SNP allele frequency between pairs of potato genotype pools with differential tuber yield	SNP (single nucleotide polymorphism)	Spud DB, http://solcap.msu.edu/potato													PGSC0003DMG400008891	Soltu.DM.09G001710	01250277..1250377	01377904..1377925	04594268..4594171	Solyc09g011220
9	DMG400036882		S. tuberosum	253	Kinase, gene with differential SNP allele frequency between pairs of potato genotype pools with differential tuber yield, SNPs causing amino acid changes, candidate gene for potato tuber yield QTL	Gene	Spud DB, SGN													PGSC0003DMG400036882	Soltu.DM.09G001730	01261366..1257750	01385530..1389150	04582306..4586038	Solyc09g011200
9*	Solyc09g010870		S. lycopersicum	303	Tomato gene, distal border of 900 kb interval containing resistance gene Frl	Gene	Solyc09g010870, SGN													PGSC0003DMG400008832	Soltu.DM.09G002100	01570452..1579195	01705058..1714234	04247267..4237954	Solyc09g010870
9	CP44		S. tuberosum	4,6,7,8,13,19,52,55,185,212,218	Potato EST marker	EST (expressed sequence tag)	AJ487330, NCBI	CP44	43.7	CP44	0	CP44	9	CP44	5	CP44	0.001	CP44	3	# PGSC0003DMG402008909(a), PGSC0003DMG401008909(b)	# Soltu.DM.09G002170(a), Soltu.DM.09G002180(b)	01675063..1674639(a), 01678248..1677851(b)	01811720..1811296(a), 01814903..1814506(b)	04136574..4137004	# Solyc09g010800
9	S1c3		S. tuberosum	52,55	Potato EST marker (Metallothionein-like protein, MT2Y)	EST (expressed sequence tag)	AJ489110, NCBI									S1c3-b	3			# PGSC0003DMG402008909	# Soltu.DM.09G002170	01676196..1676261	01816140..1811320	04135439..4135371	# Solyc09g010800
9	CP137		S. tuberosum	6,7,8,17,59	Potato EST marker (Heat shock protein 70), linked to potato QTL for tuber sugar content and late blight resistance	EST (expressed sequence tag)	CF802477, CF802476, NCBI											CP137-b	7.001	# PGSC0003DMG400008917	# Soltu.DM.09G002330	01816246..1815766	01958530..1962000	04008899..4009408	# Solyc09g010630
9	At1C08 (AT5G02500)		A. thaliana	52,55	Arabidopsis EST marker (HSP70)	EST (expressed sequence tag)	N37793, D84414, NCBI; AT5G02500, TAIR									At1C8-a	4			# PGSC0003DMG400008917	# Soltu.DM.09G002330	01819276..1816001	01961990..1958520	04006011..4009144	# Solyc09g010630
9	HSP70		S. tuberosum	293,294,385	Heat shock protein 70kDa, in potato differential expression between quantitative late blight resistant and susceptible genotype pools, expression transiently up regulated upon infection with P. infestans, functional candidate gene for late blight QRL, associated with potato QRL for late blight (MCR)	Gene	Spud DB, SGN													# PGSC0003DMG400008917	# Soltu.DM.09G002330	01819357..1815888	01958520..1961990	04005939..4009218	# Solyc09g010630
9	P8g1		S. tuberosum	52,55	Potato EST marker (Heat shock cognate protein 70, HSP 70)	EST (expressed sequence tag)	AJ487452, NCBI									P8g1-b	48			# PGSC0003DMG400008917	# Soltu.DM.09G002330	01816721..1816079	01958530..1961990	04008424..4009076	# Solyc09g010630
9	solcap_snp_sl_100157		S. lycopersicum	329	Tomato SNP marker, linked to tomato QTL for whitefly resistance and trichome density	SNP (single nucleotide polymorphism)	SGN													PGSC0003DMG400008852	Soltu.DM.09G002560	01971036..1971239	02114655..2114858	03826968..3826768	Solyc09g010420
9	PPA2		S. tuberosum	2,145	Soluble inorganic pyrophosphatase 2 (EC3.6.1.1), functional candidate gene for potato tuber quality QTL	Gene	AJ225172, NCBI											Ppa2	7.004	PGSC0003DMG400008932	Soltu.DM.09G002600	02001640..1998139	02142110..2145950	03801418..3805011	Solyc09g010380
9	GP97		S. tuberosum	1,6,7,8	Potato STS marker (Putative transcription factor BTF3)	STS (sequence-tagged-site)	CG783268, NCBI											GP97	7.003	PGSC0003DMG400008855	Soltu.DM.09G002650	02060557..2059803	02202610..2205640	03751149..3751891	Solyc09g010330
9	GP91		S. tuberosum	6,7,8,16,31,52,55,59	Potato STS marker (Spliceosome associated protein U2 snRNP), linked to potato QTL for tuber sugar content	STS (sequence-tagged-site)	AJ487381, NCBI											GP91-a	7.002	PGSC0003DMG400008934	Soltu.DM.09G002660	02064787..2064084	02208000..2215600	no matching position
9	solcap_snp_sl_39667		S. lycopersicum	329	Tomato SNP marker, linked to tomato QTL for trichome type IV density	SNP (single nucleotide polymorphism)	SGN													PGSC0003DMG401008856 & PGSC0003DMG400008971	Soltu.DM.09G002670	02093763..2093863	02238793.. 2238893	03738477..3738377	Solyc09g010320
9	S149233		S. lycopersicum	342	Tomato KASP marker linked to tomato QRL for late blight	STS (sequence-tagged-site)														PGSC0003DMG400039508	Soltu.DM.09G002720	02147631..2147654	02294841..2295004	03680344..3680306	Solyc09g010260
9	St_At5g06130		S. tuberosum	212	Potato ortholog of Sl_At5g06130 (chaperone protein dnaJ-related)	COS2 (conserved orthologous sequence)	At5g06130, TAIR									St_At5g06130	7.002			PGSC0003DMG400008864	Soltu.DM.09G002870	02302881..2304535	02456600..2451500	03527782..3526135	Solyc09g010110
9	At1D05 (AT3G52580)		A. thaliana	52.55	Arabidopsis EST marker (Ribosomal protein S14, RS14)	EST (expressed sequence tag)	Z17690, NCBI; AT3G52580, TAIR									At1D5-c	6			# PGSC0003DMG400008865	# Soltu.DM.09G002880	02307088..2309158	02457980..2460570	03523851..3523056	# Solyc09g010100
9	Z1707-100		S. lycopersicum	237	Tomato SNP marker, associated with tomato fruit soluble solids(Brix) and sugar content	SNP (single nucleotide polymorphism)	Ref.237													# PGSC0003DMG400008865	# Soltu.DM.09G002880	02307719..2307773	02458836..2458890	03523289..3523148	# Solyc09g010100
9	STM1052		S. tuberosum	16,218,322	Potato microsatellite marker in InvGE/InvGF locus, associated with potato tuber yield and weight	SSR (simple sequence repeat)	AJ133765, NCBI					STM1052	1			STM1052	7.001			# PGSC0003DMG400008942 & PGSC0003DMG400008943 & PGSC0003DMG400008974	# Soltu.DM.09G002890 & Soltu.DM.09G002900	02327628..2317572	02479592..2469539	03507509..3516802	# Solyc09g010080
9	STM1051		S. tuberosum	3,16,88,218	Potato microsatellite marker in InvGE/InvGF locus, flanking potato late blight QRL, associated with potato QTL for resistance to Verticillium dahliae	SSR (simple sequence repeat)	AJ133765, NCBI					STM1051	4					STM1051	9.003	# PGSC0003DMG400008942 & PGSC0003DMG400008943 & PGSC0003DMG400008974	# Soltu.DM.09G002890 & Soltu.DM.09G002900	02327628..2317572	02479592..2469539	03507509..3516802	# Solyc09g010080
9	StI002		S. tuberosum	185.226	Potato microsatellite marker in InvGE/InvGF locus, flanking potato conditional late blight QRL	SSR (simple sequence repeat)	AJ133765, NCBI							StI002	11					# PGSC0003DMG400008942 & PGSC0003DMG400008943 & PGSC0003DMG400008974	# Soltu.DM.09G002890 & Soltu.DM.09G002900	02327628..2317572	02479592..2469539	03507509..3516802	# Solyc09g010080
9*	INV-GE/GF (Lin5, Brix9-2-5)		S. tuberosum	2,8,59,112,196,197,235,283,322,337,392	Invertase locus, apoplastic, including invertase genes InvGE and InvGF (EC3.2.1.26), sucrose metabolism, functional candidate genes for potato tuber sugar content QTL, associated with potato tuber sugar content, chip color and tuber weight; in tomato underlying QTL for fruit sugar content Brix9-2-5, associated with tomato soluble solids content (Brix)	Gene	AJ133765, NCBI											Inv-ap-b	9.002	# PGSC0003DMG400008942 & PGSC0003DMG400008943 & PGSC0003DMG400008974	# Soltu.DM.09G002890 & Soltu.DM.09G002900	02327628..2317572	02479592..2469539	03507509..3516802	# Solyc09g010080
9		tSS9.1 (brx9.1, sugs9.1, brx-9D, red-9D)	S. lycopersicum, S. cheesmanii, S. peruvianum, S. parviflorum, S. pennellii, S. pimpinellifolium, S. lycopersicumopersicum var. Cerasiforme	197,237,242,308,311,321,337	Tomato QTL for fruit soluble solids content (Brix)	QTL (quantitative trait locus)																		0 - 5 Mbp
9		pTSC9.1 (Sug9a, L_BLUB)	S. tuberosum, S. phureja	59,112,196,235,283,360	Potato QTL for tuber sugar content and chip color	QTL (quantitative trait locus)																0 - 3 Mbp	0 - 3 Mbp
9		tFY9.1	S. lycopersicum, S. pimpinellifolium, S. peruvianum, S. pennellii	310,311,324	Tomato QTL for total fruit yield and weight	QTL (quantitative trait locus)																		0 - 2 Mbp
9		tFW9.1 (fw9.1)	S. lycopersicum, S. pennellii, S. pimpinellifolium	210,242,337	Tomato QTL for fruit weight (mass) and size	QTL (quantitative trait locus)																		0 - 3 Mbp
9		pTY9.1	S. tuberosum	253,322	Potato QTL for tuber yield	QTL (quantitative trait locus)																1 - 5 Mbp	1 - 5 Mbp
9		pTW9.1	S. tuberosum	322	Potato QTL for tuber weight	QTL (quantitative trait locus)																1 - 5 Mbp	1 - 5 Mbp
9		tM9.1 (mat9.1, eaTG18))	S. lycopersicum, S. pimpinellifolium, S. peruvianum, S. parviflorum	310,311,314,405	Tomato QTL for maturity or earliness	QTL (quantitative trait locus)																		0 - 3 Mbp
9		pM9.1	S. tuberosum	75	Potato QTL for plant maturity	QTL (quantitative trait locus)																0 - 3 Mbp	0 - 3 Mbp
9		pLBR9.1 (Pin9A, dPI09a)	S. tuberosum	3,9,10,14,17,75,226,294	Potato QTL for maturity corrected resistance to late blight (MCR)	QRL (quantitative resistance locus)																0 - 4 Mbp	0 - 4 Mbp
9		tLBR9.1 (lb9a, LbR7-1)	S. lycopersicum, S. habrochaites (L. hirsutum)	149,342	Tomato QRL for late blight	QRL (quantitative resistance locus)																		1 - 6 Mbp
9		Cm9.1	S. peruvianum	82	Tomato QTL for resistance to Clavibacter michiganensis ssp. michiganensis, linked to tomato QTL for fruit sugar content (Brix)	QRL (quantitative resistance locus)																		~ 0 - 4 Mbp
9		WR9.1	S. lycopersicum, S. habrochaites	329,331	Tomato QTL for whitefly resistance	QRL (quantitative resistance locus)																		1 - 4 Mbp
9	GP263		S. tuberosum	7,8,14,32	Potato STS marker, on tomato IL9-1, IL9-1-3 and IL9-2, South border of IL9-2-5, linked to potato late blight QRL	STS (sequence-tagged-site)	CG783197, NCBI											GP263-b	8	not annotated	Soltu.DM.09G003220	02606768..2605991	02781264..2782041	03304098..3304878	Solyc09g009800
9	TG10		S. lycopersicum	19,242,314,321	Tomato STS marker, on tomato IL9-1 and IL9-2, linked to tomato QTL for maturity, fruit total sugar content and soluble solids (Brix), proximal to tomato QTL for fruit weight (mass)	STS (sequence-tagged-site)	TG10, SGN	TG10	34	TG10	0									PGSC0003DMG400034668	Soltu.DM.09G003670	03066630..3067214	03239206..3239790	02926794..2926290	Solyc09g009450
9	CT283		S. lycopersicum	19,310	Tomato EST marker, flanking tomato QTL for total fruit yield and maturity	EST (expressed sequence tag)	CT283, SGN	CT283	25											PGSC0003DMG400002703	Soltu.DM.09G003770	03152669..3150185	03327445..3326013	02873270..2875724	Solyc09g009390
9	GP272		S. tuberosum	7,8	Potato STS marker	STS (sequence-tagged-site)	CG783206, NCBI											GP272	9.001	not annotated	Soltu.DM.09G003790	03195844..3194934	03370965..3370055	02831259..2832169	# Solyc09g009370
9	TG223		S. lycopersicum	19,32,321	Tomato STS marker, on tomato IL9-1 and IL9-1-3, North border of IL9-2 and IL9-2-5, distal to tomato QTL for fruit total sugar content	STS (sequence-tagged-site)	TG223, SGN	TG223A	28.9	TG223A	18.3									not annotated	Soltu.DM.09G003800	03214476..3214082	03388962..3388568	02816764..2817127	# Solyc09g009370
9	solcap_snp_sl_39806		S. lycopersicum	329	Tomato SNP marker, linked to tomato QTL for whitefly resistance	SNP (single nucleotide polymorphism)	SGN													PGSC0003DMG400002708	not annotated	03388356..3388428	03573672..3573701	02710619..2710518	Solyc09g009290
9	P10h2 (Fbpa-cy)		S. tuberosum	52,55,212	Potato EST marker (Fructose bisphosphate aldolase, cytosolic EC4.1.2.13)	EST (expressed sequence tag)	AJ487389, NCBI									P10h2-b	15			PGSC0003DMG400002675	Soltu.DM.09G004030	03432929..3433577	03617860..3619990	02682272..2681658	Solyc09g009260
9	CP20		S. tuberosum	1,6,7,8,13,52,55	Potato EST marker	EST (expressed sequence tag)	CF802485 & CF802484, NCBI									CP20-a	11	CP20-a	10.001	PGSC0003DMG400002678	Soltu.DM.09G004070	03496620..3496284	03688443..3688106	02633729..2634020	Solyc09g009220
9	StI057		S. tuberosum	185,218,226	Potato microsatellite marker, linked to potato conditional late blight QRL	SSR (simple sequence repeat)	Ref. 185 & 218					STI0057	13	StI057	13					not annotated	# Soltu.DM.09G004100	03536297..3536130	03730105..3729938	no sequence homology
9	SBEII		S. tuberosum	2.235	Starch branching enzyme II (EC2.4.1.18), starch metabolism, functional candidate gene for potato tuber starch and reducing sugar content QTL	Gene	AJ000004, NCBI													not annotated	# Soltu.DM.09G004100	03553034..3537380	03737100..3755900	02594040..2580241	Solyc09g009190
9	STM5145		S. tuberosum	218	Potato microsatellite marker	SSR (simple sequence repeat)	Ref. 218													PGSC0003DMG400002680	Soltu.DM.09G004110	03571201..3571497	03765670..3765987	02561867..2561888	Solyc09g009180
9	CT143		S. lycopersicum	19,32,149,218,310,311,246	Tomato EST marker, on tomato IL9-1 and IL9-1-3, South of IL9-1-2, North of IL9-2 and IL9-2-5, linked to tomato QRL for late blight (lb9a), flanking tomato QRL EBR9.1 and QTL for fruit weight	EST (expressed sequence tag)	CT143, SGN	CT143	22	CT143	6.4	CT143	19							PGSC0003DMG400002720	Soltu.DM.09G004250	03724525..3720668	03919000..3927000	02433166..2429268	Solyc09g009040
9	ENO (S3d10)		S. tuberosum	2,52,55,197	Enolase (EC 4.2.1.11) (Potato EST marker S3d10), glycolysis, oxidative pentose phosphate pathway, functional candidate gene for potato tuber and tomato fruit quality QTL	Gene	X58108, AJ489155, NCBI									S3d10-a	14.001			PGSC0003DMG402002721	Soltu.DM.09G004270	03748663..3743431	03942300..3947600	02409976..2414728	Solyc09g009020
9	STM3012		S. tuberosum	16.226	Potato microsatellite marker, flanking potato conditional late blight QRL	SSR (simple sequence repeat)	Ref. 16									STM3012	14.003			PGSC0003DMG400002722	Soltu.DM.09G004290	03765891..3759029	03964860..3964736	02398743..2405011	Solyc09g009010
9	STG0011		S. tuberosum	218	Potato microsatellite marker in potato EST	SSR (simple sequence repeat)	BQ046381, NCBI					STG0011	10							PGSC0003DMG400002732	Soltu.DM.09G004560	03992952..3992932(a), 04017517..4017537(b)	04200456..4199922	02221785..2221758	Solyc09g008750
9	Solyc09g008720		S. lycopersicum	337	Tomato candidate gene (Ethylene receptor) for tomato QTL for fruit weight (tFW9.1), associated with tomato fruit weight	Gene	Solyc09g008720, SGN													PGSC0003DMG402012985	Soltu.DM.09G004610	04048205..4047098	04306460..4305353	02198669..2199759	Solyc09g008720
9	S148817		S. lycopersicum	342	Tomato KASP marker, linked to tomato QRL for late blight	STS (sequence-tagged-site)	Ref. 342													not annotated	Soltu.DM.09G004620	04068781..4068731	04327172..4327250	02177894..2177944	Solyc09g008700
9	St_At3g09925		S. tuberosum	212,331	Potato ortholog of Sl_At3g09925 (pollen Ole e 1 allergen and extensin family protein), linked to tomato QTL for whitefly resistance	COS2 (conserved orthologous sequence)	At3g09925, TAIR									St_At3g09925	16			PGSC0003DMG400012983	Soltu.DM.09G004740	04152186..4153135	04412484..4413433	02098920..2098588	not annotated
9	DMG400003874		S. tuberosum	253	Splicing factor 3A subunit, gene with differential SNP allele frequency between pairs of potato genotype pools with differential tuber yield, candidate gene for potato QTL for tuber yield	Gene	Spud DB, SGN													# PGSC0003DMG400003874	# Soltu.DM.09G005080	04568747..4564219	04805717..4802014	01950066..1954565	# Solyc09g008470
9	C2_At2g32600		S. lycopersicum	331	Tomato ortholog of A. thaliana gene At2g32600, linked to tomato QTL for whitefly resistance	COS2 (conserved orthologous sequence)	At2g32600, TAIR													# PGSC0003DMG400003874	# Soltu.DM.09G005080	04568704..4564985	04805717..4802014	01950106..1953985	# Solyc09g008470
9	St_At3g09920		S. tuberosum	212	Potato ortholog of Sl_At3g09920 (PHOSPHATIDYL INOSITOL MONOPHOSPHATE 5 KINASE (PIP5K9))	COS2 (conserved orthologous sequence)	At3g09920, TAIR									St_At3g09920	17.001			PGSC0003DMG402003899	Soltu.DM.09G005070	04555734..4563831	04864260..4862900	01962820..1954794	Solyc09g008480
9*	TG9		S. lycopersicum	19,32,185,210,242,246,321,324,331	Tomato STS marker, on tomato IL9-1 and IL9-1-3, South border of IL9-1-2, linked to tomato QRL EBR9.1 and QTL for whitefly resistance, proximal to tomato QTL for fruit soluble solids (Brix), total sugar content and total yield	STS (sequence-tagged-site)	TG9, SGN	TG9	18	TG9	7.8			TG9	22					PGSC0003DMG400003898	Soltu.DM.09G005090	04578242..4578025	04815255..4815038	01942009..1942188	Solyc09g008460
9	TG18		S. tuberosum	6,7,8,19,52,55,185,212,218,242,331,405	Tomato STS marker, on tomato IL9-1, linked to tomato QTL for whitefly resistance, linked to tomato QTL for earliness	STS (sequence-tagged-site)	TG18, SGN	TG18	14.4	TG18	8.5	TG18	25	TG18	22	TG18	17.002	TG18	14	not annotated	Soltu.DM.09G005500	05053631..5055162	05290183..5290688	01592992..1591510	Solyc09g008100
9	P7h8		S. tuberosum	52	Potato EST marker (Putative glycosyl transferase)	EST (expressed sequence tag)	AJ487443, NCBI									P7h8	17.003			PGSC0003DMG400021554	Soltu.DM.09G005550	05109415..5108070	05352900..5355200	01535560..1537088	Solyc09g008050
9	S148619		S. lycopersicum	342	Tomato KASP marker, linked to tomato QRL for late blight	STS (sequence-tagged-site)	Ref. 342													PGSC0003DMG400021551	Soltu.DM.09G005600	05182952..5182855	05430414..5430444	01509063..1509163	Solyc09g008010
9	St_At2g37025		S. tuberosum	212.331	Potato ortholog of Sl_At2g37025 (TRF-LIKE 8,TRFL8); DNA binding), linked to tomato QTL for whitefly resistance	COS2 (conserved orthologous sequence)	At2g37025, TAIR									St_At2g37025	18			not annotated	Soltu.DM.09G005630	05221783..5221986	05469523..5469726	01482712..1482399	Solyc09g007990
9	PAL		S. tuberosum	6,7,8,9,385	Phenylalanine ammonia lyase, clustered gene family, pathogenesis related, in potato up or down regulated (depending on family member) in response to infection with P. infestans and differential expression between quantitative late blight resistant and susceptible genotype pools, functional candidate gene for QRL	Gene	X63104, NCBI											PAL-a	7.005	PGSC0003DMG402021549(a), PGSC0003DMG401021549(b), PGSC0003DMG402021564(c), PGSC0003DMG401021564(d)	Soltu.DM.09G005690	05254201..5252811(a), 05281590..5282987(b), 05262080..5260690(c) et al.	05504190..5502799(a), 05512069..5510679(b), 05531371..5532768(c), 05538376..5539717(d)	01439192-1440594	Solyc09g007900
9*	P1e4		S. tuberosum	52,55	Potato EST marker (Transcription factor subunit A, CBF-A)	EST (expressed sequence tag)	AJ487398, NCBI									P1e4-a	24.001			PGSC0003DMG400001733	not annotated	06211447..6210489 06569268..6568310	06565730..6569830	00905784.. 906752	Solyc09g007290
9	S1f2		S. tuberosum	52,55	Potato EST marker (Ribosomal protein L1 (L2.L4), RL1)	EST (expressed sequence tag)	AJ489121, NCBI									S1f2-b	25			PGSC0003DMG400027903	Soltu.DM.09G006580	06267557..6267127	06674650..6677250	00867610..868224	Solyc09g007250
9	TG254		S. lycopersicum	19,32,82,185,210,218,242,310,311,321	Tomato STS marker, on tomato IL9-1 and IL9-1-2, North border of IL9-1-3, linked with tomato QRL Cm9.1 for resistance to Clavibacter michiganensis spp. michiganensis, linked to tomato QTL for fruit weight, total yield, soluble solids (Brix) and maturity	STS (sequence-tagged-site)	TG254, SGN	TG254	8.9	TG254	14.1	TG254	32	TG254A	19					PGSC0003DMG400027902	Soltu.DM.09G006620	06299481..6297855	06721900..6729700	00853531..855196	Solyc09g007250 & Solyc09g007230
9	TG105		S. lycopersicum	6,7,8,13,19,52,55,81,212,242,308	Tomato STS marker, on tomato IL9-1, linked to tomato QTL for soluble solids (Brix)	STS (sequence-tagged-site)	TG105, SGN									TG105-b	24.002	TG105-b	16	PGSC0003DMG400002009	Soltu.DM.09G006760	06476531..6475804	08209000..8207530	00788645..789350	Solyc09g007140
9	St_At2g27090		S. tuberosum	212	Potato ortholog of Sl_At2g27090 (unknown protein; INVOLVED IN: N-terminal protein myristoylation; LOCATED IN: plasma membrane)	COS2 (conserved orthologous sequence)	At2g27090, TAIR									St_At2g27090	24.003			PGSC0003DMG400002021	Soltu.DM.09G006850	06519918..6514776	08253900..8246000	00762304..767127	Solyc09g007100
9*	GP39		S. tuberosum	1,6,7,8,19,32,87,175,311,324	Potato STS marker, North border of tomato IL9-1 and IL9-1-2, North of IL9-1-3, linked to tomato QTL for fruit total yield, maturity and tomato R gene Ve1, flanking potato R gene Rpi-phu1, flanking tomato QTL for fruit weight and soluble solids (Brix)	STS (sequence-tagged-site)	CG783251, NCBI	GP39	0	GP39	17.6							GP39	11	PGSC0003DMG400023084	Soltu.DM.09G008080	08432581..8433500	08474221..8475140	00238760..237919	Solyc09g005310
9	GP267		S. tuberosum	7,8	Potato STS marker	STS (sequence-tagged-site)	CG783200, NCBI											GP267	23	PGSC0003DMG400006257	Soltu.DM.09G008720	09609747..9610298	09722400..9728500	00064383..63832	Solyc09g005100
9		EBR9.1	S. habrochaites (L. hirsutum)	246	Tomato QTL for resistance to early blight (Alternaria solani)	QRL (quantitative resistance locus)																		0 - 3 Mbp
9	StVe1		S. phureja, S. stenotomum	88	Potato QTL for resistance to Verticillium dahliae, homolog of tomato R genes Ve1 and Ve2	QRL (quantitative resistance locus)	AF466617-AF466620, AF467244, AF467245, AY212937-AY212941, NCBI													# PGSC0003DMG400006255(a,e,i,l), PGSC0003DMG400006268(b,c,d,f,g,h,k)	# Soltu.DM.09G008770(a,e,i,l), Soltu.DM.09G008780(c,f,g,h,k), Soltu.DM.09G008790(b,d)	09650154..9649325(a), 09686361..9687131(b), 09660091..9659250(c), 09686361..9687184(d), 09650154..9649325(e), 09660091..9659250(f), 09660091..9659250(g), 09660091..9659250(h), 09650154..9649325(i), 09660091..9659250(k), 09650154..9649325(l)	09767009..9766180(a,e,i,l), 09803028..9803851(b,c,d,f,g,h,k)	00051875..61875	# Solyc09g005090 & Solyc09g005080
9	Ve1		S. lycopersicum	10,13,32,81,86,87	Tomato gene for resistance to Verticillium dahliae, orthologous to potato StVe1	R gene	AF272367, NCBI													# PGSC0003DMG400006268	# Soltu.DM.09G008780	09662338..9659159	09800670..9804300	00057224..62098	# Solyc09g005090
9*	Ve2		S. lycopersicum	10,13,81,86,87	Tomato gene for resistance to Verticillium dahliae	R gene	AF365929, NCBI													# PGSC0003DMG400006255	# Soltu.DM.09G008790	09684093..9687551 et al.	09765920..9769460 et al.	00055352.. 51882	# Solyc09g005080
9*	WRKY1		S. tuberosum	29,385	Potato homologue of tobacco defense gene NtWRKY1, expression in potato up regulated in response to infection with P. infestans, functional candidate gene for quantitative resistance to pathogens, linked with potato late blight QRL	Gene	AB022693, NCBI													PGSC0003DMG400011633	Soltu.DM.09G009490	11583545..11580430	11722591..11719871	07417604..7420540	Solyc09g014990
9	solcap_snp_c2_38526		S. tuberosum	294	Potato SNP marker, associated with potato QTL for plant maturity	QTL (quantitative trait locus)	Spud DB, http://solcap.msu.edu/potato													PGSC0003DMG400026613	Soltu.DM.09G009600	12028359..12028259	12280254..12280233	07171661.. 7171761	Solyc09g014890
9*	solcap_snp_c2_4387		S. tuberosum	294	Potato SNP marker, associated with potato QTL for plant maturity	QTL (quantitative trait locus)	Spud DB, http://solcap.msu.edu/potato													PGSC0003DMG400026574	Soltu.DM.09G009990	12992928..12992828	13303995..13304016	24155053..24155153	Solyc09g042710
9*	Tm-2 (Tm-2a, Tm-2(2))		S. peruvianum	10,13,32,83,84,284	Tomato gene for resistance to Tobacco Mosaic Virus (TMV), introgressed from L. peruvianum	R gene	AF536200, AF536201, NCBI													# PGSC0003DMG400019913	# Soltu.DM.09G010500	15386189..15383393 et al.	15392747..15395397 et al.	13659669..13656849 et al.	# Solyc09g018220
9	TG591B		S. lycopersicum	32	Tomato STS marker, on tomato IL9-2, South of IL9-1 and IL9-1-3	STS (sequence-tagged-site)	TG591, SGN													# PGSC0003DMG400019913	# Soltu.DM.09G010500	15384936..15385469	15686457..15686990	13659448..13658922	# Solyc09g018220
9*	PAL		S. tuberosum	6,7,8,9	Phenylalanine ammonia lyase, pathogenesis related, functional candidate gene for QRL	Gene (defense-related)	X63104, NCBI											PAL-b	12.002	not annotated	not annotated	17301824..17301698	17601756..17601630	12962476..12962586	not annotated
9*	P2d11		S. tuberosum	52,55	Potato EST marker (PV72, EGF receptor like protein isolog)	EST (expressed sequence tag)	AJ487418, NCBI									P2d11-a	26.001			PGSC0003DMG400030017	Soltu.DM.09G011130	18314595..18312925	18598500..18607700	10702294..10695960	Solyc09g015670
9	solcap_snp_c2_1918		S. tuberosum	294	Potato SNP marker, associated with potato QTL for plant maturity	SNP (single nucleotide polymorphism)	Spud DB, http://solcap.msu.edu/potato													# PGSC0003DMG400029885	# Soltu.DM.09G011220	18959978..18960078	19232387..19232408	11301298..11301398	# Solyc09g015830
9*	DMG400029885		S. tuberosum	253	Kinase, gene with differential SNP allele frequency between pairs of potato genotype pools with differential tuber yield	Gene	Spud DB, SGN													# PGSC0003DMG400029885	# Soltu.DM.09G011220	18962632..18958932	19232387..19232408	11303878..11300290	# Solyc09g015830 & Solyc09g015840
9		WR9.2 (Wf-2)	S. lycopersicum, S. galapagense	330	Tomato QTL for whitefly resistance	QRL (quantitative resistance locus)																		14 - 28 Mbp
9*	SNP-14931856		S. lycopersicum	330	Tomato SNP marker, linked to tomato QTL for whitefly resistance (Wf-2)	SNP (single nucleotide polymorphism)	Ref. 330													PGSC0003DMG400026648	Soltu.DM.09G009000	10237033..10230845	10415158..10415128	15000237..15006355	Solyc09g018450
9*	solcap_snp_sl_31883		S. lycopersicum	70	Tomato SNP marker, associated with tomato fruit weight	SNP (single nucleotide polymorphism)	sl_31883, SGN													not annotated	Soltu.DM.09G014590	37503544..37503644	35826495..35826395	17988469..17988569	Solyc09g019970
9		pM9.2	S. tuberosum	294	Potato QTL for plant maturity	QTL (quantitative trait locus)																(12 - 52 Mbp)	(12 - 45 Mbp)
9		tFW9.5	S. lycopersicum	337	Tomato QTL for fruit weight	QTL (quantitative trait locus)																		(~ 20 - 43 Mbp)
9	Solyc09g042750		S. lycopersicum	337	Tomato candidate gene (Acyl-CoA thioesterase 9) for tomato QTL for fruit weight (tFW9.), associated with tomato fruit weight	Gene	Solyc09g042750													not annotated	Soltu.DM.09G015160	39808376..39801807	29060047..29067680	24432760..24426572	Solyc09g042750
9*	PHO2 (StpH)		S. tuberosum	2,196,235	Alpha‐glucanphosphorylase, H‐type,cytosolic (EC2.4.1.1), starch metabolism, functional candidate gene for potato tuber starch and reducing sugar content QTL	Gene	NM_001288189, NCBI													not annotated	Soltu.DM.09G011580	20479435..20467221	chr00	25014953..25000275	Solyc09g031970
9*	SNP-23385770		S. lycopersicum	330	Tomato SNP marker, linked to tomato QTL for whitefly resistance Wf-2	SNP (single nucleotide polymorphism)	Ref. 330														Soltu.DM.09G011690	20917069..20917043	chr00	26668777..26668807	Solyc09g031650
9	GP35		S. tuberosum	1,6,7,8,31	Potato STS marker	STS (sequence-tagged-site)	CG783250, NCBI											GP35-e	12.001			no matching position	no matching position	no matching position
9*	DMG400027986		S. tuberosum	253	Copper ion binding protein, gene with differential SNP allele frequency between pairs of potato genotype pools with differential tuber yield, SNP causing amino acid change, candidate gene for potato tuber yield	Gene	Spud DB, SGN													# PGSC0003DMG400027986	# Soltu.DM.09G013230	30651481..30658025	33681078..33681099	30229529 ..30223349	# Solyc09g030390
9	solcap_snp_c2_1484		S. tuberosum	294	Potato SNP marker, associated with potato QTL for plant maturity	SNP (single nucleotide polymorphism)	Spud DB, http://solcap.msu.edu/potato													# PGSC0003DMG400027986	# Soltu.DM.09G013230	30651481..30658025	33681078..33681099	30229529 ..30223349	# Solyc09g030390
9	St_At2g29210		S. tuberosum	212	Potato ortholog of Sl_At2g29210 (splicing factor, PWI domain-containing protein; RNA splicing)	COS2 (conserved orthologous sequence)	At2g29210, TAIR									St_At2g29210	26.003			# PGSC0003DMG400027986	# Soltu.DM.09G013230	30651481..30658025	33682600..33675400	30229529 ..30223349	# Solyc09g030390
9	PM0360		S. tuberosum	386	Potato microsatellite marker, linked to potato R gene Ry(o)-phu	SSR (simple sequence repeat)	Ref. 386													not annotated	Soltu.DM.09G013240	30709438..30709353	33734852..33734960	no sequence homology
9		Gm	S. gourlayi	177	Potato gene for resistance to Potato Virus M (PVM)	R gene																(~ 27 - 40 Mbp)	(~ 32 - 46 Mbp)
9	UBC878-962 (SC878)		S. tuberosum	177	Potato STS marker, linked to potato gene for resistance to potato Virus M (GM)	STS (sequence-tagged-site)	AY960860, NCBI													intergenic (a,b,c,d,e,f)	intergenic(a,b,c,d,e)	29856368..29855477(a), 31469796..31468900(b), 38322454..38323343(c), 39689122..39688232(d), 31477602..31476702(e) et al.	37273060..37272169(a), 54762714..54763605(b), 54753524..54754417(c), 32822287..32821401(d), 01041306..1040417(e), 55678002..55677115(f) et al.	no sequence homology
9	GP167		S. tuberosum	6,7,8	Potato STS marker	STS (sequence-tagged-site)	CG783098, NCBI											GP167-b	28.002	intergenic	intergenic(a,b)	32434618..32434144(a), 27586970..27586456(b)	41035256..41035782	no matching position (chr01)
9*	DMG402017675		S. tuberosum	253	Binding protein, gene with differential SNP allele frequency between pairs of potato genotype pools with differential tuber yield, SNP causing amino acid change, candidate gene for potato tuber yield	Gene	Spud DB, SGN													PGSC0003DMG402017675	Soltu.DM.09G013510	33031061..33026001	40412300..40417300	34485445..34480348	Solyc09g055260
9*	TSCAR_AAG/CAT		S. lycopersicum	281	Tomato SCAR marker, flanking tomato QRL TRSR-1	STS (sequence-tagged-site)	EU260056, NCBI													PGSC0003DMG400029010	not annotated	37789795..37789570	35536961..35537186	32802709..32802887	not annotated
9	DMG400044020		S. tuberosum	253	Conserved gene of unknown function, with differential SNP allele frequency between pairs of potato genotype pools with differential tuber yield, SNP causing amino acid change, candidate gene for potato tuber yield	Gene	Spud DB, SGN													PGSC0003DMG400044020	not annotated	37986994..37986266	35333210..35333940	30202262..30202721	not annotated
9*	TG568		S. lycopersicum	19,32	Tomato STS marker, linked to Tomato R gene Tm-2	STS (sequence-tagged-site)	TG568, SGN	TG568	50.1											intergenic	Soltu.DM.09G015230	40058416..40058523	28758657..28758550	30985562..30985716	Solyc09g047900
9	NDPK		S. tuberosum	2	Nucleoside diphosphate kinase (EC2.7.4.6), functional candidate gene for potato tuber quality QTL	Gene	X75324, NCBI															no matching position (chr01)	no matching position	37026433..37025984	Solyc09g055420
9	STPATP1		S. tuberosum	218	Potato microsatellite marker in patatin gene, distal to potato QTL for plant maturity	SSR (simple sequence repeat)	X04077, NCBI					STPATP1a	63								Soltu.DM.09G015800(a), not annotated(b)	43218046..43217559(a), 36962196..36962736(b) et al.	no matching position	14915122..14914290(a), 09071229..9070402(b), 58485121..58485778(c) et al.	not annotated(a,b,c)
9*	TG486		S. lycopersicum	19	Tomato STS marker	STS (sequence-tagged-site)	TG486, SGN	TG486	54.4											PGSC0003DMG400013942	Soltu.DM.09G016260	45310939..45312099	23255313..23254153	43318105..43316946	Solyc09g056170
9*	solcap_snp_c2_53556		S. tuberosum	386	Potato SNP marker, linked to potato gene for resistance to PVY (Ry(o)-phu) , originated from S. phureja	SNP (single nucleotide polymorphism)	Spud DB, http://solcap.msu.edu/potato													PGSC0003DMG400003367	Soltu.DM.09G016880	47680069..47679969	20711737..20711837	46586042..46586100	Solyc09g057760
9	solcap_snp_c2_22749		S. tuberosum	386	Potato SNP marker, linked to potato gene for resistance to PVY (Ry(o)-phu) originated from S. phureja	SNP (single nucleotide polymorphism)	Spud DB, http://solcap.msu.edu/potato													PGSC0003DMG400024346	Soltu.DM.09G017120	48475004..48474904	31697623..31697723	49132388..49132488	Solyc09g059040
9	RT		Petunia x hybrida	194	Petunia rhamnosyltransferase (RT)	Gene	X71060, NCBI													PGSC0003DMG400024344	Soltu.DM.09G017160	48597130..48595429	31520053..31521445	49653362..49651686	Solyc09g059170
9*	STG0015		S. tuberosum	218	Potato microsatellite marker in potato EST	SSR (simple sequence repeat)	BQ112801, NCBI					STG0015	28							PGSC0003DMG400027944	Soltu.DM.09G017230	48852450..48856915	31218170..31218690	50296221..50302031	Solyc09g059310
9	GP265		S. tuberosum	7,8	Potato STS marker	STS (sequence-tagged-site)	CG783198, NCBI											GP265-b	28.003			no matching position	no matching position	no matching position
9	CP104		S. tuberosum	6,7,8	Potato EST marker	EST (expressed sequence tag)	CF802462, NCBI											CP104-b	28.004			no matching position	no matching position	no matching position
9	GP250		S. tuberosum	7,8,9,129,130,131	Potato STS marker	STS (sequence-tagged-site)	CG783183, NCBI											GP250-b	17.002	not annotated	Soltu.DM.09G017820	50410099..50410285	43599747..43599936	no matching position (chr11)
9	TG101		S. lycopersicum	19,83,242	Tomato STS marker, on tomato IL9-2, flanking tomato R gene Tm-2	STS (sequence-tagged-site)	TG101, SGN	TG101	54.4													no matching position	no matching position	50897318..50897485	intergenic
9	TG291		S. lycopersicum	19,246,308,309,310,313	Tomato STS marker, flanking tomato QRL EBR9.1, linked to tomato QTL for soluble solids (Brix) and fruit weight	STS (sequence-tagged-site)	TG291, SGN	TG291	54.4											PGSC0003DMG400010787(a), PGSC0003DMG400023256(b)	Soltu.DM.09G015620(a), Soltu.DM.09G008520(b)	41936478..41938795(a), 09227625..9229814(b)	26783741..26781424(a), 09358494..9360683(b)	51468248..51469356	not annotated
9*	solcap_snp_c2_56183		S. tuberosum	346	Potato SNP marker, linked with potato QTL for resistance to Tecia solanivora	SNP (single nucleotide polymorphism)	Spud DB, http://solcap.msu.edu/potato													PGSC0003DMG401017656 & PGSC0003DMG400017662	Soltu.DM.09G017920	50645297..50640489	43843875..43843896	53674050..53669090	Solyc09g060110
9	UBC#116		S. lycopersicum	417	Tomato sequenced RAPD marker linked to tomato gene Frl for resistance to Fusarium oxysporum	STS (sequence-tagged-site)	Ref. 417															no matching position (chr01)	no matching position (chr01)	53875801..53875932(a), 53885071..53885202(b)	intergenic(a,b)
9	DMG400017649 (PPR)		S. tuberosum	253	Pentatricopeptide repeatcontaining protein (PPR), gene with differential SNP allele frequency between pairs of potato genotype pools with differential tuber yield, SNPs causing amino acid changes, candidate gene for potato tuber yield QTL	Gene	Spud DB, SGN													PGSC0003DMG400017649	Soltu.DM.09G018020	50860908..50858581	44066650..44068980	54799059..54796831	Solyc09g061340
9*	solcap_snp_c2_27666		S. tuberosum	294	Potato SNP marker, associated with potato QTL for plant maturity	SNP (single nucleotide polymorphism)	Spud DB, http://solcap.msu.edu/potato													PGSC0003DMG400015808	Soltu.DM.09G018310	51568687..51568785	44899476..44899497	56533438..56533536	Solyc09g061840
9	solcap_snp_c2_27644		S. tuberosum	294	Potato SNP marker, associated with potato QTL for plant maturity	SNP (single nucleotide polymorphism)	Spud DB, http://solcap.msu.edu/potato													PGSC0003DMG400015806	Soltu.DM.09G018390	51855937..51855837	45198847..45198868	56784494..56784394	Solyc09g061930
9*	DMG400018954		S. tuberosum Group phureja	386	Potato candidate gene for resistance gene Ry(o)-phu	Gene	Spud DB, SGN													PGSC0003DMG400018954	Soltu.DM.09G018620(a), intergenic(b)	52184327..52183485(a), 52182465..52181943(b)	45536832..45529847	57129595..57130115	Solyc09g063040
9	T1582		S. lycopersicum	386	Tomato COS marker, linked to potato R gene Ry(o)-phu	COS2 (conserved orthologous sequence)	SGN-E365729, SGN													PGSC0003DMG400022024	Soltu.DM.09G018680	52300304..52297527	45642826..45642845	57277624..57274911	Solyc09g063140
9	SSR651299		S. tuberosum	386	Potato microsatellite marker, linked to potato R gene Ry(o)-phu	SSR (simple sequence repeat)	ref 386													intergenic	intergenic	52348695..52348430	45693128..45693414	no sequence homology
9		Ry(o)-phu	S. tuberosum Group phureja	386	Potato gene for resistance to Potato Virus Y (PVY), originated from S. phureja	R gene																52 - 53 Mbp	45 - 46 Mbp
9		Ts9.1 (qIPA9)	S. tuberosum	346	Potato QTL for resistance to Tecia solanivora	QRL (quantitative resistance locus)																50 - 55 Mbp	43 - 48 Mbp
9		pTY9.2	S. tuberosum	239,253	Potato QTL for tuber yield	QTL (quantitative trait locus)																(19 - 60 Mbp)	(19 - 53 Mbp)
9		tSS9.2 (SSC9.1, SSC9a)	S. lycopersicum, S. pimpinellifolium	237,242,309,313	Tomato QTL for fruit soluble solids (Brix) and sugar content	QTL (quantitative trait locus)																		50 - 58 Mbp
9		tFW9.4	S. lycopersicum	237,310,313	Tomato QTL for fruit weight	QTL (quantitative trait locus)																		51 - 58 Mbp
9	Z1475-87		S. lycopersicum	237	Tomato SNP marker, associated with tomato fruit weight and fruit sugar content	SNP (single nucleotide polymorphism)	Ref.237													# PGSC0003DMG400007717	# Soltu.DM.09G018820	52547061..52547120	45950920..45950979	57657998.. 57658161	# Solyc09g064370
9	CT208		S. lycopersicum	19,32	Tomato EST marker, on tomato IL9-2, North of IL9-2-6	EST (expressed sequence tag)	AA824920 & AA824921, NCBI	CT208	55.4											# PGSC0003DMG400007717	# Soltu.DM.09G018820	52546060..52550005	45954382..45950253	57657112..57661003	# Solyc09g064370
9	PAL		S. tuberosum	1,6,7,8,9	Phenylalanine ammonia lyase, pathogenesis related, functional candidate gene for QRL	Gene	X63104, NCBI											PAL-c	17.001		not annotated(a,b)	52560582..52560472(a), 57810862..57810973(b) et al.	no matching position	no matching position
9	GP190		S. tuberosum	6,7,8,14,177	Potato STS marker, flanking potato late blight QRL Pin9A and potato R gene Gm	STS (sequence-tagged-site)	CG783121 & CG783120, NCBI											GP190	20	PGSC0003DMG400007720	Soltu.DM.09G018840	52610548..52608592	46017700..46026500	57701836..57699612	Solyc09g064420
9	solcap_snp_c1_4082		S. tuberosum	253	Potato SNP marker, differential SNP allele frequency between pairs of potato genotype pools with differential tuber yield	SNP (single nucleotide polymorphism)	Spud DB, http://solcap.msu.edu/potato													PGSC0003DMG400008576	Soltu.DM.09G018860	52722079..52722179	46134830..46134851	57820038..57820138	Solyc09g064440
9	solcap_snp_c2_12781 (solcap_snp_c2_12782)		S. tuberosum	253	Potato SNP marker, differential SNP allele frequency between pairs of potato genotype pools with differential tuber yield	SNP (single nucleotide polymorphism)	Spud DB, http://solcap.msu.edu/potato													not annotated	Soltu.DM.09G018880	52735345..52735445	46148129..46148150	57832887..57832985	Solyc09g064450
9	SCAR-Frl		S. lycopersicum	416	Tomato SCAR marker, linked to tomato resistance gene Frl for resistance to Fusarium oxysporum	STS (sequence-tagged-site)	Ref. 416													PGSC0003DMG400008585	Soltu.DM.09G018930	52768740..52767685	46181537..46180482	57879774..57878867	Solyc09g064500
9*	DBE-9		S. tuberosum	235	Debranching enzyme, isoamylase isoform2 (EC3.2.1.41), starch metabolism, functional candidate gene for potato tuber starch and sugar content QTL	Gene	AY132997, BD080222, NCBI													PGSC0003DMG400000954	Soltu.DM.09G019230	53270826..53268009	46684830..46688580	58312039..58309222	Solyc09g064800
9	An1		Petunia x hybrida	194	Petunia anthocyanin 1 (An1)	Gene	AF260918, NCBI													PGSC0003DMG400012891	Soltu.DM.09G019660	54067289..54074428	47422223..47427787	59049060..59055135	Solyc09g065100
9	solcap_snp_c2_43437		S. tuberosum	346	Potato SNP marker, linked with potato QTL for resistance to Tecia solanivora	SNP (single nucleotide polymorphism)	Spud DB, http://solcap.msu.edu/potato													PGSC0003DMG400012887	Soltu.DM.09G019770	54285848..54287732	47652354..47652375	59276626..59278501	Solyc09g065200
9	solcap_snp_c1_12802		S. tuberosum	346	Potato SNP marker, linked with potato QTL for resistance to Tecia solanivora	SNP (single nucleotide polymorphism)	Spud DB, http://solcap.msu.edu/potato													PGSC0003DMG400012880	Soltu.DM.09G019780	54297134..54297034	47662414..47662314	59288642..59288543	Solyc09g065210
9*	DMG400019363		S. tuberosum	253	Ribosome-recycling factor, chloroplastic, gene with differential SNP allele frequency between pairs of potato genotype pools with differential tuber yield, candidate gene for potato tuber yield QTL	Gene	Spud DB, SGN													PGSC0003DMG400019363	Soltu.DM.09G019860	54396619..54403681	47746300..47753400	59437519..59444224	Solyc09g065270
9	GP87		S. tuberosum	1,6,7,8,52	Potato STS marker (Cytochrom P450)	STS (sequence-tagged-site)	AJ487380, NCBI											GP87-c	38	PGSC0003DMG400019320	Soltu.DM.09G020050	54618778..54621633	47969220..47974200	59651326..59651872	Solyc09g150146
9	At2B05 (AT5G65670)		A. thaliana	52,55	Arabidopsis EST marker (Auxin induced genes 8, 9, 14)	EST (expressed sequence tag)	T42378,U18406, NCBI; AT5G65670, TAIR									At2B5-d	29			PGSC0003DMG4000019302(a), PGSC0003DMG400001498(b)	Soltu.DM.09G020550(a), Soltu.DM.09G025690(b)	55354331..55353617(a), 61817499..61817197(b)	48727356..48727298(a), 57325492..57325439(b)	60215256..60214789(a), 65040493..65039990(b)	Solyc09g065850(a), Solyc09g083280(b)
9		CSR9.1	S. tuberosum	356	Potato QTL for resistance to common scab (Streptomyces scabies)	QRL (quantitative resistance locus)																~ 54 - 57 Mbp	~ 47 - 50 Mbp
9*	solcap_snp_c2_54867		S. tuberosum	356	Potato SNP marker (WRKY transcription factor), associated with potato QTL for resistance to common scab (streptomyces scabies)	SNP (single nucleotide polymorphism)	Spud DB, http://solcap.msu.edu/potato													PGSC0003DMG400015076	Soltu.DM.09G020830	55716712..55716612	49140062..49139962	60383477..60383386	Solyc09g066010
9*	TG390		S. lycopersicum	19,32,185,218,242	Tomato STS marker, on tomato IL9-2, North border of IL9-2-6	STS (sequence-tagged-site)	TG390, SGN	TG390	57.4	TG390	32.5	TG390	38	TG390	45					PGSC0003DMG400010323	Soltu.DM.09G021500	56727096..56728364	50168350..50169618	61241768..61242975	Solyc09g072560
9	P7a11		S. tuberosum	52,55	Potato EST marker (Cellulose synthase, EC2.4.1.-, catalytic subunit)	EST (expressed sequence tag)	AJ487437, NCBI									P7a11-f	26.002			PGSC0003DMG40003822	Soltu.DM.09G022110	57590067..57589990	50792865..50792788	61687635..61687801	Solyc09g072820
9	CT279		S. lycopersicum	280	Tomato EST marker, flanking tomato QRL for early blight (EB9.1)	EST (expressed sequence tag)	AA824998 & AA824997, NCBI													PGSC0003DMG40003799	Soltu.DM.09G022330	57843563..57846773	51052238..51055448	61826256..61827011	Solyc09g072990
9*	HXT(8)		S. lycopersicum	197	Hexose transporter, sugar transport, functional candidate gene for tomato fruit sugar QTL	Gene	AI777670, NCBI													PGSC0003DMG400003848	Soltu.DM.09G022570	58154879..58150434	51367324..51366171	62221161..62217599	Solyc09g074230
9	TG551		S. lycopersicum	19,32,309,310,313	Tomato STS marker, North of tomato IL9-3, on IL9-2 and IL9-2-6, flanking tomato QTL fo soluble solids (Brix), linked to tomato QTL for fruit weight and maturity	STS (sequence-tagged-site)	TG551, SGN	TG551	61.4											PGSC0003DMG400016844	Soltu.DM.09G022710	58374849..58375417	51626866..51627434	62371339..62371891	Solyc09g074360
9	TG35		S. lycopersicum	6,7,8,19,149,239,414	Tomato STS marker, flanking tomato QRL lb9a/b for late blight and QTL SS9a for soluble solids, linked to tomato QTL MF9a for fruit mass, linked to potato QTL for tuber yield	STS (sequence-tagged-site)	TG35, SGN	TG35	63	TG35	38.4							TG35	49	PGSC0003DMG400016842	Soltu.DM.09G022730	58391958..58390226	51640700..51646100	62387893..62386166	Solyc09g074380
9	solcap_snp_sl_29188		S. lycopersicum	384	Tomato SNP marker, flanking tomato QTL for resistance to late blight	SNP (single nucleotide polymorphism)	SGN													not annotated	Soltu.DM.09G023110	58952642..58952742	52233723..52233823	62747160..62747260	Solyc09g074710
9*	GP307		S. tuberosum	7,8	Potato STS marker	STS (sequence-tagged-site)	CG783237, NCBI											GP307	54.002	PGSC0003DMG402011367	Soltu.DM.09G023230	59102209..59101790	52383310..52385790	62887153..62886598	Solyc09g074850
9	Cyt-c red 12 kD		S. tuberosum	8	Cytochrom c reductase, hinge protein	Gene	X79273, NCBI											Cyt-c red 12 kD	54.001	PGSC0003DMG400011392	Soltu.DM.09G023240	59112910..59112685	52394200..52401900	62898396..62898177	Solyc09g074870
9	TG404		S. lycopersicum	19,32,185,218,227,239	Tomato STS marker, North border of tomato IL9-3, on IL9-2 and IL9-2-6, linked to potato late blight QRL and QTL for tuber yield	STS (sequence-tagged-site)	TG404, SGN	TG404	64.2	TG404	39.1	TG404	45	TG404	39					PGSC0003DMG400011369	Soltu.DM.09G023270	59132374..59134205	52415060..52415720	62917948..62918860	Solyc09g074900
9	S1d10		S. tuberosum	52,55	Potato EST marker (Stress related protein)	EST (expressed sequence tag)	AJ489114, NCBI									S1d10	44			PGSC0003DMG400011370	Soltu.DM.09G023300	59161674..59163004	52444740..52446620	62946903..62948201	Solyc09g074930
9	P2a6		S. tuberosum	52,55	Potato EST marker (Abductin)	EST (expressed sequence tag)	AJ487411, NCBI									P2a6-c	43.002			PGSC0003DMG400011398	Soltu.DM.09G023370	59240828..59240296	52524210..52528420	63012122..63011603	Solyc09g075010
9	CT236		S. lycopersicum	19	Tomato EST marker	EST (expressed sequence tag)	CT236, SGN	CT236	66.1											PGSC0003DMG400011374	Soltu.DM.09G023380	59284878..59283697	52571046..52569865	63047810..63046606	Solyc09g075020
9	DMG400011401		S. tuberosum	388	Potato gene, flanking potato R gene Rpi-ver1 for resistance to late blight	Gene	Spud DB, SGN													PGSC0003DMG400011401	Soltu.DM.09G023440	59336673..59335416	52624950..52622427	63111999..63111197	Solyc09g075080
9	S2h4		S. tuberosum	52,55,212	Potato EST marker (Small nuclear ribonucleoprotein like)	EST (expressed sequence tag)	AJ489149, NCBI									S2h4	43.001			PGSC0003DMG400011403	Soltu.DM.09G023480	59380282..59376281	52664560..52668560	63152355..63148324	Solyc09g075130
9	GP321		S. tuberosum	8	Potato STS marker	STS (sequence-tagged-site)	CG783248, NCBI											GP321-b	54.003			no matching position(chr02)	no matching position(chr02)	no matching position(chr02)
9	P7g3		S. tuberosum	52,55	Potato EST marker (Ser/Thr-spec. protein kinase, PKIN1, EC2.7.1.-)	EST (expressed sequence tag)	AJ487441, NCBI									P7g3-b	43.003					no matching position(chr03)	no matching position(chr03)	no matching position(chr03)
9	TG186		S. lycopersicum	19,32	Tomato STS marker, on tomato IL9-3, South border of IL9-2 and IL9-2-6	STS (sequence-tagged-site)	TG186, SGN	TG186	66.1											not annotated	Soltu.DM.09G023600	59471278..59467379	52791394..52791908	63213130..63211977	Solyc09g075230
9	TG429		S. lycopersicum	19,199,246	Tomato STS marker, linked to potato R gene Ry-chc, linked to tomato QRL EBR9.2	STS (sequence-tagged-site)	TG429, SGN	TG429	68.1											PGSC0003DMG400031817	Soltu.DM.09G023700	59562803..59563661(a), 67547555..67546685(b)	52885200..52899100	63314831..63315611(a), 68448438..68447571(b)	Solyc09g075390(a), Solyc09g098580(b)
9	FUM1		S. tuberosum	2	Fumarase (EC4.2.1.2), TCA cycle, functional candidate gene for potato tuber quality QTL	Gene	X91615, NCBI													not annotated	Soltu.DM.09G023760	59621840..59611198	52946504..52935488	63372374..63364018	Solyc09g075450
9	TG348		S. lycopersicum	19,32,280	Tomato STS marker, on tomato IL9-3, South of IL9-2 and IL9-2-6, linked to tomato QRL for early blight (EB9.1)	STS (sequence-tagged-site)	TG348, SGN	TG348	69.1											intergenic	intergenic	59765644..59766092	53091739..53092187	63514423..63514874	Solyc09g075640
9	HT-9		S. tuberosum	235,253	Hexose transporter, sugar transport, functional candidate gene for potato tuber sugar content QTL, gene with differential SNP allele frequency between pairs of potato genotype pools with differential tuber yield, SNPs causing amino acid changes, candidate gene for potato tuber yield QTL	Gene	NM_001247856, NCBI													PGSC0003DMG400031832	Soltu.DM.09G024150	59956576..59950337	53280800..53287100	63653105..63647080	Solyc09g075820
9	Lox1St2		S. tuberosum	294	Lipoxygenase, functional in jasmonate pathway, in potato differential expression between quantitative late blight resistant and susceptible genotype pools, functional candidate gene for late blight QRL, associated with potato light blight QRL (MCR, rAUDPC)	Gene	U24232, NCBI													PGSC0003DMG400031809	Soltu.DM.09G024180	60042305..60046804	53384200..53389400	63721330..63725797	Solyc09g075860
9	GP94		S. tuberosum	6,7,8,13,16,19,52,55,175	Potato STS marker, flanking potato R gene Rpi-phu1	STS (sequence-tagged-site)	AJ487409, NCBI	GP94	73.1							GP94	46	GP94	60	intergenic	intergenic	60057294..60057999	53399894..53400599	63739103.. 63739335	intergenic
9	TG248		S. lycopersicum	19,242	Tomato STS marker, on tomato IL9-3, proximal to tomato QTL for fruit weight (mass)	STS (sequence-tagged-site)	TG248, SGN	TG248	72.1											intergenic	Soltu.DM.09G024330	60263528..60263667	53658694..53658833	63915466..63915603	Solyc09g076010
9	St_At1g05385		S. tuberosum	212	Potato ortholog of Sl_At1g05385 (Psb27 homolog involved in photosystem II biogenesis)	COS2 (conserved orthologous sequence)	At1g05385, TAIR													PGSC0003DMG400030078	Soltu.DM.09G024350	60280188..60278840	53675315..53673967	63931543..63929958	Solyc09g076030
9*	CT177		S. lycopersicum	19	Tomato EST marker	STS (sequence-tagged-site)	CT177	CT177	75.1											# PGSC0003DMG400032251	# Soltu.DM.09G024570	60528891..60529148	53925006..53925006	64121617..64121878	not annotated
9	CT74		S. lycopersicum	19,210,309,310,313	Tomato EST marker, linked to tomato QTL for soluble solids (Brix) and fruit size, flanking tomato QTL for maturity	EST (expressed sequence tag)	CT74, SGN	CT74	75.1											# PGSC0003DMG400032251	# Soltu.DM.09G024570	60529551..60528934	53925409..53924792	64122288..64121664	not annotated
9		tM9.2 (mat9.2)	S. lycopersicum, S. pimpinellifolium	310	Tomato QTL for maturity	QTL (quantitative trait locus)																		~ 60 - 64 Mbp
9		tFW9.2 (FW9a)	S. lycopersicum, S. pimpinellifolium, S. lycopersicumopersicum var. Cerasiforme, S. cheesmanii	237,310,313,337,414	Tomato QTL for fruit weight (mass)	QTL (quantitative trait locus)																		61 - 65 Mbp
9	GP129		S. tuberosum	6,7,8,9,13,19,23,32,52,55,212,213,247	Potato STS marker, on tomato IL9-3, North of IL9-3-2, linked with potato QTL for resistance to S. endobioticum and E. carotovora (Eca9)	STS (sequence-tagged-site)	AJ487342, NCBI	GP129	76.8	GP129	41.7					GP129	47	GP129	62	not annotated	Soltu.DM.09G024690	60587681..60587022	53983250..53983909	64175729..64175073	Solyc09g082310
9	GP220		S. tuberosum	6,7,8	Potato STS marker (Putative retroelement polymerase)	STS (sequence-tagged-site)	CG783160 & CG783161, NCBI											GP220-b	63	intergenic	intergenic	60614539..60614196	54010569..54011169	57387966..57388262	intergenic
9	solcap_snp_c2_22003		S. tuberosum	356	Potato SNP marker, associated with potato QTL for resistance to common scab (streptomyces scabies)	SNP (single nucleotide polymorphism)	Spud DB, http://solcap.msu.edu/potato													PGSC0003DMG400032243	Soltu.DM.09G024840	60718764..60718864	54117638..54117738	64276258..64276353	Solyc09g082460
9	Z2305-99		S. lycopersicum	237	Tomato SNP marker, associated with tomato fruit weight	SNP (single nucleotide polymorphism)	Ref.237													PGSC0003DMG400082063	Soltu.DM.09G024850	60730447..60730386	54129315..54129254	64286178..64286016	Solyc09g082470
9		CSR9.2	S. tuberosum	356	Potato QTL for resistance to common scab (Streptomyces scabies)	QRL (quantitative resistance locus)																59 - 62 Mbp	52 - 55 Mbp
9		Eca9	S. tuberosum	9.23	Potato QTL for tuber and leaf resistance to Erwinia carotovora ssp atroseptica	QRL (quantitative resistance locus)																59 - 63 Mbp	53 - 57 Mbp
9		tBWR9.1 (TRSR-1)	S. lycopersicum	281	Tomato QTL for resistance to bacterial wilt (Ralstonia solanacearum)	QRL (quantitative resistance locus)																		(33 - 65 Mbp)
9	CT198		S. lycopersicum	19,32,77,242	Tomato EST marker, on tomato IL9-3, North border of IL9-3-2, linked to potato R gene Nx-phu	EST (expressed sequence tag)	AA824911, NCBI	CT198	79											PGSC0003DMG400006449	Soltu.DM.09G025030	60967952..60967337	54406755..54406140	64474087.. 64473444	Solyc09g082650
9	Solyc09g082660		S. lycopersicum	337	Tomato candidate gene (Caffeoyl-CoA O-methyltransferase) for tomato QTL for fruit weight (tFW9.2), associated with tomato fruit weight	Gene	Solyc09g082660													PGSC0003DMG400006448	Soltu.DM.09G025040	60973079..60974771	54422329..54424021	64476009..64479205	Solyc09g082660
9*	S1f10		S. tuberosum	52,55	Potato EST marker (Histone H2A)	EST (expressed sequence tag)	AJ489120, NCBI									S1f10-a	47			PGSC0003DMG400006441	Soltu.DM.09G025090	61020876..61020098	54469980..54471020	64520054..64519335	Solyc09g082710
9	TG43		S. lycopersicum	6,7,8,19	Tomato STS marker	STS (sequence-tagged-site)	TG43, SGN											TG43-b	64.001			no matching position (chr10)	no matching position (chr10)	no matching position (chr10)
9	CT218		S. lycopersicum	19	Tomato EST marker	EST (expressed sequence tag)	AA824936 & AA824937, NCBI	CT218	82.9													no matching position (chr03)	no matching position (chr03)	no matching position (chr03)
9	UPA18		S. tuberosum	293,385	Gene up-regulated by AvrBs3, in potato differential expression between quantitative resistant and susceptible genotype pools, functional candidate gene for late blight QRL	Gene	Spud DB, SGN													PGSC0003DMG400006079	Soltu.DM.09G025430	61488551..61489834	54955570..54956860	64745468..64746678	Solyc09g082950
9	solcap_snp_c2_46797		S. tuberosum	294	Potato SNP marker, associated with potato late blight QRL (MCR)	SNP (single nucleotide polymorphism)	Spud DB, http://solcap.msu.edu/potato													PGSC0003DMG400006097	Soltu.DM.09G025460	61566193..61566093	55038955..55038976	64797644..64797544	Solyc09g082990
9	chr09_55113777		S. tuberosum	359	Potato KASP marker, linked with potato QRL for S. endobioticum	SNP (single nucleotide polymorphism)	Ref. 359													PGSC0003DMG400006103	Soltu.DM.09G025550	61640824..61640788	55113741..55113805	64849543..64849507	Solyc09g083070
9	STG0012		S. tuberosum	218	Potato microsatellite marker in potato EST	SSR (simple sequence repeat)	BQ116295, NCBI					STG0012	57							PGSC0003DMG400006104	Soltu.DM.09G025560	61643720..61643226	55116700..55116206	64851617..64851174	Solyc09g083080
9	DMG400006105		S. tuberosum	253	Pentatricopeptide repeat-containing protein, gene with differential SNP allele frequency between pairs of potato genotype pools with differential tuber yield, SNP causing amino acid change, candidate gene for potato tuber yield QTL	Gene	Spud DB, SGN													PGSC0003DMG400006105	Soltu.DM.09G025580	61677767..61676202	55149430..55152730	64901769..64900204	Solyc09g083110
9	chr09_55354021		S. tuberosum	359	Potato KASP marker, linked with potato QRL for S. endobioticum	SNP (single nucleotide polymorphism)	Ref. 359													# PGSC0003DMG400006093	# Soltu.DM.09G025700	61873242..61873175	55353956..55354052	no matching position
9	StI014		S. tuberosum	185,218,226	Potato microsatellite marker, linked to potato late blight QRL dPI09b	SSR (simple sequence repeat)	BQ115461, NCBI					STI0014	47	StI014	59					# PGSC0003DMG400006093	# Soltu.DM.09G025700	61870610..61873796	55351430..55354600	65072616..65075692	Solyc09g083290
9	GP282		S. tuberosum	7,8	Potato STS marker	STS (sequence-tagged-site)	CG783214, NCBI											GP282	64.002	PGSC0003DMG400015115	Soltu.DM.09G025820	62033277..62032654	55558100..55564700	65176140..65175623	Solyc09g083410
9	STINHWI		S. tuberosum	226	Potato microsatellite marker, linked to potato conditional late blight QRL	SSR (simple sequence repeat)	Ref.226													not annotated(a,b,c)	Soltu.DM.09G025840	62053813..62053916	55628763..55628887(a), 55654308..55654422(b), 55671314..55671334(c)	65244065..65244147	not annotated
9*	STM1021		S. tuberosum	16,218,226	Potato microsatellite marker, linked to potato conditional late blight QRL	SSR (simple sequence repeat)	M17108, NCBI					STM1021	57							PGSC0003DMG400012089	# Soltu.DM.09G025840	62054220..62055103 et al.	55671790..55672460	65264149..65265440	# Solyc09g084470
9	STPI (STPII1)		S. tuberosum	218	Potato microsatellites in potato proteinase inhibitor gene family	SSR (simple sequence repeat)	Z12611, NCBI					STPI	55							not annotated (a,b)	# Soltu.DM.09G025850(a), Soltu.DM.09G025840(b)	62079374..62080970(a), 62054220..62055466(b)	55654373..55655971(a), 55629172..55630418(b)	65263636..65265417(a), 65202987..65204782(b)	# Solyc09g084470(a), Solyc09g083435(b)
9	cLED4N20		S. lycopersicum	280	Tomato EST marker, flanking tomato QRL for early blight (EB9.1)	EST (expressed sequence tag)	AI485251, NCBI													not annotated (a,b)	Soltu.DM.09G025860(a), Soltu.DM.09G025900(b)	62086778..62087075(a), 62135898..62136200(b)	55661779..55662076(a), 55738577..55738879(b)	65256039..65256360	Solyc09g084450
9	CP110 (Pin1)		S. tuberosum	6,7,8,23	Potato EST marker (proteinase inhibitor 1, clustered gene family), linked to potato QRL Eca9	EST (expressed sequence tag)	CF802465, NCBI											CP110	68.001	not annotated (a,b,c)	Soltu.DM.09G025860(a), Soltu.DM.09G025900(b)	62086779..62087075(a), 62135899 ..62136194(b) et al.	55661780..55662076(a), 55738578..55738873(b), 55629722..55630009(c) et al.	65269814..65270114(a), 65260515..65260824(b) et al.	Solyc09g084480(a), Solyc09g084460(b)
9	CP115		S. tuberosum	6,7,8,13	Potato EST marker (Proteinase inhibitor 1)	EST (expressed sequence tag)	CF802468, NCBI											CP115	67	not annotated (a,b,c)	# Soltu.DM.09G025930(a), Soltu.DM.09G025850(b)	62156430..62156747(a), 62080291..62080609(b)	55661780..55662076(a), 55738578..55738873(b), 55629722..55630009(c) et al.	65332496..65332812(a), 65273247..65273573(b) et al.	# Solyc09g089530(a), Solyc09g084490(b)
9	CP135		S. tuberosum	6,7,8	Potato EST marker (Proteinase inhibitor 1)	EST (expressed sequence tag)	CF802475, NCBI											CP135	68.002	not annotated (a,b,c)	# Soltu.DM.09G025930(a), Soltu.DM.09G025850(b)	62156430..62156764(a), 62080291..62080613(b) et al.	55661780..55662076(a), 55738578..55738873(b), 55629722..55630009(c) et al.	65332496..65332823(a), 65273247..65273587(b) et al.	# Solyc09g089530(a), Solyc09g084490(b)
9	TSCAR_AAT/CGA		S. lycopersicum	281	Tomato SCAR marker, flanking tomato QRL TRSR-1	STS (sequence-tagged-site)	EU260055, NCBI													PGSC0003DMG400017245	Soltu.DM.09G026200	62448528..62448305	56066968..56066745	65547368..65547147	Solyc09g089690
9	DMG400017237		S. tuberosum	388	Potato gene, cosegregating with potato resistance gene Rpi-ver1 for resistance to late blight	Gene	Spud DB, SGN													PGSC0003DMG400017237	Soltu.DM.09G026410(a), Soltu.DM.09G026370(b)	62538122..62538677(a), 62524364..62524919(b) et al.	56156265..56161407	65575337..65575852(a), 65569747..65570256(b) et al.	Solyc09g089830(a), Solyc09g089810(b)
9	solcap_snp_c2_30008		S. tuberosum	253	Potato SNP marker, differential SNP allele frequency between pairs of potato genotype pools with differential tuber yield	SNP (single nucleotide polymorphism)	Spud DB, http://solcap.msu.edu/potato													PGSC0003DMG400017180	Soltu.DM.09G026480	62566312..62566412	56184921..56184942	65602129..65602229	Solyc09g089880
9	At2E01 (AT2G38940)		A. thaliana	52,55	Arabidopsis EST marker (Phosphate transporter)	EST (expressed sequence tag)	H76973,AF022872, NCBI; AT2G38940, TAIR									At2E01	39			# PGSC0003DMG400017226	# Soltu.DM.09G026670	62756334..62757941 et al.	56378070..56382010	65723870..65725396 et al.	# Solyc09g090070
9	PT1		S. tuberosum	2	Inorganic phosphate transporter 1, membrane transport, functional candidate gene for potato tuber quality QTL	Gene	X98890, NCBI													# PGSC0003DMG400017226	# Soltu.DM.09G026670	62756315..62758038	56380159..56381882	65723851..65725574	# Solyc09g090070
9	TG421		S. lycopersicum	19,77,199,185,218,227,239,242,312,313,314,324	Tomato STS marker, on tomato IL9-3, linked to potato late blight QRL, linked to potato R gene Nx-phu, linked to potato QTL for tuber yield, flanking tomato QTL for soluble solids (Brix) and maturity	STS (sequence-tagged-site)	TG421, SGN	TG421	86.7	TG421	47.6	TG421	52	TG421	54					PGSC0003DMG400017170	Soltu.DM.09G026740	62826627..62825925	56447070..56450440	65783858..65783192	Solyc09g090140
9		Rpi-ver1	S. verrucosum	388	Potato R gene for resistance to P. infestans (late blight)	R gene																58 - 63 Mbp	52 - 57 Mbp
9		pLBR9.2 (dPI09b)	S. tuberosum	226,227,294,356	Potato QTL for maturity corrected resistance to late blight (MCR)	QRL (quantitative resistance locus)																59 - 63 Mbp	53 - 57 Mbp
9		EBR9.2 (EB9.1)	S. habrochaites (L. hirsutum), S. pimpinellifolium	246,280	Tomato QTL for resistance to early blight (Alternaria solani)	QRL (quantitative resistance locus)																		62 - 66 Mbp
9	solcap_snp_c1_6585		S. tuberosum	253	Potato SNP marker, differential SNP allele frequency between pairs of potato genotype pools with differential tuber yield	SNP (single nucleotide polymorphism)	Spud DB, http://solcap.msu.edu/potato													PGSC0003DMG400017221	Soltu.DM.09G026790	62886892..62886992	56511686..56511707	65840310..65840410	Solyc09g090190
9*	GP260		S. tuberosum	7,8	Potato STS marker	STS (sequence-tagged-site)	CG783194, NCBI											GP260	78	PGSC0003DMG400017165	Soltu.DM.09G026920	63002120..63001547	56628000..56632380	65932398..65931825	Solyc09g090320
9	St_At3g23400		S. tuberosum	212	Potato ortholog of Sl_At3g23400 (plastid-lipid associated protein PAP / fibrillin family protein)	COS2 (conserved orthologous sequence)	At3g23400, TAIR									St_At3g23400	55			PGSC0003DMG400017164	Soltu.DM.09G026930	63008121..63006858	56633870..56638780	65938289..65937050	Solyc09g090330
9	pvr6 (eIF(iso)4E)		C. annuum	397	Pepper recessive gene for resistance to potyvirus Pepper Veinal Mottle Virus (PVMV)	recessive resistance gene	FN824349, NCBI													PGSC0003DMG401017153	Soltu.DM.09G027260	63280381..63278989	56913345..56910238	66160914..66157851	Solyc09g090580
9	TG424		S. lycopersicum	9,19,77,246	Tomato STS marker, closely linked with Nx-phu, flanking tomato QRL EBR9.2	STS (sequence-tagged-site)	TG424, SGN	TG424	92.2											PGSC0003DMG400017150	Soltu.DM.09G027310	63297923..63296878	56929850..56934550	66176831..66175798	Solyc09g090630
9	DMG400017146		S. tuberosum	388	Potato gene, flanking potato R gene Rpi-ver1 for resistance to late blight	Gene	Spud DB, SGN													PGSC0003DMG400017146	Soltu.DM.09G027360	63357616..63354493	56993036..56988249	66223294..66222951	not annotated
9	solcap_snp_c2_20640		S. tuberosum	356	Potato SNP marker, associated with potato QRL for late blight (rAUDPC)	SNP (single nucleotide polymorphism)	Spud DB, http://solcap.msu.edu/potato													PGSC0003DMG400001508	Soltu.DM.09G027420	63399884..63399984	57134440..57134540	66260544..66260644	Solyc09g090730
9	C2_At3g16840		S. tuberosum	233	Potato ortholog of Arabidopsis gene At3g16840, flanking potato R gene Ny-1	STS (sequence-tagged-site)	At3g16840, TAIR													PGSC0003DMG400001506	Soltu.DM.09G027440	63434759..63432369	57162900..57172500	66275103..66271828	Solyc09g090750
9	TG8		S. lycopersicum	19,149,199,242	Tomato STS marker, on tomato IL9-3, linked to tomato QRL for late blight (lb9b)	STS (sequence-tagged-site)	TG8, SGN	TG8	89	TG8	49.7									PGSC0003DMG401001552	Soltu.DM.09G027620	63580308..63580538	57317400..57322500	66403155..66403316	Solyc09g090900
9	cTOE10J18		S. lycopersicum	280	Tomato EST marker, flanking tomato QRL for early blight (EB9.1)	EST (expressed sequence tag)	BG133049, NCBI													PGSC0003DMG402001495	Soltu.DM.09G027690	63623602..63623305	57362082..57361785	66442508..66441340	not annotated
9	S2g3 (STH-2)		S. tuberosum	52,55	Potato EST marker (similar to STH-2)	EST (expressed sequence tag)	AJ489144, NCBI									S2g3	56.001			PGSC0003DMG402001494	Soltu.DM.09G027700	63630147..63628872	57367430..57368490	66447131..66445479	Solyc09g090980
9	BMY-9		S. tuberosum	235	Beta-amylase (EC3.2.1.2), starch metabolism, functional candidate gene for potato tuber starch and sugar content QTL	Gene	BD247483, NCBI													# PGSC0003DMG400001549	# Soltu.DM.09G027770	63673442..63676364	57420530..57423450	66477363..66480232	# Solyc09g091030
9	solcap_snp_c1_11866		S. tuberosum	253	Potato SNP marker (BMY-9), differential SNP allele frequency between pairs of potato genotype pools with differential tuber yield	SNP (single nucleotide polymorphism)	Spud DB, http://solcap.msu.edu/potato													# PGSC0003DMG400001549	# Soltu.DM.09G027770	63674929..63675029	57420530..57423450	66478813..66478913	# Solyc09g091030
9	GP101		S. tuberosum	6,7,8,13,19,32,52,55,212,213,247	Potato STS marker, on tomato IL9-3, South border of IL9-3-2, linked with potato QRL for S. endobioticum	STS (sequence-tagged-site)	AJ487338 & AJ492223, NCBI	GP101	98.1	GP101	49.7					GP101	58	GP101	81.001	not annotated	Soltu.DM.09G027900	63798903..63797950	57537337..57538290	66520364..66519444	Solyc09g091080
9	Bs3		C. annuum	137,316	Pepper gene for resistance to Xanthomonas campestris pv vesicatoria	R gene	EU078684, NCBI													PGSC0003DMG400011572	Soltu.DM.09G027910	63835795..63836247	57578210..57576000	66543005..66543705	Solyc09g091090
9	GP254		S. tuberosum	7,8	Potato STS marker	STS (sequence-tagged-site)	CG783187, NCBI											GP254	79	PGSC0003DMG400011574	Soltu.DM.09G028040	63954816..63955460	57693110..57697520	66588876..66589469	Solyc09g091160
9*	St_At3g24010		S. tuberosum	212	Potato ortholog of Sl_At3g24010 (ING1 encodes a member of the Inhibitor of Growth family of nuclear-localized PhD domain containing homeodomain proteins)	COS2 (conserved orthologous sequence)	At3g24010, TAIR									St_At3g24010	96			PGSC0003DMG400011588	Soltu.DM.09G028070	63980918..63974135	57716400..57725000	66607456..66604316	Solyc09g091190
9	TD168-241		S. lycopersicum	237	Tomato SNP marker, associated with tomato fruit soluble solids(Brix) and sugar content	SNP (single nucleotide polymorphism)	Ref. 237													# PGSC0003DMG400029618	# Soltu.DM.09G028490	64428531..64428850	58290240..58290559	66845005..66845326	# Solyc09g091470 & Solyc09g091480
9	T156		S. lycopersicum	150	Tomato STS marker, flanking potato R gene Rpi-moc1		Ref. 150													# PGSC0003DMG400029618	# Soltu.DM.09G028490	64428874..64428856	58290583..58290565	66844474..66845332	# Solyc09g091470 & Solyc09g091480
9	CP67 (CHS)		S. tuberosum	6,7,8,29	Potato EST marker (Chalcone synthase, EC 2.3.1.74), linked to potato late blight QRL	EST (expressed sequence tag)	CF802508, U47739, NCBI											CP67	75	PGSC0003DMG400029620	Soltu.DM.09G028560	64494446..64494446	58357000..58359090	66875565..66875883	Solyc09g091510
9	solcap_snp_c2_3063 (RP60S)		S. tuberosum	253	Potato SNP marker (60S acidic ribosomal protein P0), differential SNP allele frequency between pairs of potato genotype pools with differential tuber yield, associated with potato tuber yield	SNP (single nucleotide polymorphism)	Spud DB, http://solcap.msu.edu/potato													PGSC0003DMG400029622	Soltu.DM.09G028580	64503520..64503620	58375200..58377980	66879752..66879852	Solyc09g091520
9	09g66166580		S. lycopersicum	285	Tomato SNP marker, proximal to tomato QTL for late blight resistance (tLBR9.2)	SNP (single nucleotide polymorphism)	Ref. 285													PGSC0003DMG400029625	Soltu.DM.09G028610	64565375..64565472	58437329..58437426	66917384..66917478	Solyc09g091560
9	DMG400038781		S. tuberosum	253	Gene of unknown function, with differential SNP allele frequency between pairs of potato genotype pools with differential tuber yield, SNPs causing amino acid changes, candidate gene for potato tuber yield QTL	Gene	Spud DB, SGN													PGSC0003DMG400038781	not annotated	64632857..64632305	58505380..58505930	61790839..61790387 et al.	not annotated
9	At1A08 (AT3G24830)		A. thaliana	52,55	Arabidopsis EST marker (Ribosomal protein L13a, RL13a)	EST (expressed sequence tag)	T21970, NCBI; AT3G24830, TAIR									At1A8	60			PGSC0003DMG400029659	Soltu.DM.09G028810	64785569..64783189	58657650..58660280	67067289..67064928	Solyc09g091740
9	S3c1		S. tuberosum	52,55	Potato EST marker (26S proteasome regulatory subunit)	EST (expressed sequence tag)	AJ489154, NCBI									S3c1-b	56.002			PGSC0003DMG400029633	Soltu.DM.09G028820	64793866..64794295	58662500..58672300	67074626..67075058	Solyc09g091750
9	9_58779951		S. tuberosum	50	Potato SNP marker, associated with potato resistance to late blight	SNP (single nucleotide polymorphism)	Ref. 50													PGSC0003DMG400029638	Soltu.DM.09G028910	64897913..64905047	58779951	67173093..67180636	Solyc09g091860
9*	184-81		S. tuberosum	241	Potato CAPS marker, linked with potato R9a gene for resistance to Phytophthora infestans	STS (sequence-tagged-site)	Ref. 241													PGSC0003DMG400026413	Soltu.DM.09G029140	65235647..65236303	59134177..59134857	67320107..67320125	Solyc09g092070
9	S1h5		S. tuberosum	52,55	Potato EST marker (Dormancy associated protein)	EST (expressed sequence tag)	AJ489129, NCBI									S1h5-d	61			not annotated	not annotated	65278160..65278318	59176790..59176962	no matching position(chr02)
9	SPS-9		S. tuberosum	235	Sucrose phosphate synthase isoform B (EC2.4.1.14), sucrose metabolism, functional candidate gene for potato tuber reducing sugar content QTL	Gene	Spud DB, SGN													PGSC0003DMG400026428	Soltu.DM.09G029230	65340187..65331421	59231200..59240200	67373426..67365173	Solyc09g092130
9	DMG400026430		S. tuberosum	253	Beta-galactosidase, gene with differential SNP allele frequency between pairs of potato genotype pools with differential tuber yield, SNP causing amino acid change, candidate gene for potato tuber yield QTL	Gene	Spud DB, SGN													PGSC0003DMG400026430	Soltu.DM.09G029290	65397907..65383002	59288800..59303700	67416419..67401610	Solyc09g092160
9	TG328		S. lycopersicum	15,19,77,150,199,210,231,242,324	Tomato STS marker, on tomato IL9-3, linked with potato R genes Rpi-moc1 and Ry-chc, distal to potato R gene Nx-phu, distal to tomato QTL for fruit soluble solids (Brix),linked to tomato QTL for fruit size	STS (sequence-tagged-site)	TG328, SGN	TG328	104.8											PGSC0003DMG400026431	Soltu.DM.09G029360	65448635..65449009	59361810..59365990	67457217..67457511	Solyc09g092220
9	DMC42144af		S. tuberosum	226	Potato STS marker, linked with potato QTL for late blight resistance (dPI09c)	STS (sequence-tagged-site)	Ref. 226													PGSC0003DMG400024356	Soltu.DM.09G029470	65569173..65569839	59472200..59481400	67489368..67490038	Solyc09g092250
9	DMC42152bf		S. tuberosum	226	Potato STS marker linked, with potato QTL for late blight resistance (dPI09c)	STS (sequence-tagged-site)	Ref. 226													PGSC0003DMG400024362	Soltu.DM.09G029490	65586996..65586498	59496919..59497441	no sequence homology
9	Ry186		S. tuberosum	231,244	Potato STS marker, closely linked to potato R gene Ry-chc, proximal to potato R gene Ny-Smira	STS (sequence-tagged-site)	Ref. 231															ambiguous position	ambiguous position	no matching position
9		Nx-phu	S. phureja	9,10,77	Potato gene for hypersensitive resistance to Potato Virus X (PVX)	R gene																62,8 - 65,4 Mbp	56,4 - 59,4 Mbp
9		Ny-1	S. tuberosum	232.233	Potato gene for hypersensitive resistance to Potato Virus Y (PVY)	R gene																63 - 65,7 Mbp	57 - 59,6 Mbp
9		Ny-Smira	S. tuberosum	231,244	Potato gene for hypersensitive resistance to Potato Virus Y (PVY)	R gene																~ 62 - 67,5 Mbp	~ 56 - 61,5 Mbp
9		RSe-IXa (Sen18)	S. tuberosum	213,247,359	Potato QTL for resistance to Synchytrium endobioticum pathotype 18	QRL (quantitative resistance locus)																60 - 67,5 Mbp	54 - 61,5 Mbp
9	Ph-3		S. pimpinellifolium	10,95,224,285	Tomato R gene (major QTL) for resistance to Phytophthora infestans (late blight)	R gene	KJ563933, NCBI													# PGSC0003DMG403020585(a), PGSC0003DMG400020587(b), PGSC0003DMG401020585(c) et al.	# Soltu.DM.09G029530	65625297..65622715 et al.	59544295..59541669(a), 59561484..59558683(b), 59567897..59566187(c) et al.	67552664..67550115 et al.	# Solyc09g092310
9	Rpi-mcq1		S. mochiquense	150,366	Potato R gene for resistance to Phytophthora infestans from S. mochiquense	R gene	GN043561, NCBI													# PGSC0003DMG403020585(a), PGSC0003DMG400020584(b) et al.	# Soltu.DM.09G029530	65625346..65622847 et al.	59544344..59541845(a), 59740641..59743332(b) et al.	67552664..67549832 et al.	# Solyc09g092310
9	R9a (Rpi-edn2)		S. demissum, S. edinense	241.365	Potato R gene for resistance to Phytophthora infestans	R gene	AVX67693, NCBI													# PGSC0003DMG400020587(a), PGSC0003DMG400020584(b), PGSC0003DMG400024363(c) et al.	# Soltu.DM.09G029560	65642281..65639696 et al.	59561282..59558697(a), 59740321..59742915(b), 59507835..59505229(c) et al.	67552664..67550115(a), 67541779..67539215(b)	# Solyc09g092310(a), Solyc09g092300(b)
9	solcap_snp_c2_47952		S. tuberosum	294	Potato SNP marker, associated with potato late blight QRL (MCR, rAUDPC)	SNP (single nucleotide polymorphism)	Spud DB, http://solcap.msu.edu/potato													# PGSC0003DMG400020587	# Soltu.DM.09G029560	65641489..65641389	59560430..59560451	67540993..67540901 et al.	# Solyc09g092300
9	Rpi-phu1		S. phureja	175.208	Potato gene for resistance to Phytophthora infestans, from Solanum phureja	R gene	ACJ66594, NCBI													# PGSC0003DMG400024363(a),PGSC0003DMG400020584(b), PGSC0003DMG400020587(c), PGSC0003DMG402020585(d) et al.	# Soltu.DM.09G029570	65649187..65646608 et al.	59507886..59505229(a), 59740306..59742915(b), 59561369..59558697(c), 59554297..59551712(d) et al.	67552721..67550115(a), 13659486..13656904(b) et al.	# Solyc09g092310(a), Solyc09g018220(b)
9	Rpi-vnt1.1		S. venturii	208,209,294	Potato R gene for resistance to late blight (Phytophthora infestans), in potato differential expression between quantitative late blight resistant and susceptible genotype pools, functional candidate gene for potato late blight QRL, associated with potato late blight QRL (MCR, rAUDPC) and QTL for plant maturity	R gene	ACJ66594, FJ423044, NCBI													# PGSC0003DMG400024363(a),PGSC0003DMG400020584(b), PGSC0003DMG400020587(c), PGSC0003DMG402020585(d) et al.	# Soltu.DM.09G029570	65649187..65646608 et al.	59507886..59505229(a), 59740306..59742915(b), 59561369..59558697(c), 59554297..59551712(d) et al.	67552721..67550115(a), 13659486..13656904(b) et al.	# Solyc09g092310(a), Solyc09g018220(b)
9	TG591A		S. lycopersicum	19,95,149,232,242,397	Tomato STS marker, on tomato IL9-3, linked with tomato resistance locus Ph-3, linked to potato R gene Ny-1, linked to pepper gene pvr6 for PVMV resistance, flanking tomato QRL lb9b for late blight	STS (sequence-tagged-site)	TG591, SGN	TG591A	104.8											# PGSC0003DMG400020584(a), PGSC0003DMG400024365(b), PGSC0003DMG401020585(c)	# Soltu.DM.09G029720(a), Soltu.DM.09G029510(b), Soltu.DM.09G029570(c)	65820683..65820150(a), 65603380..65603913(b), 65648087..65648620(c) et al.	59741433..59740900(a), 59513645..59514178(b), 59566803..59567336(c) et al.	67541747..67541218(a), 67552632..67552103(b) et al.	# Solyc09g092300(a), Solyc09g092310(b)
9	SC895		S. tuberosum	233	Potato SCAR marker flanking potato R gene Ny-1	STS (sequence-tagged-site)	EF555209, NCBI															multiple matching position	38410797..38411707(a), 42112212..42111313(b), 42814593..42815327(c) et al.	no matching position
9	Solyc09g092330		S. lycopersicum	337	Tomato candidate gene (NAD dependent epimerase/dehydratase family protein) for tomato QTL for fruit soluble solids content (Brix) (tSS9.3), associated with fruit soluble solids content (Brix)	Gene	Solyc09g092330, SGN													PGSC0003DMG400020589	Soltu.DM.09G029590	65668910..65667559	59587277..59585926	67565851..67564493	Solyc09g092330
9		tM9.3 (mat9.1)	S. lycopersicum, S. habrochaites (L. hirsutum), S. parviflorum	312,314	Tomato QTL for maturity	QTL (quantitative trait locus)																		65 - 68,5 Mbp
9		tSS9.3 (brx9.1, ssc9.1, SSC9b)	S. lycopersicum, S. habrochaites (L. hirsutum), S. parviflorum, S. pimpinellifolium, S. lyopersicum var. cerasiforme	237,242,312,313,314,324,337	Tomato QTL for fruit soluble solids (Brix) and sugar content	QTL (quantitative trait locus)																		63 - 68,5 Mbp
9		tFW9.3 (fw9.3)	S. lycopersicum, S. pennellii, S. pimpinellifolium	210,242,237	Tomato QTL for fruit weight and size	QTL (quantitative trait locus)																		66 - 68,5 Mbp
9		pTSC9.2	S. tuberosum	235	Potato QTL for tuber reducing sugar content and chip quality	QTL (quantitative trait locus)																~ 64 - 67,5 Mbp	~ 58 - 61,5 Mbp
9		pTY9.3	S. tuberosum	235,239,253	Potato QTL for tuber yield	QTL (quantitative trait locus)																62 - 67,5 Mbp	55 - 60 Mbp
9	GP41		S. tuberosum	6,7,8,16,19,52,55,212,233	Potato STS marker (Hypothetical protein), distal to potato R gene Ny-1	STS (sequence-tagged-site)	AJ487356, NCBI	GP41	104.8							GP41	62.001	GP41	84	PGSC0003DMG400020592	Soltu.DM.09G029620	65687321..65687943	59604170..59607870	67585632..67586174	Solyc09g092360
9	S1d5		S. tuberosum	52,55	Potato EST marker (S-adenosyl-L-homocysteine hydrolase, ADOHCYASE)	EST (expressed sequence tag)	AJ489117, NCBI									S1d5-a	62.002			not annotated	Soltu.DM.09G029640	65743679..65744327	59662210..59664810	67606843..67607491	not annotated
9	STM3023		S. tuberosum	213,218,247	Potato microsatellite marker, linked to potato QRL Rse-IXa	SSR (simple sequence repeat)	Ref. 218					STM3023	75			STM3023b	63.002			not annotated	Soltu.DM.09G029650	65758263..65758243	59678500..59674590	no matching position
9	9_59967523		S. tuberosum	50	Potato SNP marker, associated with potato resistance to late blight	SNP (single nucleotide polymorphism)	Ref. 50													PGSC0003DMG402021870	Soltu.DM.09G030060	66134077..66139064	59967523	67731970..67732553(a), 67751593..67752181(b), 67737150..67737707(c), 67744441..67745033(d) et al.	# not annotated(a), Solyc09g092670(b), Solyc09g092620(c), Solyc09g092640(d)
9	9_59997331		S. tuberosum	50	Potato SNP marker, associated with potato resistance to late blight	SNP (single nucleotide polymorphism)	Ref. 50													PGSC0003DMG400021875	Soltu.DM.09G030110	66161491..66165328	59997331	67744434..67744768(a), 67725529..67725846(b), 67751581..67751913(c) et al.	# Solyc09g092640(a), Solyc09g092600(b), Solyc09g092670(c)
9	S1d11		S. tuberosum	52,55,232	Potato EST marker (Cytochrom P450), linked to potato R gene Ny-1	EST (expressed sequence tag)	AJ489115, NCBI									S1d11	63.001			PGSC0003DMG400021873	not annotated(a), Soltu.DM.09G030230(b)	66222081..66222541(a), 66252733..66253193(b)	59979770..59981590	67724499..67724959	# Solyc09g092600
9	9_60067335		S. tuberosum	50	Potato SNP marker, associated with potato resistance to late blight	SNP (single nucleotide polymorphism)	Ref. 50													not annotated	Soltu.DM.09G030240	66266168..66266197	60067335	67732450..67732479	not annotated
9	CT210		S. lycopersicum	19,199	Tomato EST marker, linked to potato R gene Ry-chc	EST (expressed sequence tag)	AA824924, NCBI	CT210	104											not annotated(a,b,c)	# Soltu.DM.09G030440(a), Soltu.DM.09G030450(b), not annotated(c)	66362811..66362902(a), 66367988..66368079(b), 66375547..66375638(c)	60166687..60166778(a), 60171853..60171944(b), 60179213..60179304(c)	67844921..67845548	# Solyc09g097770
9*	CT71		S. lycopersicum	19,199,312	Tomato EST marker, proximal to Ry-chc, distal to tomato QTL for soluble solids (Brix) and maturity	STS (sequence-tagged-site)	CT71, SGN	CT71	106.4											not annotated	# Soltu.DM.09G030450	66369034..66369034	60167714..60175726	67845868..67845868	# Solyc09g097770
9	St1.2.2		S. tuberosum	13,52,55	Potato locus detected by PCR with "resistance gene" primers, no sequence similarity to NB-LRR genes	RGL sequence (resistance-gene-like)	U60072, NCBI									St1.2.2	23			intergenic	intergenic	66503191..66503142	60291526..60291477	no matching position (chr02)
9	PWD		S. tuberosum	235	Phosphoglucan water dikinase, functional candidate gene for tuber starch and sugar content, associated with potato QTL for tuber reducing sugar content, chip quality and yield	Gene	JAP37778, NCBI													PGSC0003DMG400016613	Soltu.DM.09G030970	66767160..66779108	60560500..60572400	68004974..68016708	Solyc09g098040
9	3233-1		S. tuberosum	302	Potato STS marker, flanking potato late blight QRL dPI09c	STS (sequence-tagged-site)	Ref. 302													PGSC0003DMG400016600	Soltu.DM.09G031090	66859539..66860732	60652736..60653929, ..60899630	68054200..68054179	Solyc09g098100
9		rx9.1	S. lycopersicum	339	Tomato QTL for resistance to Xanthomonas sp. (bacterial spot)	QRL (quantitative resistance locus)																		67 - 68,5 Mbp
9	Sw-5		S. lycopersicum, S. peruvianum	10,13,80,150,151,288	Tomato gene for resistance to Tomato Spotted Wilt Virus (TSWV), distal to potato R gene Rpi-moc1	R gene	FJ686043, AY007367, NCBI													PGSC0003DMG400006576, PGSC0003DMG400011900, PGSC0003DMG400011898	# Soltu.DM.09G031300	67063074..67062535 et al.	60863950..60866140	68085709..68085172 et al.	# Solyc09g098130
9	R8		S. demissum	216,299,302	Potato R gene for resistance to Phytophthora infestans	R gene	ANJ02805, NCBI													PGSC0003DMG400016601(a), PGSC0003DMG400006573(b)	# Soltu.DM.09G031300	67038729..67042448 et al.	60631553..60627753(a), 60755131..60751367(b)	68083873..68086902 et al.	# Solyc09g098130
9		tLBR9.2 (lb9b)	S. lycopersicum, S. habrochaites (L. hirsutum)	149,285,384	Tomato QTL for late blight resistance	QRL (quantitative resistance locus)																		66 - 68 Mbp
9		pLBR9.3 (PI09, dPI09c)	S. tuberosum	29,50,226,294,302,356	Potato QTL for maturity corrected resistance to late blight (MCR)	QRL (quantitative resistance locus)																64 - 67,5 Mbp	58 - 61,5 Mbp
9		Gpa6	S. tuberosum	9.44	Potato QTL for resistance to the root cyst nematode Globodera pallida	QRL (quantitative resistance locus)																66 - 67,5 Mbp	60 - 61,5 Mbp
9		Ry-chc	S. chacoense	199,244	Potato gene for extreme resistance to Potato Virus Y (PVY)	R gene																67 - 67,5 Mbp	60,9 - 61,5 Mbp
9	CT220		S. lycopersicum	9,19,32,44,80,199,151,242	Tomato EST marker, South border of tomato IL9-3, linked with Gpa6 and Sw-5, proximal to Ry-chc, linked to tomato QTL for fruit weight (mass) and soluble solids (Brix)	EST (expressed sequence tag)	CT220, SGN	CT220	109.1											PGSC0003DMG400011903	Soltu.DM.09G031330	67084791..67084794	60921980..60925590	68103295..68103298	Solyc09g098170
9	8384-1		S. tuberosum	302	Potato STS marker flanking potato late blight QRL dPI09c	STS (sequence-tagged-site)	Ref. 302													not annotated	# Soltu.DM.09G031420	67162844..67164282	61040518..61041977	68137084..68138481	# Solyc09g098230
9	SGN-U567086_snp225		S. lycopersicum	384	Tomato SNP marker, linked to tomato QTL for resistance to late blight	SNP (single nucleotide polymorphism)	SGN-U567086, SGN													not annotated	# Soltu.DM.09G031420	67172684..67169520	61050350..61047186	68146458..68143376	# Solyc09g098230
9	solcap_snp_sl_9790		S. lycopersicum	339	Tomato SNP marker, associated with tomato QRL for Xanthomonas sp.	SNP (single nucleotide polymorphism)	SGN													not annotated	Soltu.DM.09G031440	67197885..67197785	61075500..61075400	68166794.. 68166694	Solyc09g098260
9	9_61106174		S. tuberosum	50	Potato SNP marker, associated with potato resistance to late blight	SNP (single nucleotide polymorphism)	Ref. 50													intergenic	intergenic	67227184..67227233	61106174	no sequence homology
9	9_61108928		S. tuberosum	50	Potato SNP marker, associated with potato resistance to late blight	SNP (single nucleotide polymorphism)	Ref. 50													intergenic	intergenic	67229935..67229984	61108928	no matching position
9	TD243-38		S. lycopersicum	237	Tomato SNP marker, associated with tomato fruit weight	SNP (single nucleotide polymorphism)	Ref.237													PGSC0003DMG400021625	Soltu.DM.09G031580	67306883..67306941	61187000..61187058	68251581..68251642	Solyc09g098360
9	09g67494653		S. lycopersicum	285	Tomato SNP marker, linked to tomato QTL for late blight resistance (tLBR9.2)	SNP (single nucleotide polymorphism)	Ref. 285													PGSC0003DMG400021605	Soltu.DM.09G031610	67332336..67332242	61212453..61212359	68276839..68276745	Solyc09g098390
9	9_61261167		S. tuberosum	50	Potato SNP marker, associated with potato resistance to late blight	SNP (single nucleotide polymorphism)	Ref. 50													not annotated	Soltu.DM.09G031670	67380048..67380097	61261167	68330764..68330814	Solyc09g098450
9*	SUS-9		S. tuberosum	235	Sucrose synthase (EC2.4.1.13), sugar metabolism, functional candidate gene for potato tuber reducing sugar content QTL	Gene	AY205302, NCBI													# PGSC0003DMG400006672	# Soltu.DM.09G031820	67534091..67527951	61464900..61472300	68451887..68456405	# Solyc09g098590
9	solcap_snp_c2_27764		S. tuberosum	356	Potato SNP marker, associated with potato QRL for late blight (rAUDPC)	SNP (single nucleotide polymorphism)	Spud DB, http://solcap.msu.edu/potato													# PGSC0003DMG400006672	# Soltu.DM.09G031820	67528054..67528154	61466139..61466239	68456302..68456202	# Solyc09g098590
9	solcap_snp_sl_63588		S. lycopersicum	339	Tomato SNP marker, associated with tomato QRL for Xanthomonas sp.	SNP (single nucleotide polymorphism)	SGN													# PGSC0003DMG400006672	# Soltu.DM.09G031820	67532767..67532867	61470852..61470952	68452412..68452312	# Solyc09g098590
9	STM3003		S. tuberosum	16	Potato microsatellite marker	SSR (simple sequence repeat)	Ref. 16													# PGSC0003DMG400006672	# Soltu.DM.09G031820	67526797..67534174	61471854..61472181	68451887..68456749	# Solyc09g098590
9	PSTR-i		S. spegazzinii	5,6,8,16	Potato subtelomeric repeat	STS (sequence-tagged-site)	spg108, Ref. 5											PSTR-i	100	intergenic	intergenic(a,b,c)	67585233..67584709(a), 67588073..67587860(b), 67586049..67585549(c) et al.	61523287..61523048	no matching position
