# Supplementary material for: A physical map of traits of agronomic importance based on potato and tomato genome sequences
Source: Front Genet. 2023 Jul 25;14:1197206. doi: 10.3389/fgene.2023.1197206 (PMC10411547; doi:10.3389/fgene.2023.1197206)
Supplement: Supplementary file 6 [file Table11.XLSX]

## Sheet: Chromosome 11
Markers included in Figure 11 are labelled with *	Colour codes: Bright green: Resistance to oomycete (Phytophthora). Dull green: Resistance to fungus. Purple: Resistance to bacterium. Blue: Resistance to virus. Magenta: Resistance to nematode. Red: Resistance to insect. Orange: QTL for sugar content. Yellow: QTL für yield. Maroon: QTL for maturity.				Green: Candidate genes for QRL. Yellow: Candidate genes for yield. Blue: Central metabolism genes. Orange: Carbohydrate metabolism genes, candidate genes for sugar content.			Tomato mapping population: Tomato-EXPEN 1992 (Sl_VF36xLA716), Tanksley et al. (1992) Genetics 132, 1141-1160		Potato mapping population: Potato TxB 1992 (N263), Bonierbale et al. (1988) Genetics 120, 1095-1103		Potato mapping population: Ghislain et al. (2009) Mol. Breed. 23, 377-388		Potato mapping population: Feingold et al. (2005) Theor. Appl. Genet. 111, 456-466		Potato mapping population: F1840, Gebhardt et al. (1991) Theor. Appl. Genet. 83, 49-57		Potato mapping population: BC9162, Gebhardt et al. (1989) Theor. Appl. Genet. 78, 65-75		Identical genes matching to different markers or loci are indicated with #	Identical genes matching to different markers or loci are indicated with #	Colour codes as in columns B and C. Inversions and translocations are framed in black	Differences of physical marker order of version v4.03 versus v6.1 are indicated by red numbers. Colour codes as in columns B and C.	Colour codes as in columns B and C. Inversions and translocations are framed in black	Identical genes matching to different markers or loci are indicated with #
Chromosome	Marker or gene, mapped directly by sequence alignment	R gene, QRL or QTL, mapped indirectly by sequence alignment of linked, associated and flanking markers	Origin of marker or trait	Numerical codes of references (see Table S15)	Marker or locus description	Marker or locus category	Sequence source: Accession(s), database, reference	Marker	Marker position [cM]	Marker	Marker position [cM]	Marker	Marker position [cM]	Marker	Marker position [cM]	Marker	Marker position [cM]	Marker	Marker position [cM]	Potato locus (DM1-3 v4.03)	Potato locus (DM1-3 v6.1)	Potato position chr11 (DM1-3 v6.1) [bp]	Potato position chr11 (DM1-3 v4.03) [bp]	Tomato position (SL4.0chr11) [bp]	Tomato locus (SL4.0chr11)
11	PSTR-m		S. spegazzinii	5,6,8	Potato subtelomeric repeat	STS (sequence-tagged-site)	Ref. 5											PSTR-m	57.002			no matching position	no matching position	no matching position
11	S1a10		S. tuberosum	52	Potato EST marker (Translation initiation factor EIF-5A)	EST (expressed sequence tag)	AJ489099, NCBI									S1a10-b	60					no matching position(chr03)	no matching position(chr03)	no matching position
11*	solcap_snp_c2_13345		S. tuberosum	253	Potato SNP marker, differential SNP allele frequency between pairs of potato genotype pools with differential tuber yield	SNP (single nucleotide polymorphism)	Spud DB, http://solcap.msu.edu/potato													PGSC0003DMG400013286	Soltu.DM.11G000490	00722762..722862	00436855..436876	05335718..5335618	Solyc11g012440
11	Sl_At4g22260		S. lycopersicum	353,371	Tomato ortholog of A. thaliana gene At4g22260, flanking tomato QRL for late blight (tLBR11.2)	Gene	At4g22260, TAIR													PGSC0003DMG400013335	Soltu.DM.11G001000	01088488..1091215	00787348..790075	04996067..4993795	Solyc11g011990
11	UGPase (CP58)		S. tuberosum	1,2,6,7,8,9,13,19,32,52,60,155,197,212,235,242,255	UDP-glucose pyrophosphorylase (EC2.7.7.9) (EST marker CP58), South of tomato IL11-1, on IL11-2, North of IL11-3, sugar metabolism, functional candidate gene for potato tuber and tomato fruit sugar content QTL, linked to potato R genes Ry-adg and Rpi-cap, distal to potato locus Sen1	Gene	P19595, NCBI	CP58A	32.3	CP58	0	CP58	30			UGPase	58	UGPase	57.001	# PGSC0003DMG401013333	# Soltu.DM.11G001030	01109438..1115682	00808300..814800	04974564..4969625	# Solyc11g011960
11	CT182		S. lycopersicum	19,155,157,158,172,178,172,212,218,256,331,353,371	Tomato EST marker, linked to potato late blight QRL and potato R gene Ry-adg, distal to potato R gene Ry-sto(XI) and RMc1, flanking tomato QTL for whitefly resistance and QRL for late blight (tLBR11.2)	STS (sequence-tagged-site)	CT182, SGN	CT182	39	CT182	0	CT182	30							# PGSC0003DMG401013333	# Soltu.DM.11G001030	01115852..1115413	00808300..814800	04969354..4969355	# Solyc11g011960
11	solcap_snp_c1_4322		S. tuberosum	247,317,253	Potato SNP marker, flanking the potato resistance locus Sen1, differential SNP allele frequency between pairs of potato genotype pools with differential tuber yield	SNP (single nucleotide polymorphism)	Spud DB, http://solcap.msu.edu/potato													# PGSC0003DMG400013259	# Soltu.DM.11G001250	01241320..1241220	00939914..939935	04830963..4831063	# Solyc11g011780
11	solcap_snp_c1_4319		S. tuberosum	247,317	Potato SNP marker, flanking the potato resistance locus Sen1	SNP (single nucleotide polymorphism)	Spud DB, http://solcap.msu.edu/potato													# PGSC0003DMG400013259	# Soltu.DM.11G001250	01240987..1240887	00939581..939602	04831296..4831396	# Solyc11g011780
11		pTY11.1	S. tuberosum	253	Potato QTL for tuber yield	QTL (quantitative trait locus)																0 - 2 Mbp	0 - 2 Mbp
11		tFW11.2	S. lycopersicum, S. pennellii	242,245	Tomato QTL for fruit weight (mass)	QTL (quantitative trait locus)																		4 - 8 Mbp
11	M39b		S. tuberosum	158,256	Potato STS marker, linked to Ry-sto(XI), proximal to RMc1	STS (sequence-tagged-site)	Ref. 158,256													PGSC0003DMG404013254	Soltu.DM.11G001400	01322622..1322645(a), 01339136..1339159(b) et al.	01014169..1013238	04746893..4746926 et al.	not annotated
11	solcap_snp_c1_4336		S. tuberosum	247	Potato SNP marker (in THAP domain-containing protein 4), linked to potato Sen1 locus	SNP (single nucleotide polymorphism)	Spud DB, http://solcap.msu.edu/potato													PGSC0003DMG400013314	Soltu.DM.11G001490	01342292..1342392	01042734..1042755	04742676.. 4742576(a), 04725355..4725255(b)	Solyc11g011620(a), Solyc11g011610(b)
11	SSCP4348		S. tuberosum	317	Potato SSCP(single strand conformation polymorphism) marker, closely linked to the Sen1 locus	STS (sequence-tagged-site)	Ref. 317													PGSC0003DMG400013242	Soltu.DM.11G001640	01462169..1462298	01163731..1163879	04571655..4571526	Solyc11g011490
11	M33		S. tuberosum	158	Potato STS marker linked to Ry-sto(XI)	STS (sequence-tagged-site)	Ref. 158													PGSC0003DMG400013310	Soltu.DM.11G001650	01477247..1477456	01179958..1179772	04557509..4557486	Solyc11g011480
11	chr11_1259552		S. tuberosum	359	Potato SNP marker, flanking the potato Sen3 locus	SNP (single nucleotide polymorphism)	Ref. 359													PGSC0003DMG400013237	Soltu.DM.11G001730	01550249..1550215	01259522..1259583	04512312..4512340	Solyc11g011415
11	B11.6		S. tuberosum	232	Potato STS marker, linked to potato R gene Ny-2	STS (sequence-tagged-site)	Ref. 232													PGSC0003DMG400013306	Soltu.DM.11G001780	01606624..1604805	01316149..1314353	04444574..4444556	Solyc11g011370
11	BSDR4		S. tuberosum	294	Potato homolog of tomato bacterial spot disease resistance protein 4, in potato differential expression between quantitative late blight resistant and susceptible genotype pools, functional candidate gene for late blight QRL, associated with potato late blight QRL (MCR, rAUDPC) and QTL for plant maturity	Gene	NM_001329525, NCBI													PGSC0003DMG400031476	not annotated(a,d), Soltu.DM.11G002210(b), Soltu.DM.11G002180(c),	01627336..1628414(a), 02343829..2344852(b), 02314903..2315939(c), 01707268..1708311(d) et al.	01496750..1492870	04426646..4425568(a), 04209533..4208452(b)	# Solyc11g011350(a), Solyc11g011090(b)
11	Nl27		S. tuberosum	9,10,60,64,75,232,255	Potato homolog of tobacco gene N for resistance to Tobacco Mosaic Virus (TMV), linked to potato QRL PLRV.1, Sen1 and R gene Ny-2, linked to potato QRL for late blight (AUDPC, MCR) and QTL for plant maturity	Gene	AJ009720, NCBI											Nl27	56.003	PGSC0003DMG400015693(a), PGSC0003DMG401015682(b)	Soltu.DM.11G001880(a), not annotated(b), Soltu.DM.11G002070(c)	01733438..1734089(a), 02266653..2267311(b), 02092254..2092903(c) et al.	01584642..1585299(a), 01804914..1805354(b) et al.	04214198..4215273(a), 04197355..4198357(b) et al.	# Solyc11g011090(a), Solyc11g011080(b)
11	St3.3.13		S. tuberosum	9,13,23,52,55,64	Potato resistance gene like (RGL) sequence, linked with potato QRL Eca11A and PLRV.1	RGL sequence (resistance-gene-like)	U60084, NCBI									St3.3.13-a	55.001			PGSC0003DMG403016979(a), PGSC0003DMG403016981(b)	not annotated	01945263..1945651	01342089..1342369(a), 01426281..1426661(b)	04215068..4214627	Solyc11g011090
11	BA35h22T3		S. tuberosum	53	T3 end of potato BAC selected with resistance gene like (RGL) probe St3.3.13	STS (sequence-tagged-site)	CG783042, NCBI													PGSC0003DMG403016979(a), intergenic(b)	intergenic(a,b)	01946133..1945763(a), 01635600..1635231(b) et al.	01342849..1342480(a), 01832640..1832367(b)	04214132..04208379	Solyc11g011090
11		RMc1	S. bulbocastanum	9,10,32,159,256,257	Potato gene for resistance to root-knot nematode Meloidogyne chitwoodi	R gene																1,1 - 1,4 Mbp	0,08 - 1,1 Mbp
11		GpaXl-tar	S. tarijense	203	Potato major QTL for resistance to the root cyst nematode G. pallida	QRL (quantitative resistance locus)																0 - 4,5 Mbp	0 - 3,8 Mbp
11		Rpi-cap	S. capsicibaccatum	255	Potato late blight resistance gene from S. capsicibaccatum	R gene																0 - 2 Mbp	0 - 2 Mbp
11		Ry-sto (XI)	S. stoloniferum	9,10,32,158,234	Potato gene for extreme resistance to Potato Virus Y (PVY)	R gene																1,4 - 3,5 Mbp	1,1 - 2,8 Mbp
11		Ry-adg	S. andigenum	9,10,155,156,157,176,250,234	Potato gene for extreme resistance to Potato Virus Y (PVY)	R gene																0 - 5 Mbp	0 - 4 Mbp
11		Ra-adg (ra)	S. andigenum	10,155,156	Potato gene for resistance to Potato Virus A (PVA)	R gene																0 - 5 Mbp	0 - 4 Mbp
11		Ny-2	S. tuberosum	232	Potato gene for hypersensitive resistance to Potato Virus Y (PVY)	R gene																0 - 3,5 Mbp	0 - 2,8 Mbp
11		Na-adg	S. andigenum	9,156	Potato gene for hypersensitive resistance to Potato Virus A (PVA)	R gene																0 - 5 Mbp	0 . 4 Mbp
11		PLRV.1	S. tuberosum	64	Potato major QTL for resistance to Potato Leafroll Virus (PLRV)	QRL (quantitative resistance locus)																0 - 4 Mbp	0 - 3 Mbp
11	N		N. tabacum	9,10,13,368	Tobacco gene for resistance to Tobacco Mosaic Virus (TMV)	R gene	EF091690, NCBI													PGSC0003DMG403016981(b), PGSC0003DMG402016979(a), PGSC0003DMG400000888(c) et al.	not annotated(a,b)	01719208..1720914(a), 02292577..2294286(b) et al.	01334966..1335390(a), 01428904..1429367(b), 011196483..11196797(c) et al.	04215805..4214197(a), 04198954..4197355(b) et al.	Solyc11g011090(a), Solyc11g011080(b)
11		Eca11A	S. tuberosum	9.23	Potato QTL for tuber and leaf resistance to Erwinia carotovora ssp atroseptica	QRL (quantitative resistance locus)																0 - 4 Mbp	0 - 3 Mbp
11		Sen1 (RSe-XIa, Sen3)	S. tuberosum	9,10,32,60,176,213,217,247,317,359	Potato major QRL for resistance to Synchytrium endobioticum (potato wart)	QRL (quantitative resistance locus)																1,2 - 2,5 Mbp	1,2- 1,5 Mbp
11		EBR11.1	S. habrochaites (L. hirsutum)	246.262	Tomato QTL for resistance to early blight (Alternaria solani)	QRL (quantitative resistance locus)																		2 - 3 Mbp
11		pLBR11.1 (Pin11A, QTLpcs11)	S. tuberosum, S. paucissectum	9,10,14,75,178,294	Potato QTL for maturity corrected resistance to late blight (MCR)	QRL (quantitative resistance locus)																0 - 4 Mbp	0 - 3 Mbp
11		tLBR11.1 (lb11a, LFRes11-1, STRes11-1)	S. lycopersicum, S. pimpinellifolium, S. habrochaites	149,172,342,353,371	Tomato QTL for resistance to late blight	QRL (quantitative resistance locus)																		0 - 4 Mbp
11	St3.3.1		S. tuberosum	9,13,52	Resistance gene like	RGL sequence (resistance-gene-like)	U60079, NCBI									St3.3.1-b	55.003					no matching position(chr06)	no matching position(chr06)	no sequence homology
11*	193I9		S. demissum	257	Potato STS marker, linked to potato nematode resistance gene RMc1	STS (sequence-tagged-site)	Ref. 257													PGSC0003DMG400015678	Soltu.DM.11G001970(a), Soltu.DM.11G002020(b)	02014167..2014147(a), 02041953..2041933(b) et al.	01592248..1592228	04420262..4420282	Solyc11g011340
11	BA35h22T7		S. tuberosum	53	T7 end of potato BAC selected with resistance gene like (RGL) probe St3.3.13	STS (sequence-tagged-site)	CG783041, NCBI													intergenic	intergenic	02279602..2284994(a) et al.	01832242..1832669	no matching position
11	M45		S. tuberosum	234	Potato STS marker linked to Ry-sto	STS (sequence-tagged-site)	Ref. 234													# PGSC0003DMG400031476	Soltu.DM.11G002170(a), intergenic(b), Soltu.DM.11G002180(c)	02296974..2296996(a), 02330987..2331009(b), 02316648..2316669(c) et al.	01494355..1494463	no matching position
11	chr11_1519485		S. tuberosum	359	Potato SNP marker, flanking the potato Sen3 locus	SNP (single nucleotide polymorphism)	Ref. 359													intergenic	intergenic	02356738..2356705	01519450..1519512	no matching position
11	Nl25		S. tuberosum	9,10,60,75,176,247	Potato homolog of tobacco R gene N, resistance gene like, linked to potato locus Sen1, linked to potato QTL for plant maturity and QRL for late blight (AUDPC)	RGL sequence (resistance-gene-like)	AJ009719, NCBI											Nl25	56.004	# PGSC0003DMG400015693(a), PGSC0003DMG401015682(b)	# Soltu.DM.11G002240(a), not annotated(b), Soltu.DM.11G001810(c)	02380430..2381443(a), 02596205..2597272(b), 01656505..1657575(c) et al.	01585631..1586644(a), 01805676..1806742(b)	04215273..4214264 et al.	# Solyc11g011090
11	St_At5g16710		S. tuberosum	212,213,247,353,371	Potato ortholog of At5g16710 (putative dehydroascorbate reductase), linked to potato locus Sen1, flanking tomato QRL for late blight (tLBR11.2)	COS2 (conserved orthologous sequence)	At5g16710, TAIR									St_At5g16710	55.006			PGSC0003DMG400015691	Soltu.DM.11G002340	02469459..2472007	01676600..1682000	04327352..4324484	Solyc11g011250
11	I		S. pimpinellifolium	32,132,263,336	Tomato gene for resistance to Fusarium oxysporum	R gene	Solyc11g011180, SGN													PGSC0003DMG402015687	Soltu.DM.11G002410	02522888..2527985	01737153..1732055	04281714..4277933	Solyc11g011180
11	SSCP13		S. tuberosum	317	Potato SSCP(single strand conformation polymorphism) marker, flanking the Sen1 locus	STS (sequence-tagged-site)	Ref. 317													# PGSC0003DMG402015648	# Soltu.DM.11G002240	02559432..2559597	01768903..1769068	04249780..4249756	Solyc11g011140
11	SSCP14		S. tuberosum	317	Potato SSCP(single strand conformation polymorphism) marker, flanking the Sen1 locus	STS (sequence-tagged-site)	Ref. 317													# PGSC0003DMG402015648	Soltu.DM.11G002450	02562028..2562238	01771499..1771709	04247208..4247000	Solyc11g011130
11	BA30p15T7		S. tuberosum	53	T7 end of potato BAC selected with St3.3.13	STS (sequence-tagged-site)	CG783037, NCBI													PGSC0003DMG400015670	Soltu.DM.11G002460	02572566..2572925	01782037..1782396	04236182..4235805	Solyc11g011120
11	BA30p15T3		S. tuberosum	53	T3 end of potato BAC selected with resistance gene like (RGL) probe St3.3.13	STS (sequence-tagged-site)	CG783036, NCBI													# PGSC0003DMG402015682(a), PGSC0003DMG403015682(b)	Soltu.DM.11G002500(a), intergenic(b)	02607060..2606617(a), 02626332..2625881(b)	01816377..1815934(a), 01835552..1835101(b)	04206493..4206947	# Solyc11g011090
11	solcap_snp_c2_37210		S. tuberosum	360	Potato SNP marker, flanking potato QTL for tuber yield	SNP (single nucleotide polymorphism)	Spud DB, http://solcap.msu.edu/potato													# PGSC0003DMG403015682	not annotated	02626383..2626283	01835603..1835503	04206445..4206545	# Solyc11g011090
11	St3.3.3		S. tuberosum	9,13	Resistance gene like	RGL sequence (resistance-gene-like)	U60082, NCBI													# not annotated (a), PGSC0003DMG400015681(b)	not annotated	02616790..2617241	01825150..1828010(a), 01845066..1845520(b)	04198224..4197767	# Solyc11g011180
11	RYSC3		S. andigenum	176,234,250,258	Potato STS marker, diagnostic for Ry-adg	STS (sequence-tagged-site)	Ref. 250													not annotated	not annotated	02616811..2617105	01826029..1826346	no matching position
11	Y-1 (Y1delATT)		S. andigenum	220,247,317	NB-LRR type gene (but not encoding Ry-adg), marker Y1delATT is closely linked with the potato Sen1 locus	Gene	AJ300266, NCBI													# PGSC0003DMG400015681	Soltu.DM.11G002520	02635003..2637480(a) et al.	01844000..1849500	04200000..4194025	# Solyc11g011180
11	StI039		S. tuberosum	185	Potato microsatellite marker in potato EST	SSR (simple sequence repeat)	Ref. 185													PGSC0003DMG400015668	Soltu.DM.11G002540	02688016..2687797	01899790..1897630	04139527..4139547	Solyc11g011050
11*	TG523		S. lycopersicum	9,19,32,102,155,156,159,178,218,263,331,353,371	Tomato STS marker, South border of tomato IL11-1, on IL11-2, linked with potato R genes Ry-adg, Ra-adg, Ry-sto(XI) and RMc1, linked with tomato R gene I and QTL for whitefly resistance, linked with potato QRL for late blight, flanking tomato QTL for resistance to late blight ((tLBR11.1), maturity (tM11.1) or earliness (Ff-1) and soluble solids (Brix34)	STS (sequence-tagged-site)	TG523, SGN	TG523	27.2	TG523	2.1	TG523	0							PGSC0003DMG400016131	Soltu.DM.11G002970	03010564..3012542	02260911..2261376	03738084..3736245	Solyc11g010650 & Solyc11g010660
11	DMG400016135		S. tuberosum	253	Tyrosine phosphatase, gene with differential SNP allele frequency between pairs of potato genotype pools with differential tuber yield, SNP causing amino acid change, candidate gene for potato tuber yield QTL	Gene	Spud DB, SGN													PGSC0003DMG400016135	Soltu.DM.11G003030	03060554..3061826	02309290..2310560	03686574..3685345	Solyc11g010590
11	solcap_snp_c2_33678		S. tuberosum	253,360	Potato SNP marker, differential SNP allele frequency between pairs of potato genotype pools with differential tuber yield, flanking potato QTL for tuber yield,	SNP (single nucleotide polymorphism)	Spud DB, http://solcap.msu.edu/potato													PGSC0003DMG400016208	Soltu.DM.11G003190	03211810..3211710	02464216..2464116	03527984..3528084	Solyc11g010450
11	solcap_snp_c1_2162		S. tuberosum	253	Potato SNP marker, differential SNP allele frequency between pairs of potato genotype pools with differential tuber yield	SNP (single nucleotide polymorphism)	Spud DB, http://solcap.msu.edu/potato													PGSC0003DMG400016219	Soltu.DM.11G003360	03322959..3322859	02580975..2580996	03417681..3417781	Solyc11g010300
11	STG0001		S. tuberosum	218	Potato microsatellite marker	SSR (simple sequence repeat)	BE340539, NCBI					STG0001	12							PGSC0003DMG400016224	Soltu.DM.11G003530	03485549..3485124	02745710..2748050	03251972..3252331	Solyc11g010100
11	T0408		S. lycopersicum	331,353,371	Tomato EST marker, linked to tomato QRL for late blight (LFRes11-1, STRes11-1) and QTL for maturity (tM11.1), linked to tomato QTL for soluble solids (tSS11.1), proximal to tomato QRL WR11.1	EST (expressed sequence tag)	T0408, TOVCK77TH, SGN													# PGSC0003DMG402016226	# Soltu.DM.11G003560	03510268..3508881	02772826..2772234	03231242..3231834	# Solyc11g009080
11	ShkB		S. tuberosum	2,232	3-deoxy-D-arabino-heptulosonate 7-phosphate synthase (EC4.1.2.15), carbohydrate metabolism, functional candidate gene for potato tuber quality QTL, proximal to potato R gene Ny-2	STS (sequence-tagged-site)	M95201, NCBI													# PGSC0003DMG402016226	# Soltu.DM.11G003560	03511604..3507926	02774220..2770450	03229734..3233406	# Solyc11g009080
11	GP259		S. tuberosum	7,8,14,158,213,247	Potato STS marker, linked to potato QRL for late blight and Sen1 locus, flanking potato R gene Ry-sto(XI)	STS (sequence-tagged-site)	CG783193, NCBI											GP259	56.001	PGSC0003DMG400016160	Soltu.DM.11G003590	03532794..3533555	02801200..2810300	03216074..3215317	Solyc11g009060
11	solcap_snp_c2_5974		S. tuberosum	253,360	Potato SNP marker, differential SNP allele frequency between pairs of potato genotype pools with differential tuber yield, linked to potato QTL for tuber yield,	SNP (single nucleotide polymorphism)	Spud DB, http://solcap.msu.edu/potato													PGSC0003DMG400016227	Soltu.DM.11G003600	03541565..3541665	02814540..2814640	03208072..3207978	Solyc11g009050
11		tSS11.1 (Brix34)	S. lycopersicum, S. habrochaites	242,337,353	Tomato QTL for soluble solids (Brix)	QTL (quantitative trait locus)																		2 - 4 Mbp
11		pM11.1	S. tuberosum	75	Potato QTL for plant maturity	QTL (quantitative trait locus)																0 - 6 Mbp	0 -- 5 Mbp
11		tM11.1 (DAP50, DAP1s14, Ff-1)	S. lycopersicum, S. habrochaites, S. parviflorum	102,353	Tomato QTL for maturity or earliness	QTL (quantitative trait locus)																		3 - 4 Mbp
11		pTY11.2	S. tuberosum	253,360	Potato QTL for tuber yield	QTL (quantitative trait locus)																2,6 - 5 Mbp	2 - 4 Mbp
11		tFW11.1 (fw-11A)	S. lycopersicum, S.pennellii	102,197,242,337	Tomato QTL for fruit weight	QTL (quantitative trait locus)																		0 - 3 Mbp
11		WR11.1	S. lycopersicum, S. habrochaites	331	Tomato QTL for whitefly resistance (Bemisia tabaci)	QRL (quantitative resistance locus)																		0 - 3,2 Mbp
11		CSR11.1	S. tuberosum	356	Potato QTL for resistance to common scab (Streptomyces scabies)	QRL (quantitative resistance locus)																~ 3 - 5 Mbp	2,6 - 4,6 Mbp
11	Solyc11g009010		S. lycopersicum	337	Tomato candidate gene (Hydrolase alpha/beta fold family protein) for tomato QTL for fruit weight (tFW11.1), associated with tomato fruit weight	Gene	Solyc11g009010, SGN													not annotated	Soltu.DM.11G003640	03566708..3566244	02839683..2839219	03187538..3188008	Solyc11g009010
11	StI017		S. tuberosum	185	Potato microsatellite marker	SSR (simple sequence repeat)	Ref. 185							StI017	51					PGSC0003DMG400016236	Soltu.DM.11G003730	03675195..3675052	02940100..2949000	03097898..3098031	Solyc11g008900
11	GP125		S. tuberosum	4,6,7,8,9,16,19,23,59,60,64,75,155,157,213,218,247	Potato STS marker, flanking potato locus Sen1, linked to potato R gene Ry-adg, proximal to potato QRL Eca11A, linked to potato QRL for late blight and PLRV.1, linked to potato QTL for plant maturity	STS (sequence-tagged-site)	CG783085 & CG783084, NCBI	GP125	24			GP125	17					GP125	55.001	PGSC0003DMG400016166	Soltu.DM.11G003740	03682922..3681449	02952300..2957300	03089140..3090600	Solyc11g008890
11	TG508		S. lycopersicum	19,102,155,156,157,185,218,246	Tomato STS marker, linked to potato R gene Ry-adg, flanking tomato QRL EBR11.1, linked to tomato QTL for earliness (Ff-1)	STS (sequence-tagged-site)	TG508, SGN	TG508	24	TG508	2.1	TG508	18	TG508	50					not annotated	Soltu.DM.11G003850	03790323..3789057	03072200..3080400	02996270..2997179	Solyc11g008780
11	TG194		S. lycopersicum	19,102,149,159,172,242,353,371	Tomato STS marker, on tomato IL11-1 and IL11-2, flanking tomato QTL for resistance to late blight (tLBR11.1), maturity (tMa11.1) or earliness (Ff-1), and soluble solids (tSS11.2), linked to potato nematode resistance gene RMc1	STS (sequence-tagged-site)	TG194, SGN	TG194	21.7	TG194	2.1									PGSC0003DMG400016172	Soltu.DM.11G003860	03818527..3818064	03101800..3115000	02978127..2978655	Solyc11g008770
11	St_At3g60830		S. tuberosum	212	Potato ortholog of Sl_At3g60830 (actin-related protein 7 (ARP7))	COS2 (conserved orthologous sequence)	At3g60830, TAIR									St_At3g60830	50.002			# PGSC0003DMG402007428	# Soltu.DM.11G004230	04212744..4206196	03545200..3553800	02708787..2714156	Solyc11g008500
11*	GP518		S. tuberosum	13,52,55	Potato STS marker (Pumilio family, RNA binding)	STS (sequence-tagged-site)	AJ487371, NCBI									GP518	50.001			# PGSC0003DMG401007428	# Soltu.DM.11G004230	04217756..4216927	03554600..3561000	02703957..2704794	Solyc11g008490
11	solcap_snp_c2_6185		S. tuberosum	356	Potato SNP marker, associated with potato QTL for resistance to common scab (Streptomyces scabies)	SNP (single nucleotide polymorphism)	Spud DB, http://solcap.msu.edu/potato													PGSC0003DMG400007426	Soltu.DM.11G004250	04232290..4232190	03572495..3572395	02690075..2690175	Solyc11g008460
11	CT168		S. lycopersicum	19,32,157,242,246	Tomato EST marker, on tomato IL11-1, north border of IL11-2, linked to potato R gene Ry-adg, flanking tomato QRL EBR11.1	EST (expressed sequence tag)	CT168, SGN	CT168	20.8	CT168	2.1									PGSC0003DMG400007425	Soltu.DM.11G004260	04236843..4236842	03581170..3576890	02687719..2687675	Solyc11g008450
11	STM5130		S. tuberosum	218	Potato microsatellite marker	SSR (simple sequence repeat)	Ref. 218					STM5130	19							PGSC0003DMG400031069	Soltu.DM.11G004430	04450881..4450640	03783349..3783090	02544465..2544709	Solyc11g008290
11	GP163		S. tuberosum	6,7,8,158,203	Potato STS marker, proximal to potato R gene Ry-sto(XI) and GpaXI-tar	STS (sequence-tagged-site)	CG783093, NCBI											GP163	53	# PGSC0003DMG400031081	# Soltu.DM.11G004470	04484469..4485039	03818400..3823700	02514008.. 2513438	# Solyc11g008250
11	Solyc11g008250		S. lycopersicum	337	Tomato candidate gene (Single-stranded nucleic acid binding R3H domain protein) for tomato QTL for soluble solids content (Brix) (tSS11.1), associated with tomato soluble solids content	Gene	Solyc11g008250, SGN													# PGSC0003DMG400031081	# Soltu.DM.11G004470	04484469..4485039	03818400..3823700	02514008.. 2513438	# Solyc11g008250
11	solcap_snp_c2_6108		S. tuberosum	253	Potato SNP marker, differential SNP allele frequency between pairs of potato genotype pools with differential tuber yield	SNP (single nucleotide polymorphism)	Spud DB, http://solcap.msu.edu/potato													not annotated	Soltu.DM.11G004540	04545156..4545256	03886495..3886516	02452585..2452485	Solyc11g008150
11	TG651		S. lycopersicum	19,32,178,155,218,246,313	Tomato STS marker, on tomato IL11-1, North of IL11-2, linked to potato late blight QRL (QTLpcs11), flanking potato R gene Ry-adg, linked to tomato QRL EBR11.1 and QTL for fruit weight	STS (sequence-tagged-site)	TG651, SGN	TG651	17.5			TG651	11							not annotated	# Soltu.DM.11G004600	04597184..4596884	03943128..3943275	02303128..2303575	Solyc11g008060
11	DBE-11		S. tuberosum	2,196,235	Debranching enzyme (EC3.2.1.41), starch metabolism, functional candidate gene for potato tuber starch and sugar content QTL	Gene	A52190, NCBI													not annotated	# Soltu.DM.11G004600	04599706..4602372	03945240..3949550	02300714..2298304	Solyc11g008050
11	solcap_snp_c2_6256		S. tuberosum	253	Potato SNP marker, differential SNP allele frequency between pairs of potato genotype pools with differential tuber yield	SNP (single nucleotide polymorphism)	Spud DB, http://solcap.msu.edu/potato													not annotated	# Soltu.DM.11G004600	04611352..4611252	03957976..3957997	02289418..2289518	Solyc11g008040
11	GP87		S. tuberosum	1,6,7,8,52	Potato STS marker (Cytochrom P450)	STS (sequence-tagged-site)	AJ487380, NCBI											GP87-a	55.002	PGSC0003DMG400031062	Soltu.DM.11G004670	04715488..4715674	04064210..4066030	02228596..2229057	Solyc11g007980
11	STM1009		S. tuberosum	218	Potato microsatellite marker	SSR (simple sequence repeat)	Ref. 218					STM1009	20								intergenic	04807772..4807920	no matching position	no matching position
11	CP54		S. tuberosum	1,6,7,8,16,48	Potato EST marker	EST (expressed sequence tag)	CF802497 & CF802496, NCBI											CP54-a	56.002		not annotated	04807875..4808618	no matching position(chr00)	no sequence homology
11*	solcap_snp_c1_16496		S. tuberosum	253	Potato SNP marker (in pyruvate kinase), differential SNP allele frequency between pairs of potato genotype pools with differential tuber yield	SNP (single nucleotide polymorphism)	Spud DB, http://solcap.msu.edu/potato													PGSC0003DMG400027321	Soltu.DM.11G005100	05194736..5194636	04534952..4534973	01963075..1963175	Solyc11g007690
11	S196265		S. lycopersicum	342	Tomato KASP marker, linked to tomato QRL for late blight	STS (sequence-tagged-site)														PGSC0003DMG400027346	Soltu.DM.11G005200	05303500..5303599	04647315..4647278	01968940..1969040	Solyc11g007690
11	At1B09 (AT4G38510)		A. thaliana	52,55	Arabidopsis EST marker (Vacuolar ATP synthase subunit B)	EST (expressed sequence tag)	T88319, NCBI; AT4G38510, TAIR									At1B9-d	49					no matching position	no matching position	no matching position
11	INV-11/1		S. tuberosum	235	Beta-fructofuranosidase, invertase (EC3.2.1.26), sugar metabolism, functional candidate gene for potato tuber reducing sugar content QTL	Gene	Spud DB, SGN													PGSC0003DMG400019494	Soltu.DM.11G006090	05955490..5956103	5052332..5052945	01689384.. 1688876	Solyc11g007270
11	solcap_snp_c2_21020		S. tuberosum	247	Potato SNP marker, linked to potato Sen1 locus	SNP (single nucleotide polymorphism)	Spud DB, http://solcap.msu.edu/potato													PGSC0003DMG400023990	Soltu.DM.11G006400	06231510..6231410	05330910..5330931	01524991..1525091	Solyc11g006990
11	St_At3g52220		S. tuberosum	212	Potato ortholog of Sl_At3g52220 (expressed protein)	COS2 (conserved orthologous sequence)	At3g52220, TAIR									St_At3g52220	42.003			PGSC0003DMG400023966	Soltu.DM.11G006670	06430819..6428816	05532640..5536970	01394492..1394761	Solyc11g006760
11	S2f9		S. tuberosum	52,55	Potato EST marker	EST (expressed sequence tag)	AJ489142, NCBI									S2f9-a	42.002			PGSC0003DMG400023979	Soltu.DM.11G006680	06434128..6434569	05538680..5540330	01388359..1387634	Solyc11g006750
11	Rpi-amr1		S. americanum	421	Potato gene for resistance to P. infestans (late blight)	R gene	MW345293, NCBI													PGSC0003DMG400001983(a), not annotated(b), PGSC0003DMG400001979(c)	Soltu.DM.11G007190(a), Soltu.DM.11G007400(b), Soltu.DM.11G007330(c)	06891546..6889858(a), 07062566..7064260(b), 07029209..7030839(c) et al.	06053512..6055206(a), 06020200..6021830(b), 06025484..6027042(c) et al.	01280478..1282212(a), 01275546..1277239(b), 1222727..1221036(c) et al.	Solyc11g006640(a), Solyc11g006630(b), Solyc11g006520(c)	Solyc11g006640(a), Solyc11g006630(b), Solyc11g006520(c)
11*	solcap_snp_c2_23919		S. tuberosum	253	Potato SNP marker, differential SNP allele frequency between pairs of potato genotype pools with differential tuber yield	SNP (single nucleotide polymorphism)	Spud DB, http://solcap.msu.edu/potato													PGSC0003DMG401001978	Soltu.DM.11G007310	07019675..7019775	06010707..6010728	01235837..1235740	Solyc11g006550
11	CT269		S. lycopersicum	19	Tomato EST marker	EST (expressed sequence tag)	CT269, SGN	CT269A	0											PGSC0003DMG401001985	Soltu.DM.11G007460	07116901..7115888	06113889..6112876	01187954..1188934	Solyc11g006460
11	TG557		S. lycopersicum	19,32	Tomato STS marker, North border of tomato IL11-1,		TG557, SGN	TG557	0											not annotated	Soltu.DM.11G007670	07301266..7302455	06328070..6329259	01073454..1072224	Solyc11g006320
11	DMG400000986		S. tuberosum	253	3-oxo-5-alpha-steroid 4-dehydrogenase family protein, gene with differential SNP allele frequency between pairs of potato genotype pools with differential tuber yield, SNP causing amino acid change, candidate gene for potato tuber yield QTL	Gene	Spud DB, SGN													PGSC0003DMG400000986	Soltu.DM.11G007710	07334182..7337431	06360880..6364140	01051748..1049456	Solyc11g006270
11	StI018		S. tuberosum	185,217,218	Potato microsatellite marker, linked to potato Sen1 locus	SSR (simple sequence repeat)	Ref. 185					StI018	31	StI018	38					# PGSC0003DMG400000988	# Soltu.DM.11G007750	07384390..7384371	06411750..6415980	01021067..1020972	# Solyc11g006230
11	solcap_snp_c2_23976		S. tuberosum	253	Potato SNP marker, differential SNP allele frequency between pairs of potato genotype pools with differential tuber yield	SNP (single nucleotide polymorphism)	Spud DB, http://solcap.msu.edu/potato													# PGSC0003DMG400000988	# Soltu.DM.11G007750	07384382..7384482	06415614..6415635	01021067..1020972	# Solyc11g006230
11	GP230		S. tuberosum	6,7,8	Potato STS marker	STS (sequence-tagged-site)	CG783169, NCBI											GP230	50	PGSC0003DMG400028665	Soltu.DM.11G008010	07658546..7658995	06694400..6702000	00832228..831779	Solyc11g005980
11	solcap_snp_c2_44869		S. tuberosum	383	Potato SNP marker, flanking potato QTL for resistance to Ralstonia solanacearum	SNP (single nucleotide polymorphism)	Spud DB, http://solcap.msu.edu/potato													PGSC0003DMG401028661	Soltu.DM.11G008100	07740942..7738570	06778679..6778700	00760640..763003	Solyc11g005910
11	TG497		S. lycopersicum	19,149,159,185,218,242,262	Tomato STS marker, on tomato IL11-1, linked to tomato QRL for early blight (EBR) and potato R gene RMc1, flanking tomato QRL for late blight lb11a	STS (sequence-tagged-site)	TG497, SGN	TG497	9	TG497	8.9	TG497	28	TG497	40					PGSC0003DMG400035738	Soltu.DM.11G008110	07745943..7746737	06784870..6786000	00756912..756107	Solyc11g005900
11	TG629		S. lycopersicum	19,218	Tomato STS marker	STS (sequence-tagged-site)	TG629, NCBI	TG629	9	TG629	8.9	TG629	15							intergenic	intergenic	07747364..7746732	06787176..6786544	00755624..756112	Solyc11g005900
11	S196053		S. lycopersicum	342	Tomato KASP marker, linked to tomato QRL for late blight	STS (sequence-tagged-site)	Ref. 342													intergenic	intergenic	07945325..7945281	06985882..6985907, 6987077..6987102	00589394..589494	intergenic
11*	P3c9		S. tuberosum	52,55	Ribosomal protein S18, RS18	EST (expressed sequence tag)	AJ487428, NCBI									P3c9-b	40			PGSC0003DMG400025555	Soltu.DM.11G008320	08071425..8074060	07112855..7115327	00518903..516609	Solyc11g005680
11	S1d9		S. tuberosum	52,55	Potato EST marker (polyubiquitin)	EST (expressed sequence tag)	AJ489118, NCBI									S1d9-a	35.002			PGSC0003DMG400003984	not annotated	08181410..8180762	07229740..7226250	00510420..511068(a), 00501819..501184(b) et al.	Solyc11g005670(a), Solyc11g005650(b)
11	InvInh-11		S. tuberosum	235	Invertase Inhibitor, sugar metabolism, candidate gene for potato tuber reducing sugar content QTL	Gene	Spud DB													PGSC0003DMG400038811(a), not annotated(b)	Soltu.DM.11G008750(a), Soltu.DM.11G008730(b)	08382176..8382712(a), 8374118..8374654(b) et al.	07433845..7434381(a), 07425793..7426328(b) et al.	00393830..394369(a), 09119013..9119549(b), 09242911..9242375(c) et al.	Solyc11g005470(a), Solyc11g160130(b), Solyc11g162270(c)
11	solcap_snp_c2_52749		S. tuberosum	253	Potato SNP marker, differential SNP allele frequency between pairs of potato genotype pools with differential tuber yield	SNP (single nucleotide polymorphism)	Spud DB, http://solcap.msu.edu/potato													PGSC0003DMG400003985	Soltu.DM.11G008990	08661432..8661332	07723687..7723708	00277018..277118	Solyc11g005330
11	St_At5g09880		S. tuberosum	212,331	Potato ortholog of Sl_At5g09880 (RNA recognition motif (RRM)-containing protein), distal to tomato QTL for whitefly resistance WR11.1	COS2 (conserved orthologous sequence)	At5g09880, TAIR									St_At5g09880	38.002			not annotated	Soltu.DM.11G009340	08944742..8938205	08103807..8103746	00165866..169583	Solyc11g005170
11		pBWR11.1 (qBWR-5)	S. tuberosum	383	Potato QTL for resistance to Ralstonia solanacearum (qBWR-5)	QRL (quantitative resistance locus)																7,7 - 9,4 Mbp	6,8 - 8,6 Mbp
11	STM0037		S. tuberosum	16,196,218,219	Potato microsatellite marker, associated with potato tuber chip color (sugar content) and tuber yield	SSR (simple sequence repeat)	Ref. 16									STM0037	38.001			intergenic	intergenic	09052739..9052667	08213293..8213221	no matching position
11	solcap_snp_c2_12333		S. tuberosum	383,374	Potato SNP marker, linked to potato QTL for resistance to Ralstonia solanacearum, flanking potato QTL for resistance to common scab (Streptomyces scabies)	SNP (single nucleotide polymorphism)	Spud DB, http://solcap.msu.edu/potato													intergenic	Soltu.DM.11G009470	09120079..9119979	08281358..8281379	00127310..127402	Solyc11g005130
11*	solcap_snp_c1_4005		S. tuberosum	247	Potato SNP marker, linked to potato QRL for S. endobioticum	SNP (single nucleotide polymorphism)	Spud DB, http://solcap.msu.edu/potato													intergenic	Soltu.DM.11G009560	09247435..9247535	08411583..8411683	00038535..38435	Solyc11g005010
11		pTSC11.1 (Sug10a)	S. tuberosum	59,196	Potato QTL for tuber sugar content (chip color)	QTL (quantitative trait locus)																8 - 11 Mbp	7 - 10 Mbp
11		pTY11.3	S. tuberosum	219,253	Potato QTL for tuber yield	QTL (quantitative trait locus)																7 - 10 Mbp	6 - 10 Mbp
11*	St_At1g21690		S. tuberosum	212,353,371	Potato ortholog of Sl_At1g21690 (embryo defective 1968), linked to tomato late blight QRL	COS2 (conserved orthologous sequence)	At1g21690, TAIR									St_At1g21690-a	35.001			PGSC0003DMG400006047	Soltu.DM.11G010010 & Soltu.DM.11G009630	09333866..9340198	08490923..8493921	05661103..5670468	Solyc11g012820
11*	solcap_snp_c1_4000		S. tuberosum	247,383	Potato SNP marker, linked to potato QRL for S. endobioticum, flanking potato QTL for resistance to Ralstonia solanacearum (qBWR-5)	SNP (single nucleotide polymorphism)	Spud DB, http://solcap.msu.edu/potato													# PGSC0003DMG400009246	# Soltu.DM.11G010010 & Soltu.DM.11G009700	09390871..9390771	08558447..8558468	08724479..8724579	# Solyc11g018510
11	solcap_snp_sl_4510		S. lycopersicum	339	Tomato SNP marker, associated with tomato QRL for Xanthomonas sp. (bacterial spot)	SNP (single nucleotide polymorphism)	sl_4510, SGN													# PGSC0003DMG400009246	# Soltu.DM.11G010010 & Soltu.DM.11G009700	09393099..9392999	08560735..8560635	08722326..8722426	# Solyc11g018510
11	solcap_snp_c2_12276		S. tuberosum	247	Potato SNP marker, linked to potato QRL for S. endobioticum	SNP (single nucleotide polymorphism)	Spud DB, http://solcap.msu.edu/potato													PGSC0003DMG400009226	Soltu.DM.11G010010 & Soltu.DM.11G009780	09483092..9482992	08651894..8651915	08454792..8454892	Solyc11g017430
11	solcap_snp_c1_3996		S. tuberosum	247	Potato SNP marker, linked to potato QRL for S. endobioticum	SNP (single nucleotide polymorphism)	Spud DB, http://solcap.msu.edu/potato													not annotated	# Soltu.DM.11G010010 & Soltu.DM.11G009790	09491372..9491472	08660274..8660295	08447061..8446960	# Solyc11g017420
11	solcap_snp_sl_19549		S. lycopersicum	339	Tomato SNP marker, associated with tomato QRL for Xanthomonas sp. (bacterial spot)	SNP (single nucleotide polymorphism)	sl_19549, SGN													not annotated	# Soltu.DM.11G010010 & Soltu.DM.11G009790	09495066..9495166	08663928..8664028	08442872..8442772	# Solyc11g017420
11	GP320		S. tuberosum	8	Potato STS marker	STS (sequence-tagged-site)	CG783247, NCBI											GP320	35	not annotated	Soltu.DM.11G010010 & Soltu.DM.11G009830	09528898..9529554	08699823..8700122	08403882..8403291	Solyc11g017380
11		tLBR11.2 (lb11a, STRes11-4, LFRes11-3, STRes11-3, LFRes11-2)	S. lycopersicum, S. habrochaites (L. hirsutum)	149,172,353,371	Tomato QTL for resistance to late blight (leaf and stem)	QRL (quantitative resistance locus)																		5 - 8 Mbp
11		rx11.1	S. lycopersicum	339	Tomato QTL for resistance to Xanthomonas sp. (bacterial spot)	QRL (quantitative resistance locus)																		7 - 9 Mbp
11	TG147		S. lycopersicum	19,149,172,218,246,353,371,414	Tomato STS marker, flanking tomato QRL for late blight ( STRes11-4, LFRes11-3), flanking tomato QTL for maturity and QTL MF11a for fruit mass	STS (sequence-tagged-site)	TG147, SGN	TG147	39			TG147	23							PGSC0003DMG400009237	Soltu.DM.11G010010 & Soltu.DM.11G010000	09659940..9655663	08831500..8834700	08135030..8138045	Solyc11g017230
11	solcap_snp_sl_6901		S. lycopersicum	339	Tomato SNP marker, associated with tomato QRL for Xanthomonas sp. (bacterial spot)	SNP (single nucleotide polymorphism)	sl_6901, SGN													PGSC0003DMG400009234	Soltu.DM.11G010110	09788461..9788561	08968778..8968819	08024552..8024452	Solyc11g017140
11	SUT1		S. tuberosum	2,8,45,59,196,197,235	Sucrose transporter 1, sugar transport, functional candidate gene for potato tuber and tomato fruit sugar content QTL, linked to potato QTL for tuber sugar content	Gene	X69165, NCBI											Sut1	40	PGSC0003DMG400009213	Soltu.DM.11G010180	09877672..9872817	09052430..9057330	07859055..7863295	Solyc11g017010
11	solcap_snp_sl_55212		S. lycopersicum	339	Tomato SNP marker, associated with tomato QRL for Xanthomonas sp. (bacterial spot)	SNP (single nucleotide polymorphism)	sl_55212, SGN													PGSC0003DMG400009208	Soltu.DM.11G010240	10040823..10040923	09225195..9225295	07723389..7723289	Solyc11g016970
11*	solcap_snp_c2_49310		S. tuberosum	253	Potato SNP marker, differential SNP allele frequency between pairs of potato genotype pools with differential tuber yield	SNP (single nucleotide polymorphism)	Spud DB, http://solcap.msu.edu/potato													# PGSC0003DMG400030209	# Soltu.DM.11G010320	10088826..10088926	09272485..9272506	07370434..7370334	# Solyc11g013880
11	cLEX4G10		S. lycopersicum	353,371	Tomato EST marker, flanking tomato QRL for late blight (STRes11-4, LFRes11-3), flanking tomato QTL for fruit weight, yield and maturity (tM11.2)	EST (expressed sequence tag)	SGN-E303911, cLEX-4-G10, SGN													# PGSC0003DMG400030209	# Soltu.DM.11G010320	10088628..10088105	09272214..9271762	07370632..7371155	# Solyc11g013880
11	Nia		S. tuberosum	52,55,61	Nitrate reductase	Gene	U76701, NCBI									Nia	33			PGSC0003DMG400030212	Soltu.DM.11G010380	10186494..10190884	09376510..9380940	07245452..7241107	Solyc11g013810
11	DMG400044200		S. tuberosum	253	Gene of unknown function, with differential SNP allele frequency between pairs of potato genotype pools with differential tuber yield, SNP causing amino acid change, candidate gene for potato tuber yield QTL	Gene	Spud DB, SGN													PGSC0003DMG400044200	Soltu.DM.11G010410	10245292..10248477	09485030..9488230	07158698..7158624	not annotated
11	solcap_snp_c2_32994		S. tuberosum	294	Potato SNP marker, associated with potato QTL for plant maturity	SNP (single nucleotide polymorphism)	Spud DB, http://solcap.msu.edu/potato													PGSC0003DMG400027791	Soltu.DM.11G010530	10425359..10425259	09662651..9662672	06623380..6623485	Solyc11g013490
11	TG57		S. lycopersicum	19,120,191,245	Tomato STS marker, linked to pepper QTL for resistance to potyviruses, linked to tomato fruit weight (mass) QTL	STS (sequence-tagged-site)	TG57, SGN	TG57	47	TG57	8.9									not annotated	Soltu.DM.11G010670	10664791..10667305	09926951..9927460	06445333..6442994	Solyc11g013370
11*	Sl_At1g44790		S. lycopersicum	353	Tomato ortholog of Arabidopsis At1g44790, flanking to tomato QTL for maturity and fruit weight (tFW11.3)	COS2 (conserved orthologous sequence)	At1g44790, TAIR													PGSC0003DMG400000886	Soltu.DM.11G011220	11712238..11711866	11005697..11005325	05753637..5753759	Solyc11g012910
11		qPvr11.1 (pvr6)	C. annuum	120	Pepper QTL for resistance to potyviruses	QRL (quantitative resistance locus)																~ 8 - 12 Mbp	~ 8 - 12 Mbp	~ 6 - 10 Mbp
11*	solcap_snp_c2_29113		S. tuberosum	247	Potato SNP marker (inCalcium-dependent protein kinase), linked to potato QRL for S. endobioticum	SNP (single nucleotide polymorphism)	Spud DB, http://solcap.msu.edu/potato													PGSC0003DMG400000890	Soltu.DM.11G011370	11881477..11881577	11175164..11175185	08862862..8862959	Solyc11g018610
11	St3.3.13		S. tuberosum	9,13,52,55	Potato resistance gene like sequence	RGL sequence (resistance-gene-like)	U60084, NCBI									St3.3.13-b	28			PGSC0003DMG400000888	not annotated	11897651..11897791	11196294..11196752	07217881..7217881	Solyc11g013770
11	P7h9		S. tuberosum	52,55	Potato EST marker (Heat shock protein 91)	EST (expressed sequence tag)	AJ487444, NCBI									P7h9-b	25					no matching position (chr12)	no matching position (chr12)	no matching position (chr12)
11	InDel335		S. lycopersicum	415	Tomato InDel marker, distal to tomato gene for resistance Sm to Stemphylium spp. (grey leaf spot disease)	STS (sequence-tagged-site)	Ref. 415															no matching position	no matching position	08534482..8534605	intergenic
11	Sm-InDel		S. lycopersicum	415	Tomato InDel marker diagnostic for tomato Sm resistance gene																	no matching position	no matching position	09321268..9321388	intergenic
11	Sm		S. pimpinellifolium	10,13,32,154,402,415	Tomato gene for resistance to Stemphylium spp. (grey leaf spot disease)	R gene	Solyc11g020100, SGN												PGSC0003DMB000000549(a,b,c)	PGSC0003DMG401001984(a), PGSC0003DMG400001982(b), PGSC0003DMG400001990(c)	Soltu.DM.11G007410(a), Soltu.DM.11G007390(b), Soltu.DM.11G007100(c)	07071585..7073057(a), 07058971..7060439(b), 06760513..6758963(c) et al.	06067898..6069370(a), 06049962..6051427(b), 05865086..5863741(c) et al.	10232465..10230838	Solyc11g020100
11	TG7		S. lycopersicum	19	Tomato STS marker	STS (sequence-tagged-site)	TG7, SGN	TG7	30													no matching position (chr01)	no matching position (chr01)	10638785..10638306	intergenic
11*	INV-na-11/2		S. tuberosum	235	Neutral/alkaline invertase (EC3.2.1.26), sugar metabolism, functional candidate gene for potato tuber reducing sugar content QTL	Gene	Spud DB, SGN													PGSC0003DMG400009257	Soltu.DM.11G012260	14402048..14409338	13676200..13683400	11825908..11832067	Solyc11g020610
11	InDel240		S. lycopersicum	415	Tomato InDel marker, proximal to tomato gene for resistance Sm to Stemphylium spp. (grey leaf spot disease)	STS (sequence-tagged-site)	Ref. 415															no sequence homology	no sequence homology	12067430..12067543	Solyc11g020770
11	CP117		S.tuberosum	6,7,8,13,14,16,19,52,153,212	Potato EST marker, flanking potato late blight QRL, distal to potato gene for resistance to PLRV (PLRV4)	EST (expressed sequence tag)	AJ487326, NCBI	CP117	45.4							CP117	24.002	CP117	34	PGSC0003DMG400009268	Soltu.DM.11G012500	15130119..15130451	14406780..14408220	13380029..13380338	Solyc11g021060
11	GP198		S. tuberosum	6,7,8,37	Potato STS marker	STS (sequence-tagged-site)	CG783135 & CG783136, NCBI											GP198-a	32			no matching position (chr03)	no matching position (chr03)	no matching position (chr03)
11	solcap_snp_sl_9814		S. lycopersicum	339	Tomato SNP marker, associated with tomato QRL for Xanthomonas sp. (bacterial spot)	SNP (single nucleotide polymorphism)	sl_9814,SGN													PGSC0003DMG400039256 & PGSC0003DMG402009270	Soltu.DM.11G012540	15295069..15295169	14574369..14574469	13998617..13998717	Solyc11g022460
11	solcap_snp_sl_34645		S. lycopersicum	339	Tomato SNP marker, associated with tomato QRL for Xanthomonas sp. (bacterial spot)	SNP (single nucleotide polymorphism)	sl_34645, SGN													PGSC0003DMG400031411	Soltu.DM.11G012620	15453012..15453104	14772386..14772478	14471386..14471486	Solyc11g022530
11	St3.3.11		S. tuberosum	9,13,52,55,153	Potato resistance gene like sequence, distal to potato gene for resistance to PLRV (PLRV4)	RGL sequence (resistance-gene-like)	U60083, NCBI									St3.3.11	22.002			PGSC0003DMG400044837	intergenic	16002736..16003195	15417577..15418036	no sequence homology
11		PLRV.4	S. tuberosum	153	Potato gene for resistance to Potato Leaf Roll Virus (PLRV)	R gene																16 - ~20 Mbp	16 - ~20 Mbp
11		rx11.2	S. lycopersicum	339	Tomato QTL for resistance to Xanthomonas sp. (bacterial spot)	QRL (quantitative resistance locus)																		14 - 18 Mbp
11*	solcap_snp_sl_8120		S. lycopersicum	339	Tomato SNP marker, associated with tomato QRL for Xanthomonas sp. (bacterial spot)	SNP (single nucleotide polymorphism)	sl_8120, SGN													PGSC0003DMG400025645	Soltu.DM.11G013050	16279564..16279464	15689576..15689476	18170744..18170844	Solyc11g027870
11	DMG400044340		S. tuberosum	253	Gene of unknown function, with differential SNP allele frequency between pairs of potato genotype pools with differential tuber yield, SNPs causing amino acid changes, candidate gene for potato tuber yield QTL	Gene	Spud DB, SGN													PGSC0003DMG400044340	Soltu.DM.11G013130	16656039..16656437	16040585..16040985	no sequence homology
11		pTY11.4	S. tuberosum	253	Potato QTL for tuber yield	QTL (quantitative trait locus)																(16 - 35 Mbp)	(16 - 34 Mbp)
11*	St_At1g33970		S. tuberosum	212	Potato ortholog to Sl_At1g33970 (P-loop containing nucleoside triphosphate hydrolases superfamily protein)	COS2 (conserved orthologous sequence)	At1g33970, TAIR									St_At1g33970	24			# PGSC0003DMG400025528	# Soltu.DM.11G013180	16756801..16753085	16141839..16139018	19035661..19039089	# Solyc11g028010
11	P1h3		S. tuberosum	52,55,212	Potato EST marker (AIG1 protein homolog)	EST (expressed sequence tag)	AJ487408, NCBI									P1h3	24.001			# PGSC0003DMG400025528	# Soltu.DM.11G013180	16758334..16755566	16142010..16138800	19035632..19036848	# Solyc11g028010
11	TG110		S. lycopersicum	19,32,154	Tomato STS marker, flanking tomato R gene Sm	STS (sequence-tagged-site)	TG110, SGN	TG110	54											intergenic	intergenic	15494070..15494070	14818483..14818573 (multiple hits)	19546238..19546238	intergenic
11	GP264		S. tuberosum	4,7,8,52,55	Potato STS marker	STS (sequence-tagged-site)	AJ487351, NCBI									GP264-b	23.003					no matching position (chr01)	no matching position (chr01)	no matching position (chr01)
11	GP161		S. tuberosum	6,7,8,55	Potato STS marker (Retroelement)	STS (sequence-tagged-site)	AJ487343, NCBI											GP161	25.001			no matching position	no matching position	no matching position
11*	solcap_snp_c2_4991		S. tuberosum	253	Potato SNP marker, differential SNP allele frequency between pairs of potato genotype pools with differential tuber yield	SNP (single nucleotide polymorphism)	Spud DB, http://solcap.msu.edu/potato													PGSC0003DMG400015910	Soltu.DM.11G015010	25820662..25820762	20026835..20026856	40634046..40634146	Solyc11g039840
11	TAL1		S. tuberosum	2	Transaldolase (EC2.2.1.2), Calvin cyle, photorespiration, functional candidate gene for potato tuber quality QTL	Gene	U95923, NCBI													PGSC0003DMG402028027	Soltu.DM.11G015040	26373948..26377450	19470028..19466531	26537214..26533791	Solyc11g033288
11*	STG0004		S. tuberosum	218	Potato microsatellite marker	SSR (simple sequence repeat)	BI434815, NCBI					STG0004	36							PGSC0003DMG400002183	Soltu.DM.11G015170	27086757..27086935	18751200..18758400	38532036..38532315	Solyc11g040150
11	S1b2		S. tuberosum	52,55	Potato EST marker (Ribosomal protein L41, RL41)	EST (expressed sequence tag)	AJ489104, NCBI									S1b2-a	23.001			# PGSC0003DMG400008422	# Soltu.DM.11G015520	27806907..27807235	17831326..17831654	no matching position
11	At2E05 (AT4G14320)		A. thaliana	52,55	Arabidopsis EST marker (Ribosomal protein L44, RL44)	EST (expressed sequence tag)	AA713144, NCBI; AT4G14320, TAIR									At2E5-a	23.002			# PGSC0003DMG400019764(a), PGSC0003DMG400008422(b)	# Soltu.DM.11G015520	27806913..27807278	20782054..20782235(a), 17831335..17831606(b)	no matching position
11		tFW11.3 (30Wt, fw11.1, MF11a)	S. lycopersicum, S. habrochaites, S. cheesmanii	210,242,276,353,414	Tomato QTL for fruit weight	QTL (quantitative trait locus)																		35 - 38 Mbp
11		tFY11.1 (YLD3)	S. lycopersicum, S. habrochaites	353	Tomato QTL for fruit yield	QTL (quantitative trait locus)																		(7 - 49 Mbp)
11		tM11.2 (Ff-2)	S. lycopersicum, S. parviflorum, S. habrochaites, S. pimpinellifolium, S. lycopersicum var. Cerasiforme	102,353,405	Tomato QTL for earliness or maturity	QTL (quantitative trait locus)																		30 - 37 Mbp
11		pLBR11.2 (Pin11C)	S. tuberosum	75	Potato QTL fo rresistance to late blight	QRL (quantitative resistance locus)																~ 30 - 34 Mbp	~ 28 - 32 Mbp
11		pM11.2	S. tuberosum	75,345	Potato QTL for plant maturity	QTL (quantitative trait locus)																~ 30 - 34 Mbp	~ 28 - 32 Mbp
11*	TG44		S. lycopersicum	19,102,191,185,218	Tomato STS marker, linked to tomato QTL for earliness (Ff-2) or maturity	STS (sequence-tagged-site)	TG44, SGN	TG44	47	TG44	23.3	TG44	41	TG44	27					not annotated	# Soltu.DM.11G015780	29003420..29002888	26823893..26823361	36452721..36453253	# Solyc11g040390
11	Solyc11g040390		S. lycopersicum	276	Tomato candidate gene (Aspartokinase-homoserine dehydrogenase) for tomato QTL for fruit weight (tFW11.3), physically linked (22,06 kb) SNP is associated with fruit weight	Gene	Solyc11g040390, SGN													not annotated	# Soltu.DM.11G015780	29003420..29002888	26823893..26823361	36452721..36453253	# #Solyc11g040390
11	C2_At4g10050		S. lycopersicum	331,353,371	Tomato ortholog of A. thaliana gene At4g10050, linked to tomato QTL for insect resistance, fruit yield and maturity, flanking tomato late blight QRL	COS2 (conserved orthologous sequence)	At4g10050, TAIR													not annotated	Soltu.DM.11G015910	29443368..29456723	27278224..27281668	35351988..35355699	Solyc11g042430
11	At1A12 (AT3G11940)		A. thaliana	52.55	Arabidopsis EST marker (Ribosomal protein S5, RS5)	EST (expressed sequence tag)	T43530, NCBI; AT3G11940, TAIR									At1A12-c	2			PGSC0003DMG400017812	Soltu.DM.11G016130	29997623..29998309	27834541..27835192	34407674..34406838	Solyc11g042610
11	solcap_snp_sl_2981		S. lycopersicum	339	Tomato SNP marker, associated with tomato QRL for Xanthomonas sp. (bacterial spot)	SNP (single nucleotide polymorphism)	sl_2981, SGN													PGSC0003DMG400032800	Soltu.DM.11G016240	30638019..30637925	28602179..28602085	32879396..32879496	Solyc11g042810
11		rx11.3	S. lycopersicum	339	Tomato QTL for resistance to Xanthomonas sp. (bacterial spot)	QRL (quantitative resistance locus)																		31 - 34 Mbp
11		WR11.2	S. lycopersicum, S. habrochaites	331	Tomato QTL for whitefly resistance (Bemisia tabaci)	QRL (quantitative resistance locus)																		(31 - 49 Mbp)
11*	solcap_snp_sl_2967		S. lycopersicum	339	Tomato SNP marker, associated with tomato QRL for Xanthomonas sp. (bacterial spot)	SNP (single nucleotide polymorphism)	sl_2967, SGN													not annotated	Soltu.DM.11G016330	30928463..30928363	28884021..28883921	32319877..32319977	Solyc11g043110
11	OSM-8e (Osm-11)		S. tuberosum	75,152,345	Osmotin-like gene, pathogenesis related, functional candidate gene for late blight QRL, associated with potato QTL for plant maturity and resistance to late blight	Gene	AY737314, NCBI									Osm-11	23.005			not annotated	Soltu.DM.11G016790	32362585..32361691	30355200..30355300	31511831..31512602	Solyc11g044400 & Solyc11g044390
11*	TG47		S. lycopersicum	19,102,172,218,331	Tomato STS marker, flanking tomato QTL for insect resistance, linked to tomato QTL for late blight resistance, linked to tomato QTL for earliness (Ff-2) or maturity	STS (sequence-tagged-site)	TG47, SGN	TG47	45.4	TG47	23.3	TG47	39							not annotated	Soltu.DM.11G016840	32591552..32595648	30595756..30596028	31347429..31345978	Solyc11g044480
11	P1g4		S. tuberosum	52,55	Potato EST marker (bZIP transcription factor like)	EST (expressed sequence tag)	AJ487406, NCBI									P1g4	22.001			PGSC0003DMG400022931	Soltu.DM.11G016910	32792830..32791612	30910730..30914940	31195633..31197185	Solyc11g044560
11*	DMG403008663		S. tuberosum	253	L-lactate dehydrogenase, gene with differential SNP allele frequency between pairs of potato genotype pools with differential tuber yield, candidate gene for potato tuber yield QTL	Gene	Spud DB, SGN													PGSC0003DMG403008663	Soltu.DM.11G017680	34973153..34975177	32899800..32948400	29417712..29415720(a), 29345008..29344888(b)	Solyc11g045390(a), Solyc11g045430(b)
11	Cyt-c red 30kD		S. tuberosum	8	Cytochrome c reductase, 30 kD subunit	Gene	X79597, NCBI											Cyt-c red 30kD	25.003			no matching position (chr02)	no matching position (chr02)	no matching position (chr02)
11*	DMG400022057		S. tuberosum	253	Conserved gene of unknown function, with differential SNP allele frequency between pairs of potato genotype pools with differential tuber yield, SNPs causing amino acid changes, candidate gene for potato tuber yield QTL	Gene	Spud DB, SGN													PGSC0003DMG400022057	Soltu.DM.11G017880	35541832..35537215	33567060..33571690	45795083..45790543	Solyc11g056640
11	1251_3		S. tuberosum	304	Potato STS marker, flanking potato R gene Sen2	STS (sequence-tagged-site)	Ref. 304													PGSC0003DMG400001251	Soltu.DM.11G017910	35616509..35615441	33686594..33685503	45867098..45867079	Solyc11g056670
11	GP318		S. tuberosum	8	Potato STS marker	STS (sequence-tagged-site)	CG783245, NCBI											GP318	25.002	not annotated	Soltu.DM.11G018120	36197966..36197127	34279660..34280200	40283174..40282668	Solyc11g039880
11	ANT		S. tuberosum	2	Adenylate transporter, membrane transport, functional candidate gene for potato tuber quality QTL	Gene	X62123, NCBI													# PGSC0003DMG400013596	# Soltu.DM.11G018210	36522046..36525473	34615733..34619158	47031934..47033873(a), 46952667..46954612(b)	# Solyc11g062190(a), Solyc11g062130(b)
11	CT55		S. lycopersicum	19,218	Tomato EST marker	EST (expressed sequence tag)	CT55, SGN	CT55	47	CT55	25.9	CT55	50							# PGSC0003DMG400013596	# Soltu.DM.11G018210	36525458..36524961	34619143..34618646	46954593..46954096(a), 47033854..47033358(b)	# Solyc11g062190(a), Solyc11g062130(b)
11	5450_3		S. tuberosum	304	Potato STS marker, closely linked with potato R gene Sen2	STS (sequence-tagged-site)	Ref. 304													intergenic(a), PGSC0003DMG400032502(b)	intergenic(a,b)	36529804..36529785(a), 36723814..36723795(b) et al.	34623488..34623469(a), 35056148..35056129(b) et al.	no sequence homology
11		Sen2	S. tuberosum	304	Potato gene for resistance to Synchytrium endobioticum (potato wart)	R gene																35,6 - 37,4 Mbp	33,6 - 35,5 Mbp
11	2502_3		S. tuberosum	304	Potato STS marker, cosegregating with potato R gene Sen2	STS (sequence-tagged-site)	Ref. 304													# PGSC0003DMG401013613(a), PGSC0003DMG400013624(b), PGSC0003DMG400013616(c), PGSC0003DMG400032502(d)	Soltu.DM.11G018270(a), Soltu.DM.11G018340(b)	36607704..36607724(a), 36784416..36784396(b) et al.	34706509..34706529(a), 34893778..34893758(b), 34903761..34903781(c), 35055402..35056412(d) et al.	47046107..47046127	not annotated
11	2502_1		S. tuberosum	304	Potato STS marker, cosegregating with potato R gene Sen2	STS (sequence-tagged-site)	Ref. 304													# PGSC0003DMG400013616(a), PGSC0003DMG400032502(b), PGSC0003DMG401013613(c)	Soltu.DM.11G018350(a), Soltu.DM.11G018440(b)	36794619..36794399(a), 36902102..36901883(b) et al.	34904008..34903766(a), 35055407..35055692(b), 34706514..34706756(c)	47046112..47046133	not annotated
11		CSR11.2	S. tuberosum, S. chacoense	374	Potato QTL for resistance to common scab (Streptomyces scabies)	QTL (quantitative trait locus)																(9 - 44 Mbp)	(8 - 43 Mbp)
11*	GP162		S. tuberosum	6,7,8	Potato STS marker	STS (sequence-tagged-site)	CG783092, NCBI											GP162-a	22	PGSC0003DMG401032495	Soltu.DM.11G018560	37048209..37047428	35147670..35152340	47155699..47154897	Solyc11g062280
11	Solyc11g062360		S. lycopersicum	337	Tomato candidate gene (Sugar transporter superfamily) for tomato QTL for fruit soluble solids content (Brix) (tSS11.2), associated with fruit soluble solids content (Brix)	Gene	Solyc11g062360													PGSC0003DMG400032507	Soltu.DM.11G018610 & Soltu.DM.11G018620	37177309..37169057	35281978..35273726	47281289..47275890	Solyc11g062360
11	Cl.80		S. tuberosum	304	Potato STS marker, flanking potato R gene Sen2	STS (sequence-tagged-site)	Ref. 304													intergenic(a,b)	Soltu.DM.11G018790(a), Soltu.DM.11G024180(b)	37435628..37436472(a), 44304296..44304276(b) et al.	35554469..35555467(a), 42820955..42820935(b) et al.	47949204..47949223(a), 52974045..52974026(b)	Solyc11g064760(a), Solyc11g071420(b)
11	St1.2.1		S. tuberosum	9,52,55	Potato resistance gene like sequence	RGL sequence (resistance-gene-like)	U60070, NCBI									St1.2.1-d	20.001			not annotated(a,c,d), PGSC0003DMG400007344(b)	not annotated(a,b,c),	37438832..37438387(a), 39715764..39716218(b), 37446268..37445814(c) et al.	35557808..35557363(a), 38087732..38088186(b), 35565244..35564790(c), 35593048..35592596(d) et al.	52971324..52971784(a), 32382523..32382966(b), 32437462..32437904(c) et al.	Solyc11g071420(a), Solyc11g043100(b), Solyc11g043070(c)
11	St_At5g12200		S. tuberosum	212	Potato ortholog of Sl_At5g12200 (dihydropyrimidinase / DHPase)	COS2 (conserved orthologous sequence)	At5g12200, TAIR									St_At5g12200	20.002			not annotated	Soltu.DM.11G018980	37786516..37796466	35912900..35914510	48276051..48284094	Solyc11g064920
11	GP505		S. tuberosum	6,13,52,55	Potato STS marker	STS (sequence-tagged-site)	AJ487361, NCBI									GP505-a	19			PGSC0003DMG400009449	Soltu.DM.11G019010	37818800..37819264	35946400..35956200	48305907..48306367	Solyc11g064950
11*	HXK-11		S. tuberosum	235	Hexokinase (EC2.7.1.1), glycolysis, functional candidate gene for potato tuber quality QTL	Gene	Spud DB, SGN													PGSC0003DMG400013187	Soltu.DM.11G019290	38473828..38479293	36684900..36690400	48619488..48624437	Solyc11g065220
11	STM5109		S. tuberosum	218	Potato microsatellite marker	SSR (simple sequence repeat)	Ref. 218					STM5109	47							PGSC0003DMG400032528	Soltu.DM.11G019620	39052187..39052005	37265635..37265435	48976759..48970572	Solyc11g065490
11	solcap_snp_c2_55949		S. tuberosum	253	Potato SNP marker, differential SNP allele frequency between pairs of potato genotype pools with differential tuber yield	SNP (single nucleotide polymorphism)	Spud DB, http://solcap.msu.edu/potato													PGSC0003DMG402010918	Soltu.DM.11G019660	39119399..39119499	37384703..37384724	49163301..49163401	Solyc11g065600
11		pTW11.1	S. tuberosum	322	Potato QTL for tuber weight	QTL (quantitative trait locus)																~ 38 - 42 Mbp	~ 36 - 40 Mbp
11		pTY11.5	S. tuberosum	253	Potato QTL for tuber yield	QTL (quantitative trait locus)																39 - 44 Mbp	37 - 42 Mbp
11		tSS11.2	S. lycopersicum, S. pimpinellifolium, S. lycopersicum var. cerasiforme	237,242,337	Tomato QTL for fruit soluble solids (Brix) and sugar content																			47 - 51 Mbp
11	TD255-218		S. lycopersicum	237	Tomato SNP marker, associated with tomato fruit soluble solids(Brix) and sugar content	SNP (single nucleotide polymorphism)	Ref.237													# PGSC0003DMG400010304	# Soltu.DM.11G019690	39188436..39188661	37502811..37503036	49184901..49185128	# Solyc11g065620
11	C2_At5g04590		S. lycopersicum	331,353,371	Tomato ortholog of A. thaliana gene At5g04590, linked to tomato QTL for insect resistance, fruit weight and maturity, flanking tomato QRL for late blight QRL (STRes11-6 and LFRes11-4)	COS2 (conserved orthologous sequence)	At5g04590, TAIR													# PGSC0003DMG400010304	# Soltu.DM.11G019690	39187481..39190836	37502249..37502640	49183948..49187089	# Solyc11g065620
11	S1g5		S. tuberosum	52,55	Potato EST marker (Ribosomal protein L12, L15)	EST (expressed sequence tag)	AJ489127, NCBI									S1g5-b	16			# PGSC0003DMG400033341	# Soltu.DM.11G019880	39465744..39465214	37780860..37781650	49260898..49260312	# Solyc11g065670
11	CT107		S. lycopersicum	19,185,218,313	Tomato EST marker, linked to tomato QTL for fruit weight	EST (expressed sequence tag)	AA824809, NCBI	CT107A	45.4	CT107	26.5	CT107	59	CT107	10					# PGSC0003DMG400033341(a), PGSC0003DMG400008079(b)	# Soltu.DM.11G019880(a), Soltu.DM.11G023030(b)	39465703..39465130(a), 43101125..43101668(b)	37781568..37780995(a), 41674123..41674666(b)	49260857..49260175(a), 52088004..52087519(b)	# Solyc11g065670(a), Solyc11g069440(b)
11	STM2018		S. tuberosum	16	Potato microsatellite marker	SSR (simple sequence repeat)	Ref. 16													# PGSC0003DMG400007365	intergenic	39600379..39600230	37969741..37969910	no matching position
11	StI028		S. tuberosum	185,218,322	Potato microsatellite marker, associated with potato tuber weight	SSR (simple sequence repeat)	Ref. 185,218					STI0028	51	StI028	18	StI028	17.002			# PGSC0003DMG400007365	Soltu.DM.11G019970	39600058..39599890	37968820..37970010	49354050..49353891	not annotated
11	TG384		S. lycopersicum	19,32	Tomato STS marker, on tomato IL11-2, North border of IL11-3	STS (sequence-tagged-site)	TG384, SGN	TG384	45.4											not annotated	Soltu.DM.11G020000	39659402..39658354	38032291..38031245	49396622..49395581	Solyc11g065750
11		tLBR11.3 (STRes11-6, LFRes11-4)	S. lycopersicum, S. habrochaites	353,371	Tomato QTL for resistance to late blight	QRL (quantitative resistance locus)																		49 - 50 Mbp
11	solcap_snp_c2_14946		S. tuberosum	356	Potato SNP marker, associated with potato QRL for late blight (rAUDPC)	SNP (single nucleotide polymorphism)	Spud DB, http://solcap.msu.edu/potato													not annotated	Soltu.DM.11G020180	39858654..39858754	38233889..38233989	49551942..49552042	Solyc11g065920
11	TG400		S. lycopersicum	19,32,149,172,210,218,331,353,371,408	Tomato STS marker, South border of tomato IL11-2, on IL11-3, flanking tomato QRL for late blight (tLBR11.3) and insect resistance (tIR11.2), flanking tomato QTL for fruit weight (tFW11.3), yield (tFY11.1)and maturity (tM11.2), linked to tomato R gene Sm	STS (sequence-tagged-site)	TG400, SGN	TG400	48.3			TG400	59							not annotated	Soltu.DM.11G020190(a), Soltu.DM.11G020290(b)	39872859..39872260(a), 40042980..40042400(b)	38401905..38402442	49569015..49568417	Solyc11g065930
11*	S1d1		S. tuberosum	52,55	Potato EST marker (Receptor-like protein kinase EC2.7.1.-)	EST (expressed sequence tag)	AJ489113, NCBI									S1d1	17.001			PGSC0003DMG400000438	Soltu.DM.11G020310	40119853..40119200	38518320..38520170	49607905..49607252	Solyc11g065950
11	CP137		S. tuberosum	6,7,8	Potato EST marker (Heat shock protein 70)	EST (expressed sequence tag)	CF802477, CF802476, NCBI											CP137-c	16	# PGSC0003DMG400000398	# Soltu.DM.11G020400	40298323..40298479	38720023..38720211	49786076..49786316	# Solyc11g066060
11	At1C08 (AT5G02500)		A. thaliana	52,55	Arabidopsis EST marker (HSP70)	EST (expressed sequence tag)	N37793, D84414, NCBI; AT5G02500, TAIR									At1C8-d	15.001			# PGSC0003DMG400000398	# Soltu.DM.11G020400(a), Soltu.DM.11G020440(b)	40296012..40298557(a), 40333804..40331093(b)	38720380..38717610	49818081..49815795(a), 49783773..49786303(b)	# Solyc11g066100(a), Solyc11g066060(b)
11	GP255		S. tuberosum	7.8	Potato STS marker	STS (sequence-tagged-site)	CG783188, NCBI											GP255-f	18	not annotated	Soltu.DM.11G020550	40501322..40501123	38934792..38935152	no matching position
11	X11_48934628		S. lycopersicum	377	Tomato SNP marker, flanking tomato QTL for fruit weight (tFW11.5)	SNP (single nucleotide polymorphism)	Ref. 377													PGSC0003DMG400000404	Soltu.DM.11G020490	40426994..40429076	38858206..38860288	49892165..49892190	Solyc11g066150
11	X11_49059536		S. lycopersicum	377	Tomato SNP marker, linked with tomato QTL for fruit weight (tFW11.5)	SNP (single nucleotide polymorphism)	Ref. 377													PGSC0003DMG400000449	Soltu.DM.11G020630	40558724..40558693	38991994..38991963	50005027..50004996	Solyc11g066260
11	St_At4g01560		S. tuberosum	212	Potato ortholog of Sl_At4g01560 ('Maternal effect embryo arrest' (MEE49), seed dormancy)	COS2 (conserved orthologous sequence)	At4g01560, TAIR									St_At4g01560	15.005			PGSC0003DMG400000409	Soltu.DM.11G020650	40600022..40604148	39031200..39037300	50040007..50043805	Solyc11g066280
11	T10		S. lycopersicum	154	Tomato SOD (Superoxid dismutase) gene, flanking tomato R gene Sm	Gene	M37151, NCBI													PGSC0003DMG400000417	Soltu.DM.11G020830	40784438..40790728	39217300..39223700	50191250..50196954	Solyc11g066390
11	CON50-294		S. lycopersicum	237	Tomato SNP marker, associated with tomato fruit soluble solids(Brix) and sugar content	SNP (single nucleotide polymorphism)	Ref.237													PGSC0003DMG400000456	Soltu.DM.11G020850	40807539..40807601	39240458..39240520	50218589..50218719	Solyc11g066410
11	DMG400000457		S. tuberosum	253	Lethal leaf spot 1, gene with differential SNP allele frequency between pairs of potato genotype pools with differential tuber yield, SNPs causing amino acid changes, candidate gene for potato tuber yield QTL	Gene	Spud DB, SGN													PGSC0003DMG400000457	Soltu.DM.11G020880	40826054..40819067	39252000..39259000	50232797..50229035	Solyc11g066440
11	DMG400000459		S. tuberosum	253	PHD zinc finger protein, gene with differential SNP allele frequency between pairs of potato genotype pools with differential tuber yield, SNPs causing amino acid changes, candidate gene for potato tuber yield QTL	Gene	Spud DB, SGN													PGSC0003DMG400000459	Soltu.DM.11G020920	40848720..40839230	39272900..39282400	50254591..50245764	Solyc11g066480
11	SL10615		S. lycopersicum	264	Tomato indel marker, linked to tomato QTL FrW11.1 for fruit weight	STS (sequence-tagged-site)	SL10615, SGN													not annotated	not annotated	40920065..40920003	39354797..39354735	50324997..50324942	Solyc11g066540
11	F3'5'H		Petunia x hybrida	194	Petunia flavonoid 3',5'-hydroxylase (F3'5'H)	Gene	AF081575, NCBI													# PGSC0003DMG400000425	# Soltu.DM.11G020990	40984416..40985048	39418490..39420425	50367184..50367816	not annotated
11*	P		S. tuberosum	192.361	Potato flower color locus, encodes flavonoid 3',5'-hydroxylase	Gene	NM_001287878, NCBI													# PGSC0003DMG400000425	# Soltu.DM.11G020990	40981850..40985238	39416926..39420434	50368004.. 50364596	Solyc11g066580
11	SLM11-12		S. lycopersicum	295	Tomato microsatellite marker, flanking tomato QRL qTy11.1	SSR (simple sequence repeat)	Ref. 295															no matching position	no matching position	50524163..50524419	intergenic
11	STM2005		S. tuberosum	3,16	Potato microsatellite marker linked, to potato QTL for late blight resistance and plant vigour	SSR (simple sequence repeat)	Ref. 16													PGSC0003DMG400026523	Soltu.DM.11G021210	41272293..41272315	39723102..39723124	50664840..50664862	Solyc11g066820
11	S2g8		S. tuberosum	52,55	Potato EST marker (Nucleolar histone deacetylase)	EST (expressed sequence tag)	AJ489147, NCBI									S2g8	15.002			PGSC0003DMG400026532	Soltu.DM.11G021230	41289345..41286930	39737590..39742430	50680458..50678856	Solyc11g066840
11	P10g7		S. tuberosum	52,55	Potato EST marker (Syntaxin related)	EST (expressed sequence tag)	AJ487388, NCBI									P10g7-a	15.003			PGSC0003DMG400026526	Soltu.DM.11G021300	41354880..41355063	39806820..39811410	50741891..50742081	Solyc11g066910
11	GP38		S. tuberosum	6,7,8,13,16,52,230	Potato STS marker, flanking potato late blight QRL (cv Sarpo Mira)	STS (sequence-tagged-site)	AJ492255 & AJ492256, NCBI									GP38	15.004	GP38	19	not annotated	Soltu.DM.11G021510	41552981..41553811	39999702..40000532	50914244..50915060	Solyc11g067140
11	At2G01 (AT2G27720)		A. thaliana	52.55	Arabidopsis EST marker (Ribosomal protein P2, LP2)	EST (expressed sequence tag)	Z26542, NCBI; AT2G27720, TAIR									At2G1-a	14			PGSC0003DMG400007410	Soltu.DM.11G021500	41511249..41511103	39956260..39958960	no matching position(chr07)
11	INV-n-11/3		S. tuberosum	235	Neutral invertase (EC3.2.1.26), sugar metabolism, functional candidate gene for potato tuber reducing sugar content QTL	Gene	Spud DB, SGN													PGSC0003DMG400026530	Soltu.DM.11G021450	41452894..41459127	39907600..39913800	50831436..50835961	Solyc11g067050
11	TG46		S. lycopersicum	19,32,185,191,218,242	Tomato STS marker, on tomato IL11-3, linked to tomato R gene Sm	STS (sequence-tagged-site)	TG46, SGN	TG46	59.3	TG46	26.5	TG46	55	TG46	12					not annotated	Soltu.DM.11G022060	42010375..42011241	40513228..40514094(a), 43454557..43453788(b)	51344266..51345110	# Solyc11g068640
11*	TG286		S. lycopersicum	19,314	Tomato STS marker, linked to tomato QTL for fruit weight	STS (sequence-tagged-site)	TG286, SGN	TG286	54											not annotated	# Soltu.DM.11G022090	42040029..42041177	40543817..40544965	51369300..51370353	# Solyc11g068640
11	SL20181		S. lycopersicum	274	Tomato STS marker, linked to tomato R gene Rx-4	STS (sequence-tagged-site)	Ref. 274													not annotated	# Soltu.DM.11G022090	42041355..42040012	40545143..40543800	51370530..51369283	Solyc11g068670
11	St_At3g54470		S. tuberosum	212	Potato ortholog of At3g54470 (uridine 5'-monophosphate synthase (UMPS))	COS2 (conserved orthologous sequence)	At3g54470, TAIR									St_At3g54470	12			PGSC0003DMG400019620	Soltu.DM.11G022240	42208239..42214100	40710500..40716700	51497775..51501860	Solyc11g068830
11	STM5137		S. tuberosum	218	Potato microsatellite marker	SSR (simple sequence repeat)	Ref. 218					STM5137	66							PGSC0003DMG400019635	Soltu.DM.11G022390	42274777..42274268	40777821..40778349	51566781..51560917	Solyc11g068950
11	cLEC-24-C3		S. lycopersicum	230.275	Tomato STS marker, linked to tomato R gene Xv3 and to potato late blight QRL	STS (sequence-tagged-site)	Ref. 275													PGSC0003DMG400019624	not annotated	42311784..42311974	40816800..40817013	51599346..51599537	Solyc11g068960
11		Rx-4, Xv3	S. lycopersicum, pimpinellifolium	274,275,338,339,347	Tomato gene for resistance to Xanthomonas perforans	R gene	JF743045, JF743044, JF743043, NCBI													PGSC0003DMG400019627	Soltu.DM.11G022390	42366545..42369414	40871902..40874771	51640977..51643813	Solyc11g069020
11	S1g2		S. tuberosum	52,55	Potato EST marker (Elongation factor 1-alpha)	EST (expressed sequence tag)	AJ489126, NCBI									S1g2-h	11			PGSC0003DMG400008117(a), PGSC0003DMG400019677(b)	Soltu.DM.11G022490	42481259..42481839	41039370..41042380(a), 42007375..42007041(b)	51768411..51768992(a), 51779561..51780142(b), 52369918..52370738(c)	Solyc11g069097(a), Solyc11g150146(b), Solyc11g069700(c)
11	TG546		S. lycopersicum	19,149	Tomato STS marker linked to tomato late blight QRL lb11b	STS (sequence-tagged-site)	TG546, SGN	TG546	63.3											PGSC0003DMG400008065	Soltu.DM11G022570	42556897..42556069	41112900..41122100	51887332..51886474	Solyc11g069190
11	SLM11-29		S. lycopersicum	295	Tomato microsatellite marker, linked with tomato QRL qTy11.1	SSR (simple sequence repeat)	Ref. 295													intergenic	intergenic	42612207..42612185	41176918..41176896	51944551..51944840	intergenic
11*	KiTH-2		S. tuberosum	294,385	Potato homolog of Kiwi fruit protein Kiwellin, in potato differential expression between quantitative late blight resistant and susceptible genotype pools, expression up regulated upon infection with P. infestans,functional candidate gene for late blight QRL, associated with potato late blight QRL (MCR, rAUDPC) and QTL for plant maturity	Gene	Spud DB, SGN													PGSC0003DMG400008101	Soltu.DM11G022750	42756993..42760252	41321250..41324510	52550267..52550677	Solyc11g069870
11	Kiw2		S. tuberosum	293	Potato homolog of Kiwi fruit protein Kiwellin, differential expression in potato in response to infection with P. infestans, functional candidate gene for late blight QRL	Gene	Spud DB, SGN													PGSC0003DMG400008099	Soltu.DM11G022780(a), Soltu.DM11G022760(b)	42778242..42778880(a), 42762513..42763151(b) et al.	41330630..41333720	52552904..52553542	Solyc11g069880
11	solcap_snp_c2_15342		S. tuberosum	374	Potato SNP marker, flanking potato QTL for resistance to common scab (Streptomyces scabies)	SNP (single nucleotide polymorphism)	Spud DB, http://solcap.msu.edu/potato													PGSC0003DMG400008081	Soltu.DM11G022970	43014863..43014763	41585488..41585388	52171980..52172080	Solyc11g069500
11	X11_51548415		S. lycopersicum	377	Tomato SNP marker, linked with tomato QTL for fruit weight (tFW11.5)	SNP (single nucleotide polymorphism)	Ref. 377													PGSC0003DMG400008075	Soltu.DM11G023130	43169308..43173082	41742922..41746696	52526074..52526049	Solyc11g069830
11	189D23M		C. chinense	372	Pepper STS marker, flanking the pepper L locus	STS (sequence-tagged-site)	AB442178, NCBI													not annotated	Soltu.DM11G023140	43177718..43177385	41751332..41750999	52519963..52520308	Solyc11g069820
11	StAOS2		S. tuberosum	165,294,345,385,394	Potato ortholog of the Arabidopsis AOS gene, functional in the jasmonate pathway, functional gene for late blight QRL, strongly associated with potato QRL for late blight QRL (MCR, rAUDPC) with small effect on plant maturity	Gene	AJ457081, NCBI									StAOS2	9			PGSC0003DMG400001149	Soltu.DM11G023180	43272630..43274215	41831960..41833790	52491743..52490161	Solyc11g069800
11		pLBR11.3 (Pin11B, Rpi-smira1)	S. tuberosum, S. pampasense	3,9,10,17,67,230,294,345,356	Potato QTL for maturity corrected resistance to late blight (MCR)	QRL (quantitative resistance locus)																40 - 46,5 Mbp	39 - 45,2 Mbp
11		pM11.3	S. tuberosum	345	Potato QTL for plant maturity	QTL (quantitative trait locus)																~ 41 - 45 Mbp	~ 40 - 44 Mbp
11		tFW11.5	S. lycopersicum, S. lycopersicum var. Cerasiforme	377	Tomato QTL for fruit weight	QTL (quantitative trait locus)																		49,9 - 53 Mbp
11*	RuBisCo_bp		S. tuberosum	294,341,385	RuBisCo large subunit-binding protein alpha subunit, in potato differential expression between quantitative late blight resistant and susceptible genotype pools, expression down regulated upon infection with P. infestans, functional candidate gene for potato late blight QRL	Gene	Spud DB, SGN													PGSC0003DMG400001148	Soltu.DM11G023190	43279536..43284775	41838900..41844100	52485093..52479784	Solyc11g069790
11	TG36		S. lycopersicum	19,32,124,132,138,139,191,218,242,245,290,309,310,319,393	Tomato STS marker, North of tomato IL11-4, on IL11-3, linked with pepper resistance gene L , flanking pepper QTL for resistance to potyvirus, linked to tomato QRL for TYLCV, flanking tomato R gene I2 and QTL for fruit weight (mass) and soluble solids (Brix), linked to tomato QTL for fruit sugar content.	STS (sequence-tagged-site)	TG36, SGN	TG36	73.9	TG36	43.2	TG36	59							PGSC0003DMG400001147	Soltu.DM11G023200	43298356..43301732	41857200..41864500	52471180..52468700	Solyc11g069780
11	solcap_snp_c2_15255		S. tuberosum	253	Potato SNP marker, differential SNP allele frequency between pairs of potato genotype pools with differential tuber yield	SNP (single nucleotide polymorphism)	Spud DB, http://solcap.msu.edu/potato													PGSC0003DMG400019677	Soltu.DM11G023290	43453252..43453152	42006445..42006466	52371274..52371374	Solyc11g069700
11*	St_At1g07960 (C2_At1g07960)		S. tuberosum	212,230,290	Potato ortholog of Arabidopsis At1g07960 (thioredoxin family member), linked to potato late blight QTL (cv Sarpo Mira)	COS (conserved orthologous sequence)	At1g07960, TAIR									St_At1g07960	8			PGSC0003DMG400019678	Soltu.DM11G023300	43458824..43458642	42010200..42017000	52366548..52366730	Solyc11g069690
11	UP8		S. lycopersicum	290	Tomato STS marker, flanking tomato R gene Ty-2	STS (sequence-tagged-site)	Ref. 290															no matching position	no matching position	52322313..52322756	intergenic
11	X11_51308212		S. lycopersicum	377	Tomato SNP marker, linked with tomato QTL for fruit weight (tFW11.5)	SNP (single nucleotide polymorphism)	Ref. 377													PGSC0003DMG400008090	Soltu.DM11G022880	42890314..42890288	41456981..41456955	52285598..52285569	Solyc11g069590
11	TG30		S. lycopersicum	9,13,19,52,191,212,242,319,405,414	Tomato STS marker, on tomato IL11-3, flanking tomato QTL for fruit weight and sugar content, linked to tomato QTL for earliness (maturity)	STS (sequence-tagged-site)	TG30, SGN	TG30	82	TG30	43.2					TG30	10			PGSC0003DMG400008088	Soltu.DM11G022900	42934273..42934715	41500920..41505850	52254871..52254350	Solyc11g069570
11	X11_51176762		S. lycopersicum	377	Tomato SNP marker, linked with tomato QTL for fruit weight (tFW11.5)	SNP (single nucleotide polymorphism)	Ref. 377													not annotated	Soltu.DM11G022980	43023802..43023774	41595165..41595137	52157493..52157465	Solyc11g069490
11	CT107		S. lycopersicum	185	Tomato EST marker	EST (expressed sequence tag)	AA824809, NCBI							CT107a	23					PGSC0003DMG400008079	Soltu.DM.11G023030	43101125..43101668	41674123..41674666	52088004..52087519	Solyc11g069440
11		qTy11.1	S. chilense	124,295	Tomato QTL for resistance to Tomato Yellow Leaf Curl Virus (TYLCV)	QRL (quantitative resistance locus)																		50 - 53 Mbp
11	Ty-2 (TYNBS1)		S. habrochaites (L. hirsutum)	10,290,363	Tomato gene for resistance to Tomato Yellow Leaf Curl Virus (TYLCV)	R gene	LC222650, NCBI													PGSC0003DMG400019669(a), not annotated (b,c)	Soltu.DM11G023440(a), Soltu.DM11G023320(b), Soltu.DM11G023350(c),	43676618..43679953(a), 43487814..43491065(b), 43513039..43516008(c) et al.	42228082..42231417(a), 42040051..42043302(b), 42065590..42065590(c) et al.	52353293..52350042	Solyc11g069650 & Solyc11g069670
11	X11_51631459		S. lycopersicum	377	Tomato SNP marker, flanking tomato QTL for fruit weight	SNP (single nucleotide polymorphism)	Ref. 377													not annotated	Soltu.DM11G023510	43723296..43723320	42270110..42270134	52609318..52609347	Solyc11g069950
11	M1		S. lycopersicum	290	Tomato STS marker, flanking tomato R gene Ty-2	STS (sequence-tagged-site)	Ref. 290													PGSC0003DMG401019681, PGSC0003DMG402019681	Soltu.DM11G023520	43738725..43739768	42286058..42287125	52623365..52624379	Solyc11g069960
11	X11_51849675		S. lycopersicum	377	Tomato SNP marker, associated with tomato QTL for fruit weight (tFW11.4, tFW11.5)	SNP (single nucleotide polymorphism)	Ref. 377													PGSC0003DMG400018584	Soltu.DM11G023870	44044029..44044005	42573699..42573675	52836573..52836547	intergenic
11*	solcap_snp_c2_30300		S. tuberosum	374	Potato SNP marker, flanking potato QTL for resistance to common scab (Streptomyces scabies)	SNP (single nucleotide polymorphism)	Spud DB, http://solcap.msu.edu/potato													PGSC0003DMG400018587	Soltu.DM11G023920	44095766..44095866	42628489..42628589	52880141..52880241	Solyc11g071280
11	45/XI		S. tuberosum	230	Potato STS marker, linked to late blight QRL in Sarpo Mira	STS (sequence-tagged-site)	Ref. 230													PGSC0003DMG400018573(a), not annotated(b)	# intergenic(a), Soltu.DM11G024090(b)	44197548..44197525(a), 44219922..44219899(b) et al.	42734028..42734005(a), 42756751..42756728(b) et al.	51991210..51991184(a), 52615724..52615699(b) et al.	Solyc11g069300(a), Solyc11g069950(b)
11	BA88b3T3		S. tuberosum	53	T3 end of potato BAC selected with resistance gene like (RGL) probe St1.2.1	STS (sequence-tagged-site)	CG783073, NCBI													PGSC0003DMG401018576(a), PGSC0003DMG402027402(b), PGSC0003DMG400018570(c), PGSC0003DMG400018572(d)	Soltu.DM11G024080	44209112..44209908 et al.	42745942..42746738(a), 43602196..43601425(b), 42716403..42717174(c), 42728539..42729308(d) et al.	53367144..53366328(a), 52978444..52979268(b) et al.	Solyc11g072000(a), Solyc11g071430(b)
11	IH1-04		C. chinense	372	Pepper STS marker, flanking the pepper resistance locus L	STS (sequence-tagged-site)	AB442185, NCBI													intergenic(a), PGSC0003DMG400002980(b), PGSC0003DMG400018722(c), PGSC0003DMG401018696(d)	# Soltu.DM11G024090(a), not annotated(b)	44219962..44220438(a), 44292255..44292731(b) et al.	44284423..44283947(a), 43513742..43513265(b), 42807180..42807656(c), 42850093..42850569(d) et al.	52971600..52972096(a), 47951602..47951123(b) et al.	# Solyc11g071420(a), # Solyc11g064770(b)
11	St1.2.1		S. tuberosum	52.55	Potato resistance gene like sequence	RGL sequence (resistance-gene-like)	U60070, NCBI									St1.2.1-c	7			not annotated (a, b)	# not annotated (a), Soltu.DM11G024090(b)	44291985..44292439(a), 44219692..44220146(b)	42806910..42807364(a), 42789835..42790289(b) et al.	52971324..52971784	Solyc11g071420
11	TG105		S. lycopersicum	6,7,8,9,13,19,32,52,55,124,129,130,132,172,212,242,263	Tomato STS marker, North border of tomato IL11-4, South border of IL11-3, tightly linked to tomato R gene I2, linked to tomato QRL for TYLCV and late blight, proximal to potato R3 locus	STS (sequence-tagged-site)	TG105, SGN	TG105A	79.9							TG105-a	5	TG105-a	6.001	PGSC0003DMG400018717	Soltu.DM11G024390	44465400..44466149	42987490..42985860	53051301..53052052	Solyc11g071560
11	Solyc11g071640		S. lycopersicum	236	Tomato candidate gene (Beta-D-glucosidase) for tomato QTL for fruit weight (tFW11.4), SNP in this gene is associated with fruit weight	Gene	Solyc11g071640, SGN													PGSC0003DMG400003013	Soltu.DM11G024480	44609570..44611550	43127755..43129735	53124879..53127968	Solyc11g071640
11	GP283		S. tuberosum	8.177	Potato STS marker	STS (sequence-tagged-site)	CG783215, NCBI											GP283	6.002	PGSC0003DMG400002990	Soltu.DM11G024650	44729921..44729166	43249910..43253790	53221190..53220512	Solyc11g071790
11	Solyc11g071840		S. lycopersicum	236,276	Tomato candidate gene (SUN-like protein 31, calmodulin binding ) for tomato QTL for fruit weight (tFW11.4), SNP in this gene is associated with fruit weight	Gene	Solyc11g071840, SGN													# PGSC0003DMG400003006	# Soltu.DM11G024700	44781043..44781138	43303783..43303878	53263517..53263617	# Solyc11g071840
11	solcap_snp_sl_44897		S. lycopersicum	391	Tomato SNP marker, associated with tomato fruit weight (tFW11.4)	SNP (single nucleotide polymorphism)	SGN													# PGSC0003DMG400003006	# Soltu.DM11G024700	44781043..44781138	43303783..43303878	53263517..53263617	# Solyc11g071840
11	SLM11-17		S. lycopersicum	295	Tomato microsatellite marker, flanking tomato QRL qTy11.1	SSR (simple sequence repeat)	Ref. 295													intergenic	intergenic	44790083..44790207	43312823..43312967	53270702..53270850	intergenic
11	X11_52298290		S. lycopersicum	377	Tomato SNP marker, associated with tomato QTL for fruit weight (tFW11.4, tFW11.5)	SNP (single nucleotide polymorphism)	Ref. 377													intergenic	intergenic	44801039..44801066	43323779..43323806	53281621..53281647	intergenic
11	EP1057		S. lycopersicum	410	Tomato CAPS marker, proximal to tomao QTL fw11.3 for fruit weight	STS (sequence-tagged-site)	Ref. 410													PGSC0003DMG400003002	Soltu.DM11G024740	44801767..44801744	43324507..43324484	53282099..53282326	Solyc11g071880
11	StI046		S. tuberosum	185,213,218,247,355	Potato microsatellite marker in potato EST, linked to potato QRL RSe-XIb, proximal to potato QTL for tuber sugar content	SSR (simple sequence repeat)	Ref. 185					STI0046	63	StI046	6	StI046	4.011			PGSC0003DMG400003001	Soltu.DM11G024760	44824160..44824324	43338400..43348300	53296092..53305448	Solyc11g071910
11	STM0025		S. tuberosum	3,16,217,218,247	Potato microsatellite marker, linked to potato late blight QRL and QRL Rse-XIb	SSR (simple sequence repeat)	Ref. 16					STM0025	66					STM0025	0	PGSC0003DMG400002983	Soltu.DM11G024810	44870504..44870488	43398501..43398621	53344648..53341811	Solyc11g071960
11	GP250		S. tuberosum	3,7,8,9,16,17,129,130,131,177,196	Potato STS marker, proximal to R6 and R7 genes for late blihgt resistance, proximal to Rm gene for resistance to PVM, linked to potato QTL for late blight resistance and plant maturity, closely linked to potato R3 locus, associated with potato tuber chip quality	STS (sequence-tagged-site)	CG783183, NCBI											GP250-a	5.002	not annotated	Soltu.DM11G024830	44892316..44891533	43420054..43420367	53359951..53359198	Solyc11g071990
11		tFW11.4 (fw11.1, fw11.3)	S. lycopersicum, S. pimpinellifolium, S. parviflorum	210,236,242,264,276,309,313,314,319,337,377,391,393,408,409,410	Tomato QTL for fruit weight and size	QTL (quantitative trait locus)																		53 - 53,4 Mbp
11		tSS11.3 (sug11.1)	S. lycopersicum, S. pimpinellifolium, S. lycopersicum v. cerasiforme	242,310,319,393	Tomato QTL for fruit soluble solids (Brix) and sugar content	QTL (quantitative trait locus)																		52 - 54,2 Mbp
11		pTSC11.2 (REC_B_11-2)	S. tuberosum, S. berthaultii	196,355	Potato QTL for potato tuber sugar content (chip quality)	QTL (quantitative trait locus)																44 - 46,5 Mbp	43 - 45,2 Mbp
11		peCMV11.1 (cmv11.1)	C. annuum	10,138,139	Pepper QTL for resistance to Cucumber Mosaic Virus (CMV)	QRL (quantitative resistance locus)																42 - 46,5 Mbp	41 - 45,2 Mbp	52 - 54,2 Mbp
11		Rm	S. tuberosum	177	Potato gene for resistance to Potato Virus M (PVM)	R gene																44,9 - 46,5 Mbp	43,4 - 45,2 Mbp
11	L (L1, 2, 3, 4)		C. annuum, C. chinense, C. frutescens, C. baccatum, C. chacoense	9,10,120,138,139,214,372	Pepper gene for resistance to tobamovirus	R gene	AB523372, NCBI													not annotated(a,c), PGSC0003DMG400018694(b)	Soltu.DM11G024920(a), Soltu.DM11G025740(b), Soltu.DM11G024140(c) et al.	44985126..44981299(a), 45687940..45684038(b), 44274271..44277999(c) et al.	44132497..44128448(a), 42832763..42836683(b), 42324114..42320349(c) et al.	53367403..53363519(a), 52642927..52639193(b), 52970691..52974269(c)	Solyc11g072000(a), Solyc11g069990(b), Solyc11g071420(c)
11	I2		S. pimpinellifolium	9,10,13,32,132,133,136,263,309,310	Tomato gene for resistance to Fusarium oxysporum, linked to tomato QTL for soluble solids (Brix) and fruit weight	R gene	AF118127, NCBI													# PGSC0003DMG402027402(a), PGSC0003DMG401018576(b), PGSC0003DMG400018570(c)	# Soltu.DM11G024200(a), Soltu.DM11G024990(b), not annotated(c)	44316185..44320051(a), 45070102..45066323(b), 44208811..44212596(c) et al.	43602521..43599054(a), 42745641..42748584(b), 42716078..42718707(c) et al.	53367424..53363519(a), 52642933..52639178(b)	Solyc11g072000(a), Solyc11g069990(b)
11	R3a		S. demissum	9,10,32,129,130,345,381	Potato R gene for race specific resistance to Phytophthora infestans (CC-NB-LRR type), functional candidate gene for potato QRL for late blight	R gene	AY849382, NCBI													# PGSC0003DMG402027402(a), PGSC0003DMG401018576(b), PGSC0003DMG400018570(c), PGSC0003DMG400018572(d)	# Soltu.DM11G024990(a), Soltu.DM11G024980(b), Soltu.DM11G024200(c)	45070102..45066311(a), 45056576..45052797(b), 44316185..44320063(c) et al.	43602521..43599853(a), 42745641..42748324(b), 42716078..42718684(c), 42728214..42730841(d) et al.	53367424..53363519(a), 52642933..52639448(b), 52970670..52974272(c) et al.	Solyc11g072000(a), Solyc11g069990(b), Solyc11g071420(c)
11	BA88b3T7		S. tuberosum	53	T7 end of potato BAC selected with resistance gene like (RGL) probe RGL St1.2.1	STS (sequence-tagged-site)	CG783074, NCBI													not annotated	Soltu.DM11G024920	44986105..44986234	43515631..43515760	53370375..53370504	Solyc11g072010
11	EB1573		S. lycopersicum	410	Tomato CAPS marker, distal to to tomato QTL fw11.3 for fruit weight	STS (sequence-tagged-site)	Ref. 410													PGSC0003DMG400027416	Soltu.DM11G025080	45138378..45138397	43672075..43672094	53430663..53430470	Solyc11g072090
11*	TG26		S. lycopersicum	19,32,124,130,132,191,210,218,242	Tomato STS marker, on tomato IL11-4, North of IL11-4-1, South of IL11-3, flanking tomato R gene I2, linked to tomato QRL for TYLCV, located between potato R genes R3a and R3b	STS (sequence-tagged-site)	TG26, SGN	TG26	83.8	TG26	45.1	TG26	55							PGSC0003DMG400027413	Soltu.DM11G025260	45284057..45282069	43815370..43818660	53516717..53514805	Solyc11g072220
11	At1A10 (AT1G66410)		A. thaliana	52,55	Arabidopsis EST marker (Calmodulin, cam2)	EST (expressed sequence tag)	T43045, NCBI; AT1G66410, TAIR									At1A10-b	0			# PGSC0003DMG400027384	# Soltu.DM11G025280	45289979..45289602	43826370..43821630	53522406..53522044	# Solyc11g072240
11	CaM-11		S. tuberosum	294,341,385	Calmodulin, in potato differential expression between quantitative late blight resistant and susceptible genotype pools, functional candidate gene for potato late blight QRL	Gene	Spud DB, SGN													# PGSC0003DMG400027384	# Soltu.DM11G025280	45291925..45288317	43821640..43826380	53524222..53520842	# Solyc11g072240
11	cLET24J2		S. lycopersicum	264	Tomato STS marker, linked to tomato QTL FrW11.1 for fruit weight	STS (sequence-tagged-site)	AW093432, NCBI													PGSC0003DMG400027382	Soltu.DM11G025310	45311021..45310572	43845779..43845330	53541059..53540610	Solyc11g072270
11	St_At5g51700		S. tuberosum	212	Potato ortholog of Sl_At5g51700 (PBS2 gene)	Gene	At5g51700, TAIR									St_At5g51700	4.012			PGSC0003DMG400027380	Soltu.DM11G025340	45329999..45325006	43859100..43864900	53550073.. 53549834	Solyc11g072290
11	CT65		S. lycopersicum	19,32,319,393,408	Tomato EST marker, on tomato IL11-4, North border of IL11-4-1, distal to tomato QTL for fruit weight (tFW11.4)	EST (expressed sequence tag)	U26170, NCBI	CT65	83.8													no sequence homology	no sequence homology	53721704..53721537	not annotated
11	GP185		S. tuberosum	6,7,8,9,13,52,129,130,131	Potato STS marker, proximal to potato R6 and R7 genes for late blight resistance, closely linked to potato R3 locus	STS (sequence-tagged-site)	AJ492237 & AJ492238, NCBI									GP185	4.009	GP185	5.001	PGSC0003DMG400041631	Soltu.DM11G025420(a), Soltu.DM11G025450(b)	45403922..45403622(a), 45420771..45420475(b)	43939620..43940920	52359878..52360141	Solyc11g069680
11	123/XI		S. tuberosum	230	Potato STS marker, linked to late blight QTL in potato cv Sarpo Mira	STS (sequence-tagged-site)	Ref. 230													PGSC0003DMG400027407	Soltu.DM11G025480	45433757..45437072	43971021..43969399	52642566..52639988(a), 53367042..53364789(b) et al.	# Solyc11g069620(a), Solyc11g072000(b)
11	BA228d23T7		S. tuberosum	53	T7 end of potato BAC selected with resistance gene like (RGL) probe St1.2.1	STS (sequence-tagged-site)	CG783031, NCBI													intergenic	Soltu.DM11G025620 & Soltu.DM11G025630(a), Soltu.DM11G025670(b)	45588252..45589587(a), 45632653..45633250(b) et al.	44128078..44128307 et al.	53731599..53731780	Solyc11g072475
11	BA202k7T3		S. tuberosum	53	T3 end of potato BAC selected with resistance gene like (RGL) probe St1.2.1	STS (sequence-tagged-site)	CG783026, NCBI													# no annotated(a,d), PGSC0003DMG402030235(b), PGSC0003DMG402030236(c),	# Soltu.DM11G025630(a), Soltu.DM11G025740(b) et al.	45591297..45592279(a), 45685451..45686433(b) et al.	44130014..44130996(a), 44216610..44217491(b), 44174920..44175801(c), 44282880..44283816(d) et al.	52325906..52324915(a), 52640396..52641399(b) et al.	# Solyc11g069620(a), Solyc11g069990(b)
11	BA116j10T3		S. tuberosum	53	T3 end of potato BAC selected with resistance gene like (RGL) probe St1.2.1	STS (sequence-tagged-site)	CG783012, NCBI													# PGSC0003DMG402030236(a), PGSC0003DMG402030235(b), PGSC0003DMG400025383(c)	# Soltu.DM11G025670(a), Soltu.DM11G025700(b), Soltu.DM11G025740(c)	45634883..45635304(a), 45667438..45667867(b), 45685490..45685911(c) et al.	44174959..44175380(a), 44216649..44217078(b), 44281944..44282365(c) et al.	52640441..52640873(a), 52973156..52972731(b), 52325860..52325429(c) et al.	# Solyc11g069990(a), Solyc11g071420(b), Solyc11g069620(c)
11	BA52i9T7		S. tuberosum	53	T7 end of potato BAC selected with resistance gene like (RGL) probe St1.2.1	STS (sequence-tagged-site)	CG783054, NCBI													intergenic(a, b)	intergenic(a), Soltu.DM11G025630(b)	45636618..45636341(a), 45593075..45592794(b) et al.	44176696..44176419(a), 44131792..44131511(b) et al.	32382595..32382882(a), 47951783..47951502(b) et al.	Solyc11g043100(a), Solyc11g064770(b)
11	R3b		S. demissum	9,10,13,32,129,130,345,382	Potato gene for race specific resistance to Phytophthora infestans, functional candidate gene for potato QRL for late blight	R gene	JF900492, AEC47890, NCBI													# not annotated(a), PGSC0003DMG402030235(b), PGSC0003DMG401018576(c)	# Soltu.DM11G025670(a), Soltu.DM11G025630(b), Soltu.DM11G025700(c)	45637354..45633407(a), 45593801..45589989(b), 45669909..45666121(c) et al.	44132518..44128709(a), 44218745..44215332(b), 42745641..42749423(c) et al.	52642933..52639181(a), 53367424..53363516(b), 52970670..52974272(c) et al.	# Solyc11g069990(a), Solyc11g072000(b), Solyc11g071420(c)
11		R10, R11	S. demissum	188	Potato genes for race specific resistance to Phytophthora infestans	R gene																44 - 46,5 Mbp	43 - 45,2 Mbp
11		R6, R7	S. demissum	9,10,13,32,131	Potato genes for race specific resistance to Phytophthora infestans	R gene																45,4 - 46,5 Mbp	43,9 - 45,2 Mbp
11		RSe-XIb	S. tuberosum	217.247	Potato QTL for resistance to S. endobioticum	QRL (quantitative resistance locus)																43 - 46,5 Mbp	42 - 45,2 Mbp
11		tLBR11.4 (lb11b)	S. lycopersicum	149,172	Tomato QTL for resistance to late blight	QRL (quantitative resistance locus)																		53 - 54,2 Mbp
11	St1.2.1		S. tuberosum	9,13,52,55	Potato resistance gene like DNA fragment	RGL sequence (resistance-gene-like)	U60070, NCBI									St1.2.1-a	4.001			PGSC0003DMG402030235(a), not annotated(b,d), PGSC0003DMG402027371(c),	Soltu.DM11G025700(a), not annotated (b,c)	45669250..45668812(a), 45636695..45636249(b), 45574149..45573704(c) et al.	44218461..44218023(a), 44176773..44176332(b), 44112809..44112364(c), 44131865..44131419(d) et al.	52971324..52971784(a), 32382523..32382966(b), 32437462..32437904(c) et al.	Solyc11g071420(a), Solyc11g043100(b), Solyc11g043070(c)
11	BA157f6T7		S. tuberosum	53	T7 end of potato BAC selected with resistance gene like (RGL) probe St1.2.1	STS (sequence-tagged-site)	CG783018, NCBI													intergenic	intergenic	45681198..45680699	44277652..44277153	no sequence homology
11	BA51k12T7		S. tuberosum	53	T7 end of potato BAC selected with resistance gene like (RGL) probe St1.2.1	STS (sequence-tagged-site)	CG783053, NCBI													PGSC0003DMG400025384(a), intergenic(b)	Soltu.DM11G025750(a), Soltu.DM11G025680(b),	45690504..45690221(a), 45648973..45648691(b)	44287887..44287604(a), 44189087..44188805(b)	no sequence homology
11	St_At5g58490		S. tuberosum	212	Potato homolog of an Arabidopsis cinnamoyl-CoA reductase family member	COS2 (conserved orthologous sequence)	At5g58490, TAIR									St_At5g58490	4.013			PGSC0003DMG400025373	Soltu.DM11G025790	45738501..45741019	44336440..44339480	53767668..53770855	Solyc11g072510
11	X11_52839102		S. lycopersicum	377	Tomato SNP marker, associated with tomato QTL for fruit weight (tFW11.4)	SNP (single nucleotide polymorphism)	Ref. 377															no matching position	no matching position	53818564..53818593	intergenic
11	CT120		S. lycopersicum	19,130	Tomato EST marker, distal to potato R3 locus	EST (expressed sequence tag)	CT120, SGN	CT120	30											PGSC0003DMG400025366	Soltu.DM11G025980	45984745..45984251	44619130..44618638	53930964..53930484	Solyc11g072630 & Solyc11g072640
11	Solyc11g072700		S. lycopersicum	337	Tomato candidate gene (Glycosyltransferase-like protein) for tomato QTL for fruit weight (tFW11.4), associated with tomato fruit weight	Gene	Solyc11g072700, SGN													PGSC0003DMG400025356	Soltu.DM11G026050	46035886..46033114	44670591..44667819	53966649..53965064	Solyc11g072700
11	At1A06 (AT5G59970)		A. thaliana	52,55	Arabidopsis (Histone H4)	EST (expressed sequence tag)	T20698, NCBI; AT5G59970, TAIR									At1A6-b	4.01			PGSC0003DMG400015545	Soltu.DM11G026300(a), Soltu.DM11G020500(b), Soltu.DM11G026280(c),	46352933..46353241(a), 40477150..40477458(b), 46323480..46323172(c)	45015920..45016490	54108429..54108674(a), 49897262..49897507(b), 54090861.. 54090616(c)	Solyc11g072860(a), Solyc11g066160(b), Solyc11g072840(c)
11	SL10027		S. lycopersicum	274.275	Tomato STS marker, linked to tomato R gene Rx-4	STS (sequence-tagged-site)	Ref. 275													PGSC0003DMG400015549	not annotated	46422840..46422138	45116509..45115787	54167510.. 54166794	Solyc11g072950
11*	TG393		S. lycopersicum	19,24,32,149,242,309,310,409	Tomato STS marker, South border of tomato IL11-4 and IL11-4-1, linked to tomato QTL for TYLCV resistance, flanking tomato QTL for fruit weight (mass) and soluble solids (Brix), flanking tomato QRL for late blight (lb11b)	STS (sequence-tagged-site)	TG393, SGN	TG393	88.5	TG393	47.7									PGSC0003DMG400015530	Soltu.DM11G026490	46536874..46537568	45232450..45236900	54229885..54230571	Solyc11g073050
