# Supplementary material for: A physical map of traits of agronomic importance based on potato and tomato genome sequences
Source: Front Genet. 2023 Jul 25;14:1197206. doi: 10.3389/fgene.2023.1197206 (PMC10411547; doi:10.3389/fgene.2023.1197206)
Supplement: Supplementary file 7 [file Table4.XLSX]

## Sheet: Chromosome 4
Markers included in Figure 4 are labelled with *	Colour codes: Bright green: Resistance to oomycete (Phytophthora). Dull green: Resistance to fungus. Purple: Resistance to bacterium. Blue: Resistance to virus. Magenta: Resistance to nematode. Red: Resistance to insect. Orange: QTL for sugar content. Yellow: QTL für yield. Maroon: QTL for maturity.				Green: Candidate genes for QRL. Yellow: Candidate genes for yield. Blue: Central metabolism genes. Orange: Carbohydrate metabolism genes, candidate genes for sugar content.			Tomato mapping population: Tomato-EXPEN 1992 (Sl_VF36xLA716), Tanksley et al. (1992) Genetics 132, 1141-1160		Potato mapping population: Potato TxB 1992 (N263), Bonierbale et al. (1988) Genetics 120, 1095-1103		Potato mapping population: Ghislain et al. (2009) Mol. Breed. 23, 377-388		Potato mapping population: Feingold et al. (2005) Theor. Appl. Genet. 111, 456-466		Potato mapping population: F1840, Gebhardt et al. (1991) Theor. Appl. Genet. 83, 49-57		Potato mapping population: BC9162, Gebhardt et al. (1989) Theor. Appl. Genet. 78, 65-75		Identical genes matching to different markers or loci are indicated with #	Identical genes matching to different markers or loci are indicated with #	Colour codes as in columns B and C. Inversions and translocations are framed in black	Differences of physical marker order of version v4.03 versus v6.1 are indicated by red numbers. Colour codes as in columns B and C.	Colour codes as in columns B and C. Inversions and translocations are framed in black	Identical genes matching to different markers or loci are indicated with #
Chromosome	Marker or gene, mapped directly by sequence alignment	R gene, QRL or QTL, mapped indirectly by sequence alignment of linked, associated and flanking markers	Origin of marker or trait	Numerical codes of references (see Table S15)	Marker or locus description	Marker or locus category	Sequence source: Accession(s), database, reference	Marker	Marker position [cM]	Marker	Marker position [cM]	Marker	Marker position [cM]	Marker	Marker position [cM]	Marker	Marker position [cM]	Marker	Marker position [cM]	Potato locus (DM1-3 v4.03)	Potato locus (DM1-3 v6.1)	Potato position chr04 (DM1-3 v6.1) [bp]	Potato position chr04 (DM4-3 v4.03) [bp]	Tomato position (SL4.0chr04) [bp]	Tomato locus (SL4.0chr04)
4	PSTR-e		S. spegazzinii	5,6,8,16	Potato subtelomeric repeat	STS (sequence-tagged-site)	spg108, Ref. 5											PSTR-e	0		intergenic	00004635..5162(a), 00112952..113480(b), 00073556..74084(c), 00020892..21421(d) et al.	no matching position	no matching position
4*	PPC3		S. lycopersicum	197,337	PEP carboxylase (EC 4.1.1.31), carbon fixation (C4/CAM cycle, TCA cycle), candidate gene for tomato fruit quality QTL, associated with tomato fruit soluble solids content (Brix)(tSS4.1)	Gene	AW929959, NCBI													PGSC0003DMG400007466	Soltu.DM.04G001340	01364369..1364893	00655744..656268	00701713..702257	Solyc04g006970
4	BA70b11T7		S. tuberosum	53	T7 end of potato BAC clone selected with resistance gene like (RGL) sequence of potato BAC BA47f2	BAC (bacterial artificial chromosome) clone	CG876895, NCBI									BA70b11	0.002			intergenic(a,d), PGSC0003DMG402015877(b), PGSC0003DMG400002960(c),	Soltu.DM.04G001730(a), Soltu.DM.04G001850(b)	01826616..1827016(a), 01995283..1995683(b) et al.	00946822..947222(a), 01271400..1278800(b), 24960248..24960648(c), 01129819..1130219(d)	00836575..836975(a), 00843506..843906(b) et al.	not annotated(a,b)
4	GP180		S. tuberosum	3,4,6,7,8,9,13,14,16,19,32,52,55,181,212,314	Potato STS marker, North border of tomato IL4-1, South of IL4-1-1, linked to potato late blight QRL Pin4A and QTL for plant maturity, linked to tomato R gene Hero	STS (sequence-tagged-site)	AJ487346, NCBI	GP180	0	GP180	0					GP180-a	0.003	GP180-a	6.001	PGSC0003DMG400017086(a), not annotated (b), PGSC0003DMG400007462(c), PGSC0003DMG400007469(d), PGSC0003DMG400015872(e), PGSC0003DMG403026842(f)	Soltu.DM.04G001760(a), Soltu.DM.04G001470(b)	01846325..1845729(a), 01568049..1567446(b) et al.	00965620..962460(a), 00865057..864454(b), 00858110..857514(c), 00778967..779556(d), 01119477..1118884(e), 01346081..1345488(f)	00813811..813215(a), 00781379..781979(b)	Solyc04g007060(a), Solyc04g007030(b)
4	solcap_snp_sl_9844		S. lycopersicum	339	Tomato SNP marker, associated with tomato QRL against Xanthomonas sp.	SNP (single nucleotide polymorphism)	sl_9844, SGN													PGSC0003DMG403026842(a), PGSC0003DMG400015872(b), PGSC0003DMG400002947(c)	Soltu.DM.04G001530(a), Soltu.DM.04G001490(b), Soltu.DM.04G012340(c)	01651749..1651849(a), 01591964..1592064(b), 13867125..13867025(c)	01346097..1346138(a), 01119434..1119534(b), 24980234..24980334(c)	00832936..833036	Solyc04g007070
4	solcap_snp_c1_16291		S. tuberosum	268	Potato SNP marker, associated with potato QTL for resistance to Streptomyces scabies (common scab)	SNP (single nucleotide polymorphism)	Spud DB, http://solcap.msu.edu/potato													PGSC0003DMG403015876	Soltu.DM.04G001870	02006939..2006220	01259682..1259782	00847169..846538	Solyc04g007100
4		CSR4.1	S. tuberosum	268	Potato QTL for resistance to Streptomyces scabies (common scab)	QRL (quantitative resistance locus)																2 - 3 Mbp	1 - 2 Mpb
4		rx4.1	S. lycopersicum	339	Tomato QTL for resistance to Xanthomonas sp. (bacterial spot)	QRL (quantitative resistance locus)																		0 - 1 Mbp
4	solcap_snp_sl_9856		S. lycopersicum	339	Tomato SNP marker, associated with tomato QRL against Xanthomonas sp.	SNP (single nucleotide polymorphism)	sl_9856, SGN													PGSC0003DMG400015874	Soltu.DM.04G001950 & Soltu.DM.04G001910	02076069..2076166	01195210..1195113	00883780..883880	Solyc04g007130
4	solcap_snp_c2_54791		S. tuberosum	268	Potato SNP marker, associated with potato QTL for resistance to Streptomyces scabies (common scab)	SNP (single nucleotide polymorphism)	Spud DB, http://solcap.msu.edu/potato													PGSC0003DMG400015880	Soltu.DM.04G001950 & Soltu.DM.04G001940	02106545..2108871	01164746..1162235	00910311..912626	Solyc04g007170
4*	St3.3.2		S. tuberosum	96	Resistance-gene-like (RGL) marker, homologous to the Gro1 gene family	RGL sequence (resistance-gene-like)	U60080, NCBI													PGSC0003DMG400006003	Soltu.DM.04G001950 & Soltu.DM.04G002180	02348354..2348773	01675330..1670640	01072632..1073096	Solyc04g007320
4	BA106c14T7		S. tuberosum	53,181,345	T7 end of potato BAC clone, containing a gene with sequence similarity to the Gro1 resistance gene family, positional candidate locus for potato QRL for late blight, SNP within is associated with potato QRL for late blight (MCR, rAUDPC)	BAC (bacterial artificial chromosome) clone	CG782999, NCBI									BA106c14	7			PGSC0003DMG400005975	Soltu.DM.04G001950 & Soltu.DM.04G002270	02412000..2411475	01736100..1735575	01115090..1114571	Solyc04g007390
4	CD59		S. lycopersicum	19,32,312	Tomato EST marker, linked to tomato R gene Hero and QTL for fruit total yield	EST (sequence-tagged-site)	AA824676, NCBI	CD59	3.7											PGSC0003DMG400005957	Soltu.DM.04G002650	02820925..2821352	02150903..2151330	01387317..1387744	Solyc04g007660
4	GP511		S. tuberosum	13,52	Potato STS marker	STS (sequence-tagged-site)	AJ487365, NCBI									GP511	11			# PGSC0003DMG401005954	# Soltu.DM.04G002730	02876033..2875263	02208042..2207272	01437855..1437129	# Solyc04g007730
4	solcap_snp_c2_37631		S. tuberosum	360	Potato SNP marker, linked to potato QTL for tuber reducing sugar content and chip color	SNP (single nucleotide polymorphism)	Spud DB, http://solcap.msu.edu/potato													# PGSC0003DMG401005954	# Soltu.DM.04G002730	02878371..2878275	02210380..2210284	01440386..1440286	# Solyc04g007730
4	STI026		S. tuberosum	218	Potato microsatellite marker	SSR (simple sequence repeat)	Ref. 218					STI0026	5								Soltu.DM.04G002760(a), Soltu.DM.04G002790(b), not annotated(c), Soltu.DM.04G002850(d)	03013779..3013761(a), 03081487..3081469(b), 03167709..3167691(c), 03180784..3180766(d)	no matching position	no sequence homology
4*	D4H		S. tuberosum	294,341,385	Desacetoxyvindoline 4-hydroxylase, in potato differential expression between quantitative late blight resistant and susceptible genotype pools, expression up regulated upon infection with P. infestans, functional candidate gene for late blight QRL, associated with QTL for plant maturity	Gene	Spud DB, SGN													PGSC0003DMG400029517	Soltu.DM.04G003360	03731758..3735057	02625520..2628820	01667006..1671507	Solyc04g007980
4	TG15		S. lycopersicum	19,32,97,149,414	Tomato STS marker, on tomato IL4-1, North of IL4-2, flanking tomato R gene Hero and tomato late blight QRL, distal to tomato QTL MF4a for fruit mass	STS (sequence-tagged-site)	TG15, SGN	TG15	6.6	TG15	0									not annotated	# Soltu.DM.04G003400	03791437..3793147	02686855..2687324	01717400..1719101	# Solyc04g008030
4	TG49		S. lycopersicum	19,218,242	Tomato STS marker, on tomato IL4-1	STS (sequence-tagged-site)	TG49, SGN	TG49	2	TG49	0	TG49	0							not annotated	# Soltu.DM.04G003400	03793590..3793330	02689008..2688748	01719587..1719297	# Solyc04g008030
4	J04-1		S. lycopersicum	286	Tomato STS marker, flanking tomato QRL ty-5	STS (sequence-tagged-site)	Ref. 286													PGSC0003DMG400029515	Soltu.DM.04G003410	03807004..3806032	02702688..2701716	01732704..1731731	Solyc04g008040
4	St_At2g01770		S. tuberosum	212	Potato ortholog to Sl_At2g01770 (vacuolar iron transporter, VIT)	COS2 (conserved orthologous sequence)	At2g01770, TAIR									St_At2g01770	13			# PGSC0003DMG400029467	# Soltu.DM.04G003430	03826523..3823562	02719630..2722930	01751560..1748659	# Solyc04g008060
4	TD200-317		S. lycopersicum	237	Tomato SNP marker, associated with tomato fruit soluble solids(Brix) and sugar content	SNP (single nucleotide polymorphism)	Ref.237													# PGSC0003DMG400029467	# Soltu.DM.04G003430	03825243..3825184	02721516..2721457	01750309..1750137	# Solyc04g008060
4	DMG400029505		S. tuberosum	253	NB-LRR protein required for HR-associated cell death 1 (NRC1), gene with differential SNP allele frequency between pairs of potato genotype pools with differential tuber yield, candidate gene for potato tuber yield QTL	Gene	Spud DB, SGN													PGSC0003DMG400029505	Soltu.DM.04G003650	04084026..4089534	02981100..2987500	01864384..1860904	Solyc04g008150
4	Hero		S. pimpinellifolium	9,10,13,32,97,98	Tomato gene for resistance to Globodera rostochiensis (LZ-NBS-LRR type gene family)	R gene	AJ457051, NCBI													PGSC0003DMG400029504	Soltu.DM.04G003710(a), Soltu.DM.04G003640(b), Soltu.DM.04G003520c(c)	04137644..4141408(a), 04073355..4069567(b), 03921976..3918185(c) et al.	03034740..3039450	01902554..1906363(a), 01845311..1841505(b), 01879228..1882983(c) et al.	Solyc04g008205(a), Solyc04g008120(b), Solyc04g008170(c)
4	CT229		S. lycopersicum	19,32,97,98,207,215	Tomato EST marker, on tomato IL4-1, North border of IL4-2, tightly linked to tomato resistance gene Hero, flanking potato resistance genec Rpi-mcd1 and Rpi-abpt	EST (sequence-tagged-site)	CT229, SGN	CT229A	6.6											PGSC0003DMG400029499	Soltu.DM.04G003790	04212320..4211903	03105800..3110190	01990090..1989604	Solyc04g008280
4	Capana05g000764		C. annuum	400	Pepper gene (Leucine rich repeat receptor-like serine/threonine-protein kinase BRI1-like 2 (BRL2)), linked to pepper gene CaPhyto for resistance to Phytophthora capsici, candidate gene for resistance to P. capsici	Gene	Ref. 400													PGSC0003DMG400029442	Soltu.DM.04G004090	04413087..4413109	03293533..3293555	02080913..2080935	Solyc04g008430
4	SSR43		S. lycopersicum	295	Tomato microsatellite marker, flanking tomato QRL qTy4.1	SSR (simple sequence repeat)	Ref. 295													PGSC0003DMG400029483	Soltu.DM.04G004270	04599891..4600080	03481499..3481688	02157807..2158023	Solyc04g008500
4*	solcap_snp_c1_9546		S. tuberosum	360	Potato SNP marker, proximal to potato QTL for tuber reducing sugar content and chip color	SNP (single nucleotide polymorphism)	Spud DB, http://solcap.msu.edu/potato													# PGSC0003DMG400025298	# Soltu.DM.04G004650	05012209..5012309	03901500..3907300	02430692..2430792	# Solyc04g008740
4	PK		S. tuberosum	2	Pyruvate kinase, cytosolic isozyme (EC2.7.1.40), glycolysis, oxidative pentose phosphate pathway,functional candidate gene for potato tuber quality QTL	Gene	X53688, NCBI													# PGSC0003DMG400025298	# Soltu.DM.04G004650	05014241..5009097	03901500..3907300	02432616..2427727	# Solyc04g008740
4	CaDMR1		C. annuum	399	Pepper gene (homoserine kinase), linked to pepper QTL for resistance to Phytophthora capsici, candidate gene for pepper QRL Pc5.1	Gene	XP_006360852, NCBI													PGSC0003DMG400025309	Soltu.DM.04G004670	05023158..5024285	03916148..3917275	02441260..2442387	Solyc04g008760
4		tSS4.1 (brx4.1)	S. lycopersicum, S. parviflorum, S. pimpinellifolium, S. lycopersicum var. cerasiforme	237,314,337	Tomato QTL for sugars	QTL (quantitative trait locus)																		0 - 3 Mbp
4		pTSC4.1 (L_mid)	S. tuberosum	360	Potato QTL for tuber reducing sugar content and chip color	QTL (quantitative trait locus)																1 - 5 Mbp	0 - 4 Mbp
4		tFY4.1 (ydt4.1, tw(TG123-TG182))	S. lycopersicum, S. habrochaites (L. hirsutum)	312,405	Tomato QTL for fruit total yield	QTL (quantitative trait locus)																		0 - 3 Mbp
4		pTY4.1	S. tuberosum	253	Potato QTL for tuber yield	QTL (quantitative trait locus)																3 - 8 Mbp	2 - 7 Mbp
4		pM4.1	S. tuberosum	3,294	Potato QTL for plant maturiry	QTL (quantitative trait locus)																2 - 6 Mbp	0 - 4 Mbp
4		CaPhyto	C. annuum	400	Pepper gene for resistance to Phytophthora capsici	R gene																4 - 6 Mbp	3 - 5 Mbp	2 - 3 Mbp
4		peLBR5.1 (Ca-qPca, Pc5.1)	C. annuum	10,373,399	Pepper QTL for resistance to Phytophthora capsici	QRL (quantitative resistance locus)																4 - 7 Mbp	3 - 6 Mbp	1 - 4 Mbp
4		pLBR4.1 (Pi1(a,b,c,g), Pin4A)	S. tuberosum	3,9,10,14,17,103,181,189,225,345	Potato QTL for foliage and tuber resistance to late blight (MCR)	QRL (quantitative resistance locus)																0 - 10 Mbp	0 - 9 Mbp
4	St_At3g51010		S. tuberosum	212	Potato ortholog to Sl_At3g51010 (unknown protein)	COS2 (conserved orthologous sequence)	At3g51010, TAIR									St_At3g51010	18			PGSC0003DMG400025306	Soltu.DM.04G004710	05038554..5041754	03931470..3934960	02454932..2455926	Solyc04g008800
4	Capnan05g000769		C. annuum	400	Pepper gene (Disease resistance protein RPP13), linked to pepper gene CaPhyto for resistance to Phytophthora capsici, candidate gene for resistance to P. capsici	Gene	Ref. 400													PGSC0003DMG400006533(a), PGSC0003DMG400011529(b)	Soltu.DM.04G004920(a), Soltu.DM.04G005280(b)	05355550..5355532(a), 05773744..5773726(b) et al.	04235845..4235827(a), 04614228..4614210(b) et al.	02682484..2682466(a), 02691147..2691129(b), 02695700..2695682(c), 02773115..2773133(d)	Solyc04g009130(a), Solyc04g009150(b), Solyc04g009160(c), Solyc04g009300(d)
4	St_At3g17040		S. tuberosum	212	Potato ortholog to Sl_At3g17040 (RNA tetratricopeptide repeat-containing protein)	COS (conserved orthologous sequence)	At3g17040, TAIR									St_At3g17040	19			PGSC0003DMG400011531	Soltu.DM.04G005240	05736687..5740655	04575800..4581400	02626135..2627451	Solyc04g009020
4	GAP		S. lycopersicum	197,253	Glyceraldehyde-3-phosphate dehydrogenase A (EC1.2.1.12), chloroplastic, Calvin cycle, functional candidate gene for tomato fruit quality QTL, gene with differential SNP allele frequency between pairs of potato genotype pools with differential tuber yield, SNP causing amino acid change, candidate gene for potato tuber yield QTL	Gene	AI778302, NCBI													PGSC0003DMG400011530	Soltu.DM.04G005250	05747604..5747057	04587856..4587309	02635733..2635186	Solyc04g009030
4	Clemson_Id 127E11		S. lycopersicum	255	Tomato BAC clone, homologous to potato RGA's closely linked with potato R gene Rpi-snk	BAC (bacterial artificial chromosome) clone	AF411807, NCBI													PGSC0003DMG400011528 - PGSC0003DMG400032564	Soltu.DM.04G005300 - Soltu.DM.04G005660	05788041..5985125	04627933..4827405	02643478..2739273	Solyc04g009050 - Solyc04g009210
4	DMG402011526		S. tuberosum	253	EDNR2GH8 protein (S. edinense R2 GH8 protein), gene with differential SNP allele frequency between pairs of potato genotype pools with differential tuber yield, SNPs causing amino acid changes, candidate gene for potato tuber yield QTL	Gene	Spud DB, SGN													PGSC0003DMG402011526(a), PGSC0003DMG400006533(b)	Soltu.DM.04G005320(a), Soltu.DM.04G005710(b)	05804555..5806381(a), 05996322..5994489(b) et al.	04644370..4646200(a), 04236025..4237856(b) et al.	02772933..2771114(a), 02756845..2755013(b) et al.	Solyc04g009290(a), Solyc04g009250(b)
4	54I8L		S. bulbocastanum	184	Potato STS marker, linked to Rpi-blb3	STS (sequence-tagged-site)	Ref. 184													PGSC0003DMG401032547	Soltu.DM.04G005300 - Soltu.DM.04G005600	05934211..5934195	04770727..4770711	no matching position
4	SlNAC1		S. lycopersicum	286,287,295	Tomato CAPS marker, linked to tomato QRL Ty-5	STS (sequence-tagged-site)	Ref. 286													intergenic	intergenic	06202991..6203009	05045026..5045044	02892181..2893285	Solyc04g009440
4	TG370		S. lycopersicum	19,97,184,207	Tomato STS marker, linked to potato resistance genes R2, Rpi-blb3, Rpi-abpt, flanking tomato R gene Hero	STS (sequence-tagged-site)	TG370, SGN	TG370	18.7											not annotated	Soltu.DM.04G005980	06208309..6207336	05050050..5050509	02897422..2896455	Solyc04g009450
4	SL_MboI-40B16		S. lycopersicum	255	Tomato genomic clone, homologous to potato RGA's, closely linked with potato R gene Rpi-snk	Genomic sequence	CU326358, NCBI													PGSC0003DMG400032593 - PGSC0003DMG400016990	Soltu.DM.04G006060 - Soltu.DM.04G006520	06321707..6826899	05164376..5603846	02971743..3095744	Solyc04g009520 - Solyc04g009720
4	SLM4-34		S. lycopersicum	295	Tomato microsatellite marker, linked to tomato QRL qTy4.1	SSR (simple sequence repeat)	Ref. 295													not annotated	Soltu.DM.04G006060	06324716..6324700	05167367..5167950	02974265..2974425	not annotated
4*	TG123		S. lycopersicum	14,19,34,185,218,236,242,298,311,405	Tomato STS marker, on tomato IL4-1 and IL4-2, linked to potato late blight QRL and potato R gene R2, flanking potato QTL for resistance to Colorado beetle and tomato QTL for fruit weight (proximal) and total yield (distal)	STS (sequence-tagged-site)	TG123, SGN	TG123	21	TG123	0	TG123	7	TG123	3					PGSC0003DMG400032550	Soltu.DM.04G006120	06368171..6369729	05211560..5215960	03013014..3014576	Solyc04g009580
4	STM3016		S. tuberosum	3,9,16,99,100,185,186,218,260	Potato microsatellite marker, linked to potato QRL Gpa4 and potato QTL for late blight resistance	SSR (simple sequence repeat)	Ref. 16					STM3016	5	STM3016	0			STM3016	21			no matching position	no matching position	no matching position
4	GP73		S. tuberosum	6,7,8,52	Potato STS marker	STS (sequence-tagged-site)	AJ487373, NCBI											GP73-b	26	intergenic	intergenic	06406849..6407126	05243718..5244013	03030310..3030519	intergenic
4	S2e1		S. tuberosum	52	Potato EST marker (Chorismate synthase 2, ARC2, EC4.6.1.4)	EST (sequence-tagged-site)	AJ489137, NCBI									S2e1	23.001			PGSC0003DMG400016016	Soltu.DM.04G006160	06419369..6418009	05257500..5248200	03041961..3040669	Solyc04g009620
4	SLM4-36		S. lycopersicum	295	Tomato microsatellite marker, flanking tomato QRL qTy4.1	SSR (simple sequence repeat)	Ref. 295															no matching position	no matching position	03042039..3042416	intergenic
4	contig237		S. tuberosum	260	Potato CAPS marker, linked to potato QRL Gpa4	STS (sequence-tagged-site)	Ref. 260													PGSC0003DMG400016014(a), not annotated(b)	Soltu.DM.04G006190(a), Soltu.DM.04G006390(b)	06433766..6433364(a), 06683644..6678606(b)	05271962..5271561(a), 05824570..5825244(b)	03055761..3055356	Solyc04g009650
4		CBR4.1	S. berthaultii	298	Potato QTL for resistance to Colorado potato beetle	QRL (quantitative resistance locus)																(6 - 55 Mbp)	(5 - 57 Mbp)
4	Rpi-blb3		S. bulbocastanum	184,380	Potato R gene for resistance to P. infestans (late blight)	R gene	FJ536346, NCBI													# PGSC0003DMG400011527(a), PGSC0003DMG400032576(b), PGSC0003DMG400006533(), PGSC0003DMG400011920(d) et al.	# Soltu.DM.04G006260(a), Soltu.DM.04G006450(b), Soltu.DM.04G005710(c)	06494474..6491964(a), 06736488..6733972(b), 05997006..5994496(c) et al.	04638611..4641139(a), 04839286..4836776(b), 04235347..4237863(c), 05827807..5830350(d) et al.	02773622..2771091(a), 03079837..3077303(b), 02751129..2748610(c) et al.	# Solyc04g009290(a), Solyc04g009690(b), Solyc04g009240(c)
4	Rpi-abpt		S. bulbocastanum	207,380	Potato R gene for resistance to P. infestans (late blight)	R gene	FJ536324, NCBI													# PGSC0003DMG400011920(a), PGSC0003DMG400011926(b), PGSC0003DMG400032584(c), PGSC0003DMG400006533(d) et al.	# Soltu.DM.04G006380(a), Soltu.DM.04G006450(b)	06676047..6673498(a), 06736488..6733971(b) et al.	05827807..5830356(a), 05964982..5967487(b), 04726300..4728687(c), 04235347..4237854 (d) et al.	02773622..2771088(a), 03079837..3077303(b) et al.	# Solyc04g009290(a), Solyc04g009690(b)
4	R2 (Rpi-edn1.1)		S. edinense	9,10,34,366,380	Potato R2 gene for race specific resistance to P. infestans (late blight), member of a clustered gene family	R gene	FJ536332, GU563963, NCBI													# PGSC0003DMG400011920(a), PGSC0003DMG400011924(b), PGSC0003DMG400032573(c) et al.	# Soltu.DM.04G006260(a), Soltu.DM.04G006380(b)	06494474..6491971(a), 06676047..6673509(b) et al.	05827807..5830345(a), 05927303..5929822(b), 04865985..4863476(c) et al.	03079837..3077305(a), 02765715..2763180(b) et al.	# Solyc04g009690(a), Solyc04g009260(a)
4		Rpi-mcd1	S. microdontum	215	Potato gene for resistance to P. infestans (late blight)	R gene																4 - 9 Mbp	3 - 8 Mbp
4		Rpi-snk	S. schenckii	255	Potato R gene for resistance to P. infestans (late blight)	R gene																5 - 7 Mbp	4 - 6 Mbp
4		Gpa4	S. andigenum	9,100,186,260	Potato QTL for resistance to root cyst nematode Globodera pallida	QRL (quantitative resistance locus)																6 - 11 Mbp	5 - 10 Mbp
4	P1a9		S. tuberosum	52,55	Potato EST marker (DNA J protein)	EST (sequence-tagged-site)	AJ487395, NCBI									P1a9-b	23.004			PGSC0003DMG400025425	Soltu.DM.04G006560	06853801..6858582	05521490..5526260	03117495..3122000	Solyc04g009770
4		qTy4.1 (Ty-5)	S. lycopersicum, S. peruvianum	286,295	Tomato QTL for resistance to Tomato Yellow Leaf Curl virus (TYLCV)	QRL (quantitative resistance locus)																		2 - 5 Mbp
4	ty-5 (pelota)		S. lycopersicum	287,370	Tomato recessive gene for resistance to Tomato Yellow Leaf Curl virus (TYLCV)	recessive resistance gene	KC447285, NCBI													# PGSC0003DMG400025436	# Soltu.DM.04G006610	06895669..6903556	05475937..5483509	03161369..3153631	# Solyc04g009810
4	pepy-1		C. annuum	211	Pepper recessive gene for resistance to pepper begomoviruses	recessive resistance gene	BCN28338, NCBI													# PGSC0003DMG400025436	# Soltu.DM.04G006610	06895669..6903556	05475937..5483509	03161369..3153631	# Solyc04g009810
4	Th21		S. schenckii	255	Potato CAPS marker, linked to potato R gene Rpi-snk	STS (sequence-tagged-site)	Ref. 255													PGSC0003DMG400025445	not annotated	06976451..6976950	05397173..5403096	03213553..3213655	not annotated
4	DMG400011479		S. tuberosum	253	Glycogenin-like starch initiation protein 6, with differential SNP allele frequency between pairs of potato genotype pools with differential tuber yield, candidate gene for potato tuber yield QTL	Gene	Spud DB, SGN													PGSC0003DMG400011479	Soltu.DM.04G006790	07109556..7102210	06173900..6181300	03279319..3272472	Solyc04g009920
4	TG483		S. lycopersicum	19,373	Tomato STS marker, linked to pepper major QTL for resistance to Phytophthora capsici	STS (sequence-tagged-site)	TG483, SGN	TG483	23.3											PGSC0003DMG400011494	Soltu.DM.04G006960	07273103..7273525	06356747..6357169	03417137..3417587	Solyc04g010080
4	STM3160		S. tuberosum	225	Potato microsatellite marker, linked to potato QRL for late blight and QTL for maturity and vigour, flanking potato QRL Gpa4	SSR (simple sequence repeat)	Ref. 225													intergenic	Soltu.DM.04G007150	07515909..7515887	06601801..6601779	no matching position
4*	solcap_snp_c2_11534		S. tuberosum	294	Potato SNP marker, associated with potato QTL for plant maturity	SNP (single nucleotide polymorphism)	Spud DB, http://solcap.msu.edu/potato													PGSC0003DMG400030180	Soltu.DM.04G007160	07538834..7538734	06614543..6614564	03591543..3591443	Solyc04g010230
4	STM2026		S. tuberosum	16	Potato microsatellite marker	SSR (simple sequence repeat)	Ref. 16													PGSC0003DMG400027733	Soltu.DM.04G007420	07816451..7816203	07027902..7028170	03921790..3921810	Solyc04g011430
4	CP137		S. tuberosum	6,7,8	Potato EST marker (Heat shock protein 70)	EST (expressed sequence tag)	CF802477 & CF802476, NCBI											CP137-d	33.002	# PGSC0003DMG400027750	# Soltu.DM.04G007430	07825745..7825864	07034960..7037870	03931098.. 3931349	# Solyc04g011440
4	At1C08 (AT5G02500)		A.thaliana.	52	Arabidopsis EST marker (HSP70)	EST (sequence-tagged-site)	N37793, D84414, NCBI; AT5G02500, TAIR									At1C8-c	23.002			# PGSC0003DMG400027750	# Soltu.DM.04G007430	07823237..7826152	07037870..7034950	03928594..3931480	# Solyc04g011440
4	TPI		S. lycopersicum	197	Triose phosphate isomerase (EC5.3.1.1), cytosolic, glycolysis, functional candidate gene for tomato fruit quality QTL	Gene	AI777819, NCBI													PGSC0003DMG400027745	Soltu.DM.04G007490	07891386..7894198	07106845..7109657	03977836..3980155	Solyc04g011510
4	St_At2g20390		S. tuberosum	212	Potato ortholog to Sl_At2g20390	COS (conserved orthologous sequence)	At2g20390, TAIR									St_At2g20390	22.003			PGSC0003DMG400027743	Soltu.DM.04G007510	07914751..7915997	07124700..7131900	04000245..4000541	Solyc04g011530
4	STG0020		S. tuberosum	218	Potato microsatellite marker in potato EST	SSR (simple sequence repeat)	BI405354, NCBI					STG0020	16							PGSC0003DMG400006339	Soltu.DM.04G007580	07993742..7996805	07257175..7260238	04015134..4017161	Solyc04g011550
4	CP55		S. tuberosum	6,7,8	Potato EST marker	EST (expressed sequence tag)	CF802499 & CF802498, NCBI											CP55-a	39	not annotated	not annotated(a,b)	08033153..8033339(a), 66134528..66134685(b)	07298590..7294900	50047873..50047712	not annotated
4	MBF		S. tuberosum	3,8,9,17,181	Mas binding factor, linked to potato late blight QRL	Gene	S73826, NCBI											MBF	30	PGSC0003DMG400006345	Soltu.DM.04G007700	08236709..8241352	07519600..7525400	04184123..4189724	Solyc04g011670
4	STM1050 (WUN1)		S. tuberosum	16	Potato microsatellite marker in wound induced gene (wun1-85)	SSR (simple sequence repeat)	A12164, NCBI											STM1050b	43.002	not annotated	not annotated	08425820..8426052	07712091..7712323	01484989..1485215	not annotated
4	BA1m23T3		S. tuberosum	181	T3 end of potato BAC with resistance gene like sequences	RGL sequence (resistance-gene-like)	CG783023, NCBI													not annotated	Soltu.DM.04G008080	08512637..8513126	07776074..7776568	04326770..4327250	Solyc04g011910
4	GP220		S. tuberosum	6,7,8	Potato STS marker (Putative retroelement polymerase)	STS (sequence-tagged-site)	CG783160 & CG783161, NCBI											GP220-a	36.002	PGSC0003DMG400023646	not annotated	08536149..8536714	07797500..7803400	56466944..56467296(a), 56623052..56623404(b)	Solyc04g0716750(a), Solyc04g071803(b)
4	Rpi-amr3i		S. americanum	364	Potato gene for resistance to P. infestans (late blight)	R gene	KT373889, NCBI													PGSC0003DMG400023645(a), not annotated(b,c),	Soltu.DM.04G008240(a), Soltu.DM.04G008170(b)	08610998..8613577(a), 08593772..8596432(b) et al.	07872577..7875156(a), 7855349..7858009(b), 7752190..7749539(c) et al.	04354083..4356725(a), 04374082..4376730(b) et al.	Solyc04g011960(a), Solyc04g011980(b)
4*	TG339		S. lycopersicum	19,103,184,212,215	Tomato STS marker, linked to QRL for late blight in potato and tomato (Pin4A and lb4), flanking potato resistance genes Rpi-mcd1 and Rpi-blb3	STS (sequence-tagged-site)	TG339, SGN	TG339	31											# PGSC0003DMG400023590	# Soltu.DM.04G008400	08744745..8743186	08014910..8016470	04465211..4463670	# Solyc04g012120
4	P9b12		S. tuberosum	52,212	Potato EST marker (14-3-3 protein isoform 20R)	EST (sequence-tagged-site)	AJ487456, NCBI									P9b12	23.003			# PGSC0003DMG400023590	# Soltu.DM.04G008400	08744717..8743816	08016460..8014900	04465183..4464294	# Solyc04g012120
4	solcap_snp_c1_11710		S. tuberosum	294	Potato SNP marker, associated with potato late blight QRL (MCR, rAUDPC)	SNP (single nucleotide polymorphism)	Spud DB, http://solcap.msu.edu/potato													# PGSC0003DMG400023590	# Soltu.DM.04G008400	08744360..8744260	08016022..8016043	04464826..4464726	# Solyc04g012120
4	solcap_snp_c2_39597		S. tuberosum	294,374	Potato SNP marker, associated with potato QTL for plant maturity, flanking potato QTL for tuber sugar content (cold induced sweetening)	SNP (single nucleotide polymorphism)	Spud DB, http://solcap.msu.edu/potato													PGSC0003DMG401023631	Soltu.DM.04G008600	08952105..8952205	08218468..8218489	04609266..4609365	Solyc04g014280
4	CT175		S. lycopersicum	19,32,101,312	Tomato EST marker, on tomato IL4-1 and IL4-2, North of IL4-3 and IL4-3-2, flanking potato R gene Ny-tbr, linked to tomato QTL for fruit weight	EST (sequence-tagged-site)	CT175, SGN	CT175	32.1											PGSC0003DMG400023576	Soltu.DM.04G008710	08991981..8989794	08016460..8014900	04652308..4650163	Solyc04g014370
4	TG182		S. lycopersicum	19,32,149,172,242,286,312,405	Tomato STS marker, South border of tomato IL4-1, on IL4-2, North border of IL4-3 and IL4-3-2, flanking tomato late blight QRL lb4 , tomato QRL qTy4.1 and Ty-5, linked to tomato QTL for fruit weight (fw(TG182-Pgm2)) and total weight (tw(TG182-Pgm2))	SSR (simple sequence repeat)	TG182, SGN	TG182	32.9											PGSC0003DMG400023566	Soltu.DM.04G008970	09248122..9248716	08514700..8520400	04857120..4857676	Solyc04g014570
4		pM4.2	S. tuberosum	294	Potato QTL for plant maturity	QTL (quantitative trait locus)																7 - 12 Mbp	6 - 11 Mbp
4	GP261		S. tuberosum	7,8,14,17	Potato STS marker (clustered gene family of serine-threonine protein kinases), linked to potato late blight QRL	STS (sequence-tagged-site)	CG783195, NCBI											GP261-a	36.001	PGSC0003DMG400023614(a), PGSC0003DMG401023552(b), PGSC0003DMG400010940(c), PGSC0003DMG400023554(d), PGSC0003DMG400042629(e), intergenic(f), intergenic(g), PGSC0003DMG400023586(h), PGSC0003DMG400023643(i) et al.	Soltu.DM.04G009950	10403941..10404150 et al.	08541290..8543900(a), 08915847..8916056(b), 09069280..9071500(c), 08878012..8878221(d), 09023470..9026760(e), 08103043..8103252(f), 08604250..8604041(g), 08073408..8073597(h), 07927806..7927609(i) et al.	05177284..5177493(a), 06606858..6606649(b) et al.	Solyc04g014883(a), Solyc04g015980(b)
4*	CT192		S. lycopersicum	19	Tomato EST marker	EST (sequence-tagged-site)	AA824904, NCBI													PGSC0003DMG400019737	Soltu.DM.04G010100	10547527..10547283	09275942..9275698	05324407..5324173	Solyc04g015130
4	solcap_snp_c1_8347		S. tuberosum	294	Potato SNP marker, associated with potato QTL for plant maturity	SNP (single nucleotide polymorphism)	Spud DB, http://solcap.msu.edu/potato													PGSC0003DMG400027227	Soltu.DM.04G010300	10804495..10804495	09523768..9523789	05507087..5507187	Solyc04g015270
4	STM5140		S. tuberosum	186,189,260	Potato microsatellite marker, linked to potato QTL for resistance to G. pallida, flanking potato late blight QRL	SSR (simple sequence repeat)	Ref. 186													PGSC0003DMG400027238	Soltu.DM.04G010560	11114304..11114466	09835626..9835806	05759178..5759331	Solyc04g015520
4	TG506		S. lycopersicum	19,228,101	Tomato STS marker, linked with potato R genes Nc-spl and Ny-tbr	STS (sequence-tagged-site)	TG506, SGN	TG506	42.3											PGSC0003DMG400027277	Soltu.DM.04G010820	11412549..11411167	10152600..10146100	06079954..6078580	Solyc04g015760
4		Nc-spl	S. sparsipilum	228	Potato gene for hypersensitive resistance to Potato Virus Y (PVY)	R gene																9 - 13 Mbp	8 - 12 Mbp
4		Ny-tbr	S. tuberosum	101	Potato gene for hypersensitive resistance to Potato Virus Y (PVY)	R gene																9 - 13 Mbp	8 - 12 Mbp
4	GP255		S. tuberosum	7,8	Potato STS marker	STS (sequence-tagged-site)	CG783188, NCBI											GP255-a	36.003	intergenic(a,c), PGSC0003DMG400024826(b),	Soltu.DM.04G025420(a), intergenic(b,c)	55620594..55621190(a), 55623554..55623825(b), 11919189..11919447(c)	57870855..57871451(a), 57873815..57874086(b), 10692972..10693226(c)	no matching position
4*	G6PPT-4		S. tuberosum	235	Glucose-6-phosphate/phosphate translocator, plastidic, sugar transport, functional candidate gene for potato tuber sugar content QTL	Gene	Spud DB, SGN													PGSC0003DMG402012710	Soltu.DM.04G011430	12271393..12267440	10972680..10976630	07110878.. 7107113	Solyc04g016280
4	solcap_snp_c1_16643		S. tuberosum	294	Potato SNP marker, flanking potato QTL for plant maturity	SNP (single nucleotide polymorphism)	Spud DB, http://solcap.msu.edu/potato													PGSC0003DMG400012701	Soltu.DM.04G011540	12402313..12402213	11108444..11108465	07271457..7271357	Solyc04g016420
4	TG268		S. lycopersicum	19,126	Tomato STS marker, linked to tomato QRL BW-4 (Ralstonia solanacearum)	STS (sequence-tagged-site)	TG268, SGN	TG268	44													no matching position	no matching position	07612664..7611207	Solyc04g017610
4		tLBR4.1 (lb4)	S. lycopersicum, S. habrochaites (L. hirsutum)	149,172	Tomato QTL for late blight resistance.	QRL (quantitative resistance locus)																		5 - ~20 Mbp
4		tBWR4.1 (BW-4)	S. lycopersicum	10,126	Tomato QRL for bacterial wilt (Ralstonia solanacearum)	QRL (quantitative resistance locus)																		(~ 5 - 64 Mbp)
4	TG609		S. lycopersicum	19,172,408	Tomato STS marker, most closely linked to tomato late blight QRL lb4, linked to tomato QTL fw4.1 for fruit weight	STS (sequence-tagged-site)	TG609, SGN	TG609	38											not annotated	Soltu.DM.04G011820	12681062..12680690	11387730..11388213	07836437..7835914	Solyc04g017710
4		tFW4.1 (fw4.1, fw(TG182-Pgm2), MF4a)	S. lycopersicum, S. hirsutum, S. cheesmanii	276,312,405,414	Tomato QTL for fruit weight	QTL (quantitative trait locus)																		4 - 8 Mbp
4	Solyc04g017860		S. lycopersicum	276	Tomato candidate gene (unknown protein) for tomato QTL for fruit weight (tFW4.1), physically linked (16,52 kb) SNP associated with fruit weight	Gene	Solyc04g017860, SGN															no matching position	no matching position	08534613..8535053	Solyc04g017860
4*	St_At4g25650		S. tuberosum	212	Potato ortholog to Sl_At4g25650 (ACD1-LIKE)	COS (conserved orthologous sequence)	At4g25650, TAIR									St_At4g25650	37.003			PGSC0003DMG400010641	Soltu.DM.04G012170	13595417..13600485	12425400..12430400	11724230..11729355	Solyc04g040160
4	GP180		S. tuberosum	4,6,7,8,16,52,55	Potato STS marker	STS (sequence-tagged-site)	AJ487346, NCBI											GP180-b	33.001	PGSC0003DMG400002947	Soltu.DM.04G012340 & Soltu.DM.04G012350	13867082..13867659	24976760..24981190	no matching position
4*	P7g4		S. tuberosum	52,55	Potato EST marker (Ribosomal protein S16)	EST (sequence-tagged-site)	AJ487442, NCBI									P7g4-b	36.001			PGSC0003DMG400030052	Soltu.DM.04G013260	17041476..17042085	22021370..22021980	18180706..18180089	Solyc04g026100
4*	STM3023		S. tuberosum	16	Potato microsatellite marker, linked to potato QTL for plant maturity	SSR (simple sequence repeat)	Ref. 16													PGSC0003DMG400020935	Soltu.DM.04G014170	21957670..21957649	21195601..21195580	21043240..21043219	not annotated
4		tFW4.2 (fw4.1, MF4a)	S. lycopersicum, S. cheesmanii	332,408,414	Tomato QTL for fruit weight	QTL (quantitative trait locus)																		21 - 23 Mbp
4		pTY4.2	S. tuberosum	239,253	Potato QTL for tuber yield	QTL (quantitative trait locus)																(23 - 54 Mbp)	(12 - 56 Mbp)
4*	DMG400046287		S. tuberosum	253	Conserved gene of unknown function, with differential SNP allele frequency between pairs of potato genotype pools with differential tuber yield, SNP causing amino acid change, candidate gene for potato tuber yield QTL	Gene	Spud DB, SGN													PGSC0003DMG400046287	not annotated(ab,b,c)	23842209..23841433(a), 23848207..23847431(b), 39312652..39313424(c)	34894800..34896330	36832576..36833336(a), 38880554..38881198(b)	not annotated(a,b)
4	DMG400038533		S. tuberosum	253	Gag-pol polyprotein, gene with differential SNP allele frequency between pairs of potato genotype pools with differential tuber yield, SNPs causing amino acid changes, candidate gene for potato tuber yield QTL	Gene	Spud DB, SGN													PGSC0003DMG400038533	not annotated	24402339..24401506	35472220..35473050	48908305..48908587	not annotated
4	PGM-4		S. tuberosum	19,235,242,405	Phosphoglucomutase (EC5.4.2.2), on tomato IL4-2 and IL4-3, sugar metabolism, functional candidate gene for potato tuber reducing sugar content QTL, linked to tomato QTL for fruit weight (fw(TG182-Pgm2)) and total weight (tw(TG182-Pgm2))	Gene	AJ240054, NCBI													not annotated	Soltu.DM.04G015010	24533055..24553829	35685497..35706598	31692304..31707410	Solyc04g045340
4*	DMG400041278		S. tuberosum	253	Gene of unknown function, with differential SNP allele frequency between pairs of potato genotype pools with differential tuber yield, SNPs causing amino acid changes, candidate gene for potato tuber yield QTL	Gene	Spud DB, SGN													PGSC0003DMG400041278	not annotated	27593352..27592669	38837000..38845500	30802014..30802167	not annotated
4	Solyc04g024530		S. lycopersicum	276	Tomato candidate gene (Actin-like protein 3, ATP binding) for tomato QTL for fruit weight(tFW4.6), physically linked (46,73 kb) SNP is associated with fruit weight	Gene	Solyc04g024530, SGN													not annotated	Soltu.DM.04G016410	32601292..32616847	43042906..43027354	29452908..29438345	Solyc04g024530
4		tFW4.6	S. lycopersicum	276	Tomato QTL for fruit weight	QTL (quantitative trait locus)																		~ 28 - 30 Mbp
4	TG2		S. lycopersicum	19,414	Tomato STS marker, proximal to tomato QTL MF4a for fruit weight	STS (sequence-tagged-site)	TG2, SGN	TG2	42.2													no matching position	no matching position	28318729..28318167	intergenic
4*	DMG400043183		S. tuberosum	253	chromo' domain containing protein (chromatin organization modifier), gene with differential SNP allele frequency between pairs of potato genotype pools with differential tuber yield, SNPs causing amino acid changes, candidate gene for potato tuber yield QTL	Gene	Spud DB, SGN													PGSC0003DMG400043183	not annotated	27928619..27929140	39171260..39172420	24901265..24901782	not annotated
4	DMG400009723		S. tuberosum	253	Retrotransposon protein, Ty3-gypsy subclass, gene with differential SNP allele frequency between pairs of potato genotype pools with differential tuber yield, SNPs causing amino acid changes, candidate gene for potato tuber yield QTL	Gene	Spud DB, SGN													PGSC0003DMG400009723	not annotated	27941387..27940732	39184000..39188390	17360302..17360937	not annotated
4	S1d9		S. tuberosum	52,55	Potato EST marker (polyubiquitin)	EST (expressed sequence tag)	AJ489118, NCBI									S1d9-d	38			not annotated	Soltu.DM.04G016220	31552182..31551905	44119110..44118720	45538262..45538448	Solyc04g050240
4	DMG400042246		S. tuberosum	253	1,3-beta-D-glucan glucanohydrolase, gene with differential SNP allele frequency between pairs of potato genotype pools with differential tuber yield, SNPs causing amino acid changes, candidate gene for potato tuber yield QTL	Gene	Spud DB, SGN													PGSC0003DMG400042246	not annotated	33770280..33771186	41917250..41919290	no matching position
4	DMG400038024		S. tuberosum	253	Gene of unknown function, with differential SNP allele frequency between pairs of potato genotype pools with differential tuber yield, SNPs causing amino acid changes, candidate gene for potato tuber yield QTL	Gene	Spud DB, SGN													PGSC0003DMG400038024	not annotated	33995353..33995027	41689053..41689381	no matching position
4*	solcap_snp_c2_55707		S. tuberosum	253	Potato SNP marker, differential SNP allele frequency between pairs of potato genotype pools with differential tuber yield	SNP (single nucleotide polymorphism)	Spud DB, http://solcap.msu.edu/potato													not annotated	Soltu.DM.04G016870	35162919..35163019	25320513..25320534	32912894..32912994	Solyc04g045530
4	DMG400034862		S. tuberosum	253	Conserved gene of unknown function, with differential SNP allele frequency between pairs of potato genotype pools with differential tuber yield, SNPs causing amino acid changes, candidate gene for potato tuber yield QTL	Gene	Spud DB, SGN													PGSC0003DMG400034862	not annotated	36401765..36398424	12649560..12652890	15537393..15537601 ?
4	DMG400034379		S. tuberosum	253	chromo' domain containing protein (chromatin organization modifier), gene with differential SNP allele frequency between pairs of potato genotype pools with differential tuber yield, SNP causing amino acid change, candidate gene for potato tuber yield QTL	Gene	Spud DB, SGN													PGSC0003DMG400034379	not annotated	38230174..38229892	27970300..27977200	30586035..30586293(a), 30805503..30805752(b) et al.	not annotated(a,b)
4*	CD70		S. lycopersicum	19	Tomato EST marker	EST (sequence-tagged-site)	AA824685, NCBI	CD70	38	CD70	11.2									PGSC0003DMG400008731	Soltu.DM.04G017680	38326894..38325963	28152164..28151900	25378943..25378047	Solyc04g025040
4*	GP221		S.tuberosum.	6,7,8,13,19,212	Potato STS marker (24kDa vacuolar protein, VP24)	STS (sequence-tagged-site)	AJ492245, NCBI	GP221	44							GP221	37.001	GP221	33.004	not annotated	Soltu.DM.04G017770	39009221..39009695	28826529..28827003	24335021..24334597	Solyc04g025260
4*	AGL		S.tuberosum.	2	Alpha-glucosidase (EC3.2.1.20), functional candidate gene for tuber quality QTL	Gene	AJ001374, NCBI													PGSC0003DMG400005353	Soltu.DM.04G018190	40915189..40907306	30722510..30720877	38577221..38568836	Solyc04g049070
4	ol-2		S. lycopersicum var. cerasiforme	117	Tomato recessive gene for resistance to Oidium neolycopersici	recessive resistance gene	NM_001247885, NCBI													PGSC0003DMG400005351	Soltu.DM.04G018220	41008105..41006376	30815035..30814344	38795577..38795293	Solyc04g049090
4*	CT145		S. lycopersicum	324	Tomato EST marker, linked to tomato QTL for fruit soluble solids (Brix)	EST (sequence-tagged-site)	CT145, SGN	CT145B	44											PGSC0003DMG400024389	Soltu.DM.04G018610	42011513..42012010	31869366..31869863	40725954..40726450	Solyc04g049330
4	At2E08 (AT5G65360)		A. thaliana	52,55	Histone H3	EST (expressed sequence tag)	W43043, NCBI; AT5G65360, TAIR									At2E8-e	36.002			PGSC0003DMG401012874	not annotated	42493517..42492646	32339330..32340200	41236380..41235736	Solyc04g049470
4		pTSC4.2	S. chacoense	374	Potato QTL for cold induced sweetening (tuber sugar content)	QTL (quantitative trait locus)																(9 - 49 Mbp)	(8 - 51 Mbp)
4		tSS4.2 (ssc4.1, brx4.1, ssc4a.1)	S. lycopersicum, S. pimpinellifolium, S. pennellii	310,321,324	Tomato QTL for soluble solids	QTL (quantitative trait locus)																		39 - 44 Mbp
4*	CT157		S. lycopersicum	19,32,310,321	Tomato STS marker, South of tomato IL4-1, on IL4-2, IL4-3 and IL4-3-2, linked to tomato QTL for fruit soluble solids (Brix)	EST (sequence-tagged-site)	CT157,SGN	CT157	38											not annotated	Soltu.DM.04G018960	42927511..42926989	32779730..32779208	42076997..42076473	Solyc04g049670
4	S1g2		S. tuberosum	52,55	Potato EST marker (Elongation factor 1-a)	EST (expressed sequence tag)	AJ489126, NCBI									S1g2-g	37.005					no matching position	no matching position	no matching position
4	P1e4		S. tuberosum	52,55	Potato EST marker (Transcription factor subunit A, CBF-A)	EST (expressed sequence tag)	AJ487398, NCBI									P1e4-b	25			not annotated(a), PGSC0003DMG400032552(b)	Soltu.DM.04G019240(a), Soltu.DM.04G006070(b)	43840146..43840270(a), 06325825..6325926(b)	48601468..48601344(a), 05169076..5171218(b)	51118349..51118587(a), 43942981..43943146(b)	Solyc04g054150(a), Solyc04g049910(b)
4	DMG400037810		S. tuberosum	253	Gene of unknown function, with differential SNP allele frequency between pairs of potato genotype pools with differential tuber yield, SNPs causing amino acid changes, candidate gene for potato tuber yield QTL	Gene	Spud DB, SGN													PGSC0003DMG400037810	not annotated	43946662..43947055	48492240..48492970	37683631..37684020	not annotated
4*	solcap_snp_c1_3311		S. tuberosum	247	Potato SNP marker, linked to potato QTL for resistance to S. endobioticum (wart)	SNP (single nucleotide polymorphism)	Spud DB, http://solcap.msu.edu/potato													PGSC0003DMG400028701	Soltu.DM.04G019850	45974016..45974116	46475694..46475715	47277953..47278053	Solyc04g050730
4	S087073		S. lycopersicum	342	Tomato KASP marker, flanking tomato QRL for late blight	STS (sequence-tagged-site)	Ref. 342														intergenic	52943553..52943476	no matching position	47545742..47545842	intergenic
4*	solcap_snp_c2_43229		S. tuberosum	253	Potato SNP marker, differential SNP allele frequency between pairs of potato genotype pools with differential tuber yield	SNP (single nucleotide polymorphism)	Spud DB, http://solcap.msu.edu/potato													PGSC0003DMG401023118	Soltu.DM.04G020360	46957841..46957941	45581110..45581131	49286461..49286561	Solyc04g051190
4	Cyt-c red 33kD (cyc1)		S. tuberosum	8	Cytochrome-c reductase EC 1.10.2.2., 33 kD	Gene	X62124, NCBI											Cyt-c red 33kD-b	41	# PGSC0003DMG402016929	# Soltu.DM.04G020570	47445187..47446138	49106480..49105520	06858057..6857735(a), 49016157.. 49015999(b)	not annotated(a,b)
4	At2F09 (AT5G40810)		A. thaliana	52,55	Arabidopsis EST marker (Cytochrome c1, heme protein precursor)	EST (expressed sequence tag)	Z25972, NCBI; AT5G40810, TAIR									At2F9-e	79			# PGSC0003DMG402016929	# Soltu.DM.04G020570	47445619..47445402	49105959..49105742	no matching position
4		RSe-IVa (Sen1-4?)	S. tuberosum	247,248	Potato QTL for resistance to Synchytrium endobioticum (wart), possibly co-localizing with potato R gene Sen1-4	QRL (quantitative resistance locus)																~ 44 - 48 Mbp	~ 44 - 48 Mbp
4	St1.2.4		S. tuberosum	9,52,55	Potato resistance gene like sequence	RGL sequence (resistance-gene-like)	U60073, NCBI									St1.2.4-e	32			PGSC0003DMG401016933(a), PGSC0003DMG400002820(b), intergenic(c)	Soltu.DM.04G020580(a), Soltu.DM.04G000750(b), Soltu.DM.04G000760(c)	47454179..47454612(a), 00919698..920152(b), 00926765..927160(c)	49114200..49121700(a), 00187085..187539(b), 00194151..194546(c)	00374111..374565(a), 00381133..381587(b), 37855176..37854717(c), 06447245..6447699(d), 58695505..58695048(e),	Solyc04g005540(a), Solyc04g005550(b), Solyc04g048920(c), not annotated(d,e)
4*	P450		S. chacoense	29,75	Potato STS marker (clustered gene family of P450 proteins), linked to potato QTL for plant maturity and late blight	STS (sequence-tagged-site)	U48434, NCBI													PGSC0003DMG400009623	Soltu.DM.04G020630	47555630..47554163	49185780..49184173(a), 49264436..49274074(b) et al.	53970490..53971944	Solyc04g083140
4	TG287		S. lycopersicum	19	Tomato STS marker	STS (sequence-tagged-site)	TG287, SGN	TG287	48.3											PGSC0003DMG400010527 & PGSC0003DMG400010520	Soltu.DM.04G020850	48014785..48013949	49666233..49665397	53853739..53854552	Solyc04g056560
4	solcap_snp_c1_13396		S. tuberosum	374	Potato SNP marker, flanking potato QTL for tuber sugar content (cold induced sweetening)	SNP (single nucleotide polymorphism)	Spud DB, http://solcap.msu.edu/potato													not annotated	Soltu.DM.04G021400	49308096..49308196	51021540..51021640	53013285..53013185	Solyc04g055110
4	CT258		S. lycopersicum	408	Tomato EST marker, linked to tomato QTL fw4.1 for fruit weight	EST (sequence-tagged-site)	CT258, SGN													# PGSC0003DMG400020625	# Soltu.DM.04G021630	49880188..49880387	51602618..51602817	52705361..52705155	# Solyc04g054910
4	StI055		S. tuberosum	185	Potato microsatellite marker in ubichinol cytochrom C reductase subunit II	SSR (simple sequence repeat)	Ref. 185							StI055	14	StI055	37.007			# PGSC0003DMG400020625	# Soltu.DM.04G021630	49881522..49879723	51602160..51603950	52704074..52705831	# Solyc04g054910
4*	solcap_snp_c2_54229		S. tuberosum	346	Potato SNP marker, linked with potato QTL for resistance to Tecia solanivora	SNP (single nucleotide polymorphism)	Spud DB, http://solcap.msu.edu/potato													PGSC0003DMG400027919	Soltu.DM.04G021890	50223533..50223433	52033862..52033883	52385143..52385243	Solyc04g054710
4	St_At4g39660		S. tuberosum	212	Potato ortholog to Sl_At4g39660 (Alanine:glyoxylate aminotransferase 2)	COS (conserved orthologous sequence)	At4g39660, TAIR									St_At4g39660	37.004			PGSC0003DMG400012800	Soltu.DM.04G022460	51126265..51121286	52955314..52949882 52946100..52955400	51582980..51587615	Solyc04g054310
4	P1f4		S. tuberosum	52	Potato EST marker (Alanine:glyoxylate aminotransferase 2 )	EST (sequence-tagged-site)	AJ487404, NCBI									P1f4	37.002			PGSC0003DMG400012800	Soltu.DM.04G022450	51112307..51120568	52951625..52949512	51595791..51588556	Solyc04g054320
4	DPE-4 (Dpe-P)		S. tuberosum	2,235	Disproportionating enzyme, 4-alpha glucanotransferase, plastidic (EC2.4.1.25), starch metabolism, functional candidate gene for tuber starch and sugar content QTL	Gene	X68664, NCBI													PGSC0003DMG400016589	Soltu.DM.04G022990	52145507..52152545	53993900..54001200	50996639..50989502	Solyc04g053120
4	GP172		S. tuberosum	6,7,8,16,52,55	Potato STS marker	STS (sequence-tagged-site)	AJ487345, NCBI											GP172-b	43.001	PGSC0003DMG400019703	Soltu.DM.04G024020	53342128..53342173	55434408..55434453	no matching position
4*	TG652		S. lycopersicum	19,149,239,262	Tomato STS marker, linked to tomato QRL for late blight and early blight (EBR), linked to tomato QTL for fruit weight, linked to potato QTL for tuber yield	STS (sequence-tagged-site)	TG652, SGN	TG652	44.7	TG652	16.6									PGSC0003DMG400019694	Soltu.DM.04G024060	53397955..53399990	55485300..55493800	49769637..49767850	Solyc04g051410
4	DMG400045900		S. tuberosum	253	Integrase core domain containing protein, gene with differential SNP allele frequency between pairs of potato genotype pools with differential tuber yield, SNPs causing amino acid changes, candidate gene for potato tuber yield QTL	Gene	Spud DB, SGN													PGSC0003DMG400045900	not annotated	53758871..53758392	55844630..55845410	16483519..16483678(a), 34469148..34469498(b)	not annotated(a,b)
4		EBR4.1	S. habrochaites (L. hirsutum)	262	Tomato QRL for resistance to early blight (Alternaria solani)	QRL (quantitative resistance locus)																		~ 48 - 52 Mbp
4	S1c3		S. tuberosum	52,55	Potato EST marker (Metallothionein-like protein, MT2Y)	EST (expressed sequence tag)	AJ489110, NCBI									S1c3-a	40			not annotated	Soltu.DM.04G024840	54477959..54477892	56569700..56568240	54562204..54562135(a), 54531232 ..54531165(b)	Solyc04g058150(a), Solyc04g058100(b)
4*	TG208		S. lycopersicum	19,32,101,185,218,242,298	Tomato STS marker, South border of tomato IL4-2, on IL4-3 and IL4-3-2, flanking potato R gene Ny-tbr, flanking potato QTL for resistance to Colorado beetle	STS (sequence-tagged-site)	TG208, SGN	TG208	50	TG208	17.3	TG208	30	TG208	21					PGSC0003DMG400002387	Soltu.DM.04G025050	54998533..54997714	57239200..57244500	54695247..54694517	Solyc04g063210
4	Solyc04g064610		S. lycopersicum	337	Tomato candidate gene (RAG1-activating protein 1 homolog, integral to membrane) for tomato QTL for fruit weight (tFW4.5), associated with tomato fruit weight	Gene	Solyc04g064610, SGN													PGSC0003DMG400024819	Soltu.DM.04G025620	55865656..55864379	58118828..58117551	55120795..55118960	Solyc04g064610
4		tFW4.5	S. lycopersicum	337	Tomato QTL for fruit weight	QTL (quantitative trait locus)																		~ 54,5 - 55,5 Mbp
4	S088532		S. lycopersicum	342	Tomato KASP marker, linked to tomato QRL for late blight	STS (sequence-tagged-site)	Ref. 342													PGSC0003DMG401024815	Soltu.DM.04G025670	55914005..55914105	58168807..58168880	55168360..55168460	Solyc04g064670
4	At1C05 (AT1G77120)		A. thaliana	52	Alcohol dehydrogenase, ADH	EST (sequence-tagged-site)	H76548, NCBI; AT1G77120, TAIR									At1C5	41			PGSC0003DMG400024849	Soltu.DM.04G025720	56005992..56007462	58261280..58258630	55206023..55207583	Solyc04g064710
4*	MT		S. tuberosum	235	Maltose transporter, sugar transport, functional candidate gene for potato tuber reducing sugar content QTL	Gene	Spud DB, SGN													PGSC0003DMG400024812	Soltu.DM.04G025730	56015558..56008180	58261800..58269200	55215881..55208037	Solyc04g064720
4	FBP-cy		S. tuberosum	2	Fructose-1,6-bisphosphatase, cytosolic (EC3.1.3.11), sucrose metabolism, functional candidate gene for tuber starch and sugar content QTL	Gene	X76946, NCBI													PGSC0003DMG400024109	Soltu.DM.04G027060	57608913..57612979	59825150..59829220	56077533..56081927	Solyc04g071340
4	Ci21		S. tuberosum	8,13,52,59	Dehydrin, LEA type, cold regulated protein	Gene	U76610, NCBI									Ci21	45.001	Ci21	50	PGSC0003DMG400006662	Soltu.DM.04G027270	57916155..57919291	60197700..60199820	56386119..56388204	Solyc04g071610
4	CT178		S. lycopersicum	19	Tomato EST marker	EST (sequence-tagged-site)	CT178, SGN	CT178	50											PGSC0003DMG400006661	Soltu.DM.04G027280	57926055..57926235	60206891..60207071	56394684..56394860	not annotated
4*	TG75		S. lycopersicum	19,32	Tomato STS marker, distal to tomato IL4-2, on IL4-3 and IL4-3-2	STS (sequence-tagged-site)	TG75, SGN	TG75A	50											intergenic	intergenic	57967613..57967280	60249167..60248834	56436522..56436048	intergenic
4	P7a11		S. tuberosum	52,55	Potato EST marker (Cellulose synthase, EC2.4.1.-, catalytic subunit)	EST (expressed sequence tag)	AJ487437, NCBI									P7a11-a	45.002			PGSC0003DMG400006660	Soltu.DM.04G027320	57973058..57973664	60250500..60257500	56441742..56442347	Solyc04g071650
4	TG272		S. lycopersicum	19,185	Tomato STS marker	STS (sequence-tagged-site)	TG272, SGN	TG272B	50	TG272	25.1			TG272	26					PGSC0003DMG401025057	Soltu.DM.04G027930	59015576..59015093	61392180..61391697	56945937.. 56945457	Solyc04g072035
4	HT-4/1		S. tuberosum	235	Hexose transporter, sugar transport, functional candidate gene for potato tuber reducing sugar content QTL	Gene	Spud DB, SGN													PGSC0003DMG400025054(a), PGSC0003DMG400025073(b)	Soltu.DM.04G028000(a), Soltu.DM.04G028030(b)	59090515..59088977(a), 59106266..59107804(b)	61469288..61467750(a), 61484812..61486350(b)	57017594..57019067	not annotated
4	St_At1g71810		S. tuberosum	212	Potato ortholog of Sl_At1g71810 (ABC1 family protein)	COS (conserved orthologous sequence)	At1g71810, TAIR									St_At1g71810	48.002			not annotated	Soltu.DM.04G028260(a), Soltu.DM.04G038270(b)	59349033..59348594(a), 69076378..69075278(b)	61707800..61695300	57170154..57169722(a), 64435375..64433934(b)	Solyc04g072230(a), Solyc04g083010(b)
4	S088929		S. lycopersicum	342	Tomato KASP marker, linked to tomato QRL for late blight	STS (sequence-tagged-site)	Ref. 342													not annotated	Soltu.DM.04G028300	59423057..59423154	61779499..61779523	57233702..57233802	not annotated
4		Ts4.1 (qIPA4)	S. tuberosum	346	Potato QTL for resistance to Tecia solanivora	QRL (quantitative resistance locus)																50 - 62 Mbp	52 - 64 Mbp
4*	solcap_snp_c1_11211		S. tuberosum	346	Potato SNP marker linked, with potato QTL for resistance to Tecia solanivora	SNP (single nucleotide polymorphism)	Spud DB, http://solcap.msu.edu/potato													PGSC0003DMG400027555	Soltu.DM.04G028690	59859040..59858940	62257372..62257393	57479701..57479612	Solyc04g072560
4	TG264 (TG635)		S. lycopersicum	19	Tomato STS marker	STS (sequence-tagged-site)	TG264, SGN	TG264	58.4											PGSC0003DMG400009469	Soltu.DM.04G028960	60177755..60177095	62570285..62569625	57675302..57674667	Solyc04g072760
4	TG519		S. lycopersicum	19.32	Tomato STS marker, on tomato IL4-3, distal to IL4-3-2	STS (sequence-tagged-site)	TG519, SGN	TG519	58.4											PGSC0003DMG400009470	Soltu.DM.04G028970	60182375..60183765	62574905..62576295	57680085..57681450	Solyc04g072770
4	GP248		S. tuberosum	7,8	Potato STS marker (Putative retroelement)	STS (sequence-tagged-site)	CG783181, NCBI											GP248-a	55.002	not annotated		60299378..60300368	62693440..62692440	no matching position
4	GP297		S. tuberosum	7,8	Potato STS marker	STS (sequence-tagged-site)	CG78322), NCBI											GP297-b	55.001	# PGSC0003DMG400009473	# Soltu.DM.04G029140	60340541..60339902	62730100..62736600	57777302..57776664	# Solyc04g072880
4	St_At5g27620		S. tuberosum	212	Potato homolog to Sl_At5g27620 (core cell cycle gene, cyclin H)	COS (conserved orthologous sequence)	At5g27620, TAIR									St-At5g27620	46			# PGSC0003DMG400009473	# Soltu.DM.04G029140	60338431..60339228	62736600..62730100	57775209..57776013	# Solyc04g072880
4	CT194		S. lycopersicum	19,172,218,310	Tomato EST marker, flanking tomato late blight QRL and QTL for fruit weight	EST (expressed sequence tag)	CT194, SGN			CT194	29	CT194	42							PGSC0003DMG400009475	Soltu.DM.04G029170	60378902..60379630	62774550..62776590	57809309..57810034	Solyc04g072900
4	S2e12		S. tuberosum	52	Potato EST marker	EST (sequence-tagged-site)	AJ489139, NCBI									S2e12	48.001			PGSC0003DMG400017724	Soltu.DM.04G029280	60602767..60603231	62976870..62978850	57924910..57925361	Solyc04g073950
4	Solyc04g073960		S. lycopersicum	337	Tomato candidate gene (Major facilitator superfamily, general substrate transporter )for tomato QTL for fruit weight (tFW4.3), associated with tomato fruit weight	Gene	Solyc04g073960, SGN													PGSC0003DMG400017723	Soltu.DM.04G029290	60624894..60628853	63000543..63004502	57949998..57953240	Solyc04g073960
4	CT188		S. lycopersicum	19,242	Tomato EST marker, on tomato IL4-3,	EST (sequence-tagged-site)	CT188, SGN	CT188	71											# PGSC0003DMG400017714	# Soltu.DM.04G029320	60662472..60664205	63039659..63041390	57977874..57979185	# Solyc04g073990
4	St_At1g35720		S. tuberosum	212	Potato ortholog to SL_At1g35720 (Annexin)	COS (conserved orthologous sequence)	At1g35720, NCBI													# PGSC0003DMG400017714	# Soltu.DM.04G029320(a), Soltu.DM.04G021330(b)	60664351..60662661(a), 49205008..49207088(b)	63041536..63039848	57979752..57978052(a), 53083447..53081503(b)	# Solyc04g073990(a), Solyc04g055170(a)
4	P3d2		S. tuberosum	52,212	Potato EST marker (Annexin p34)	EST (sequence-tagged-site)	AJ487431, NCBI									P3d2	53			# PGSC0003DMG400017714	# Soltu.DM.04G029320	60664694..60663196	63041930..63039530	57980083..57978605	# Solyc04g073990
4	HT-4/2		S. tuberosum	235	Hexose transporter, sugar transport, functional candidate gene for potato tuber reducing sugar content QTL	Gene	Spud DB, SGN													PGSC0003DMG402006401	Soltu.DM.04G029610	60960235..60960781	63373150..63377240	58042678..58043230	Solyc04g074070
4	TG62		S. lycopersicum	6,7,8,9,13,14,19,52,212,218,242,325	Tomato STS marker,on tomato IL4-3, linked to potato late blight QRL, flanking tomato QTL tSS4.3 for soluble solids (Brix)	STS (sequence-tagged-site)	TG62, SGN	TG62	63	TG62	29	TG62	87			TG62	51	TG62	51.001	not annotated	Soltu.DM.04G029680	61024372..61025635	63444492..63445005	58087128..58088402	Solyc04g074120
4	TG427		S. lycopersicum	19,149	Tomato STS marker, flanking tomato QTL lb4 for late blight resistance	STS (sequence-tagged-site)	TG427, SGN	TG427	63											PGSC0003DMG402006406	Soltu.DM.04G029700	61045641..61045299	63465761..63465419	58106338..58105986	Solyc04g074140
4	CT161		S. lycopersicum	19	Tomato EST marker	EST (sequence-tagged-site)	AA824872, NCBI	CT161	63											PGSC0003DMG402006415	Soltu.DM.04G029780	61128077..61127553	63549068..63548544	58180900..58180753	Solyc04g074230
4	GP35		S. tuberosum	6,7,8,31,59	Potato STS marker	STS (sequence-tagged-site)	CG783250, NCBI											GP35-d	51.002			65875983..65876598(a), 68344618..68345232(b)	no matching position	no matching position
4	GP162		S. tuberosum	6,7,8	Potato STS marker	STS (sequence-tagged-site)	CG783092, NCBI											GP162-b	52			no matching position(chr11)	no matching position(chr11)	no matching position(chr11)
4	S089222		S. lycopersicum	342	Tomato KASP marker, linked to tomato QRL for late blight	STS (sequence-tagged-site)	Ref. 342															no matching position	no matching position	58278751..58278790	Solyc04g074310
4	DMG400030811		S. tuberosum	253	Phosphate-induced protein, gene with differential SNP allele frequency between pairs of potato genotype pools with differential tuber yield, SNP causing amino acid change, candidate gene for potato tuber yield QTL	Gene	Spud DB, SGN													PGSC0003DMG400030811	Soltu.DM.04G030080	61443813..61444812	63977770..63978770	58278730..58278830	Solyc04g074310
4	P2g6 (aro1)		S. tuberosum	52	Potato EST marker (Cystathionine-lyase, EC4.4.1.1, 3-deoxy-D-arabino-heptulosonate 7-phosphate synthase, EC4.1.2.15)	EST (sequence-tagged-site)	AJ509022, NCBI									P2g6	54.001			PGSC0003DMG400030812	Soltu.DM.04G030090	61458010..61458635	63995560..63992000	58427870..58428496	Solyc04g074480
4	solcap_snp_c2_43743		S. tuberosum	346	Potato SNP marker, linked with potato QTL for resistance to Tecia solanivora	SNP (single nucleotide polymorphism)	Spud DB, http://solcap.msu.edu/potato													PGSC0003DMG400030831	Soltu.DM.04G030160	61526040..61525940	64061377..64061398	58499530..58499430	not annotated
4	At2E08 (AT5G65360)		A. thaliana	52,55	Arabidopsis EST marker (Histone H3)	EST (expressed sequence tag)	W43043, NCBI; AT5G65360, TAIR									At2E8-b	54.002			PGSC0003DMG400030832	Soltu.DM.04G030170	61530754..61530347	64066650..64065490	58505775..58505368	Solyc04g074580
4	St_At4g09040		S. tuberosum	212	Potato ortholog to Sl_At4g09040 (RNA recognition motif (RRM)-containing protein)	COS (conserved orthologous sequence)	At4g09040, TAIR									St_At4g09040	54.003			# PGSC0003DMG400030840	# Soltu.DM.04G030300	61680206..61678492	64214650..64217120	58639086..58638880	# Solyc04g074750
4*	TG65		S. lycopersicum	19,218,242,325	Tomato STS marker, on tomato IL4-3, flanking tomato QTL tSS4.3 for soluble solids (Brix)	STS (sequence-tagged-site)	TG65, SGN	TG65	71	TG65	36.6	TG65	51	TG65	39					# PGSC0003DMG400030840	# Soltu.DM.04G030300	61678843..61677470	64214650..64217120	58639006..58637643	# Solyc04g074750
4	S3e12		S. tuberosum	52,55	Potato EST marker (Ribosomal protein S21)	EST (sequence-tagged-site)	AJ489156, NCBI									S3e12-a	55.001			PGSC0003DMG401002121	Soltu.DM.04G030470	61892661..61892463	64489231..64489033	58779470..58779405	Solyc04g074910
4	TG574		S. lycopersicum	19,310	Tomato STS marker, linked to tomato QTL for fruit weight	STS (sequence-tagged-site)	TG574, SGN	TG574	79.9											PGSC0003DMG401002118	Soltu.DM.04G030560	61949327..61948834	64547104..64546611	58819602..58819316	Solyc04g074980
4	P3d1		S. tuberosum	52	Potato EST marker (14-3-3 protein homolog ATF1, GF14)	EST (sequence-tagged-site)	AJ487429, NCBI									P3d1	55.002			PGSC0003DMG400012899	Soltu.DM.04G030690	62155298..62154800	64759080..64754680	59026349..59025852	Solyc04g076060
4	PGI-4		S. tuberosum	322	Phosphoglucoisomerase, glucose-6-phosphate isomerase, plastidic (EC5.3.1.9), glycolysis, oxidative pentose phosphate pathway, functional candidate gene for potato tuber quality QTL	Gene	Spud DB, SGN													PGSC0003DMG400012910	Soltu.DM.04G030730	62171751..62178661	64782300..64775400	59037349..59044360	Solyc04g076090
4	MADS16		S. tuberosum	293,385	MADS box transcription factor, in potato differential expression between quantitative resistant and susceptible genotype pools, functional candidate gene for late blight QRL	Gene	Spud DB, SGN													PGSC0003DMG400009363	Soltu.DM.04G030890	62354688..62360217	64959700..64967200	59198066..59202598	Solyc04g076280
4	STG0008		S. tuberosum	218	Potato microsatellite marker in potato EST	SSR (simple sequence repeat)	BE341755, NCBI					STG0008	59							PGSC0003DMG400009349	Soltu.DM.04G031370	62806743..62807029	65415154..65424669	59574320..59574301	Solyc04g076680
4	solcap_snp_c2_26757		S. tuberosum	346	Potato SNP marker, linked with potato QRL for late blight (rAUDPC)	SNP (single nucleotide polymorphism)	Spud DB, http://solcap.msu.edu/potato													PGSC0003DMG400006383	Soltu.DM.04G031520	62943683..62943586	65600233..65600254	59690307..59690210	Solyc04g076820
4	At2B05 (AT5G65670)		A. thaliana	52,55	Arabidopsis EST marker (Auxin induced genes 8, 9, 14)	EST (expressed sequence tag)	T42378,U18406, NCBI; AT5G65670, TAIR									At2B5-f	37.006			PGSC0003DMG400006393	Soltu.DM.04G031550	63017346..63018579	65684400..65678800	59751423..59752550	Solyc04g076850
4	St_At1g27530		S. tuberosum	212	Potato ortholog of Sl_At1g27530 (unknown function)	COS (conserved orthologous sequence)	At1g27530, TAIR									St_At1g27530	59			PGSC0003DMG400006380	Soltu.DM.04G031590	63095736..63094322	65757610..65759480	59816266..59814870	Solyc04g076890
4	TG555		S. lycopersicum	19,325	Tomato STS marker, flanking tomato QTL tSS4.3 for soluble solids (Brix)	STS (sequence-tagged-site)	TG555, SGN	TG555	87											PGSC0003DMG400006379	Soltu.DM.04G031620	63143148..63144362	65807293..65808507	59856433..59857576	Solyc04g076920
4	SUT4		S. tuberosum	2,45,235	Sucrose transporter 4, sugar transport, functional candidate gene for potato QTL for tuber starch and reducing sugar content	Gene	AF237780, NCBI											SUT4	65.001	not annotated	Soltu.DM.04G031670	63207553..63197030	65867500..65865500	59900510..59890468	Solyc04g076960
4	solcap_snp_c2_55781		S. tuberosum	253	Potato SNP marker, differential SNP allele frequency between pairs of potato genotype pools with differential tuber yield	SNP (single nucleotide polymorphism)	Spud DB, http://solcap.msu.edu/potato													# PGSC0003DMG400004966	# Soltu.DM.04G031690	63251094..63250994	65971240..65971261	59937395..59937295	# Solyc04g076990
4	solcap_snp_c1_16191		S. tuberosum	346	Potato SNP marker, linked with potato QRL for late blight (rAUDPC)	SNP (single nucleotide polymorphism)	Spud DB, http://solcap.msu.edu/potato													# PGSC0003DMG400004966	# Soltu.DM.04G031690	63251595..63251495	65971741..65971762	59937896..59937796	# Solyc04g076990
4		pLBR4.2 (qrAUDPC4)	S. tuberosum	14,345,346	Potato QTL for maturity corrected resistance to late blight (MCR)	QRL (quantitative resistance locus)																61 - 66 Mbp	63 - 69 Mbp
4		tLBR4.2 (LbR4-1, lb4)	S. lycopersicum	149,342	Tomato QRL for late blight	QRL (quantitative resistance locus)																		55 - 63 Mbp
4	At1A07 (AT4G14960)		A. thaliana	52,55	Arabidopsis EST marker (alpha-6 tubulin, TUA6)	EST (sequence-tagged-site)	T21478, NCBI; AT4G14960, TAIR									At1A7-c	60			PGSC0003DMG400002120	Soltu.DM.04G031730	63315490..63316921	66033790..66036560	59981287..59982670	Solyc04g077020
4	CON130-112		S. lycopersicum	237	Tomato SNP marker, associated with fruit weight	SNP (single nucleotide polymorphism)	Ref.237													PGSC0003DMG400004956	Soltu.DM.04G031870	63426107..63426153	66147520..66147566	60076800..60076929	Solyc04g077150
4	S5f7		S. tuberosum	52	Potato EST marker (Homeotic protein Knotted-1, Tkn1)	EST (sequence-tagged-site)	AJ489161, NCBI									S5f7	61			PGSC0003DMG400004953	Soltu.DM.04G031920	63482194..63482796	66204200..66212600	60124572..60125159	Solyc04g077210
4	SMO		S. tuberosum	293,385	Squalene monooxygenase, expression in potato down regulated upon infection with P. infestans and differential expression between quantitative late blight resistant and susceptible genotype pools, functional candidate gene for late blight QRL, linked with potato late blight QRL (MCR)	Gene	Spud DB, SGN													PGSC0003DMG400004923	Soltu.DM.04G032150	63775211..63770626	66507790..66512380	60345045..60340643	Solyc04g077440
4		tSS4.3 (brix)	S. habrochaites (L. hirsutum)	325	Tomato QTL for soluble solids	QTL (quantitative trait locus)																		58 - 60,4 Mbp
4		tFW4.3 (fw-4G)	S. lycopersicum, S. pennellii, S. pimpinellifolium, S. cheesmanii, S. habrochaites (L. hirsutum), S. lycopersicum var. cerasiforme	197,237,245,308,310,325,337	Tomato QTL for fruit weight (mass)	QTL (quantitative trait locus)																		58 - 62 Mbp
4*	T0769		S. lycopersicum	325	Tomato marker, distal of tomato QTL tSS4.3 for soluble solids (Brix), proximal of tomato QTL for fruit weight	EST (sequence-tagged-site)	TMEAI68TH, SGN													PGSC0003DMG400004920	Soltu.DM.04G032210	63870798..63869983	66609668..66604946	60438710..60433395	Solyc04g077500
4	S089706		S. lycopersicum	342	Tomato KASP marker, linked to tomato QRL for late blight	STS (sequence-tagged-site)	Ref. 342													PGSC0003DMG400004915	Soltu.DM.04G032280	63971907..63972006	66715262..66715318	60509826..60509926	Solyc04g077560
4	solcap_snp_c2_32042		S. tuberosum	346	Potato SNP marker, linked with potato QRL for late blight (rAUDPC)	SNP (single nucleotide polymorphism)	Spud DB, http://solcap.msu.edu/potato													not annotated	Soltu.DM.04G032750	64320226..64320326	67130709..67130730	60788017..60788115	Solyc04g077940
4	P9b3		S. tuberosum	52,212	Potato EST marker (Adenine phosphoribosyltransferase)	EST (sequence-tagged-site)	AJ487457, NCBI									P9b3	64			# PGSC0003DMG400021527	# Soltu.DM.04G032770	64357825..64355656	67166200..67171500	60826513..60824190	# Solyc04g077970
4	St_At1g27450		S. tuberosum	212	Potato ortholog to Sl_At1g27450 (Adenosine phosphoribosyl transferase, E.C:2.4.2.7)	COS (conserved orthologous sequence)	At1g27450, TAIR													# PGSC0003DMG400021527	# Soltu.DM.04G032770	64357757..64353875	67171246..67167364	60826225..60823275	# Solyc04g077970
4	St_At3g16150		S. tuberosum	212	Potato ortholog to Sl_At3g16150 (L-asparagine amidohydrolase)	COS (conserved orthologous sequence)	At3g16150, TAIR									St_At3g16150	70			PGSC0003DMG400008000	Soltu.DM.04G033210	64824358..64823037	67729870..67731430	61168208..61166905	Solyc04g078460
4	TG345		S. lycopersicum	19,149, 242	Tomato STS marker, on tomato IL4-3 and IL4-4, flanking tomato QRL for late blight lb4	STS (sequence-tagged-site)	TG345, SGN			TG345	52.1									PGSC0003DMG400041336	Soltu.DM.04G033250	64871130..64871662	67778500..67784500	61207528..61208060	Solyc04g078490
4	CT50		S. lycopersicum	19,32,314,325	Tomato EST marker, North border of tomato IL4-4, on IL4-3, proximal to tomato QTL tSS4.4 for soluble solids (Brix)		CT50, SGN	CT50	100.5											PGSC0003DMG400007960	Soltu.DM.04G033500	65105671..65104400	68018867..68017599	61398667..61397559	Solyc04g078750
4	AMY21 (AmyZ)		S. tuberosum	2,52,212,235	Alpha-amylase (EC3.2.1.1), starch metabolism, functional candidate gene for tuber starch and sugar content QTL	Gene	M81682, NCBI									AmyZ	71			# PGSC0003DMG400007974	# Soltu.DM.04G033700	65329323..65331052	68256940..68260200	61567604..61569241	# Solyc04g078930
4	St_At1g76130-b		S. tuberosum	212	Potato ortholog to Sl_At1g76130 (alpha-amylase)	COS (conserved orthologous sequence)	At1g76130, TAIR													# PGSC0003DMG400007974	# Soltu.DM.04G033700	65329288..65330094	68258431..68259237	61567569..61568375	# Solyc04g078930
4	CT133		S. lycopersicum	19,242	Tomato EST marker, on tomato IL4-3 and IL4-4, proximal to tomato QTL for soluble solids (Brix)	EST (expressed sequence tag)	CT133, SGN	CT133	102.5											PGSC0003DMG400008017	Soltu.DM.04G033780	65365752..65363164	68295555..68292967	61598969..61595127	Solyc04g079000
4*	solcap_snp_c1_3166		S. tuberosum	247	Potato SNP marker, linked to potato QRL RSe-IVb	SNP (single nucleotide polymorphism)	Spud DB, http://solcap.msu.edu/potato													PGSC0003DMG400008021	Soltu.DM.04G033970	65513087..65512987	68439374..68439395	61683685..61683585	Solyc04g079120
4	TG500		S. lycopersicum	19,310	Tomato STS marker, flanking tomato QTL for fruit weight	STS (sequence-tagged-site)	TG500, SGN	TG500	102											# PGSC0003DMG400007990	# Soltu.DM.04G034220	65704153..65702553	68641514..68639594	61798672..61797511	# Solyc04g079310
4	TG443		S. lycopersicum	19,218	Tomato STS marker	STS (sequence-tagged-site)	TG443, SGN	TG443	104	TG443	57.2	TG443	68	TG443	58					# PGSC0003DMG400007990	# Soltu.DM.04G034220	65704153..65702562	68641514..68639603	61798672..61797520	# Solyc04g079310
4	StI001		S. tuberosum	185,218,322	Potato microsatellite marker, associated with potato tuber weight	SSR (simple sequence repeat)	NP280807, NCBI					STI0001	70	StI001	59					PGSC0003DMG400007994	Soltu.DM.04G034270	65785534..65785690	68721300..68722350	61867028..61867009	Solyc04g079360
4	CD39		S. lycopersicum	19,218,245,308	Tomato STS marker, linked to tomato QTL for fruit soluble solids (Brix) and fruit weight (mass)	STS (sequence-tagged-site)	AA824668, NCBI	CD39	106	54.2		CD39	80							PGSC0003DMG400007998	Soltu.DM.04G034330	65818206..65818474	68755254..68755522	61896463..61896739	Solyc04g079410
4	GP35		S. tuberosum	1,6,7,8,31,59	Potato STS marker	STS (sequence-tagged-site)	CG783250, NCBI											GP35-h	76.003	intergenic	intergenic	65875983..65876598	68794425..68795040	no matching position
4	St_At5g25900		S. tuberosum	212	Potato ortholog of Sl_At5g25900 (CYP701A cytochrome p450 family)	COS (conserved orthologous sequence)	At5g25900, TAIR									St_At5g25900	74.002			PGSC0003DMG401011679	Soltu.DM.04G034510	65967250..65966210	68883830..68888140	61975872..61974838	Solyc04g083160
4	StAOS1		S. tuberosum	165,345	Potato homologue of the Arabidopsis AOS gene functional in jasmonate pathway, functional candidate gene for late blight QRL, associated with potato late blight QRL (MCR)	Gene	AJ457080, NCBI									StAOS1	74.001			PGSC0003DMG400016887	Soltu.DM.04G034690	66150549..66148957	69089200..69091240	62073276..62071672	Solyc04g079730
4	solcap_snp_sl_47487		S. lycopersicum	339	Tomato SNP marker, associated with tomato QRL against Xanthomonas sp.	SNP (single nucleotide polymorphism)	sl_47487, SGN													PGSC0003DMG400005164	Soltu.DM.04G035030	66466330..66466442	69506252..69506364	62336862..62336962	Solyc04g080060
4	GP274		S. tuberosum	7,8,16	Potato STS marker	STS (sequence-tagged-site)	CG783208, NCBI											GP274	76.002	PGSC0003DMG400005145	Soltu.DM.04G035120	66530480..66531002	69571300..69579400	62407354..62407837	Solyc04g080170
4	P7a11		S. tuberosum	52,55	Potato EST marker (Cellulose synthase, EC2.4.1.-, catalytic subunit)	EST (expressed sequence tag)	AJ487437, NCBI									P7a11-b	75.001					no matching position	no matching position	no matching position
4	St_At5g42950		S. tuberosum	212	Potato ortholog to Sl_At5g42950 (GYF domain-containing protein)	COS (conserved orthologous sequence)	At5g42950, TAIR									St_At5g42950	75.002			# PGSC0003DMG400005140	# Soltu.DM.04G035210	66588354..66582204	69623200..69633100	62462530..62456315	# Solyc04g080240
4	GP82		S. tuberosum	1,6,7,8,13,52	Potato STS marker	STS (sequence-tagged-site)	AJ487377, NCBI									GP82	76	GP82	65.002	# PGSC0003DMG400005140	# Soltu.DM.04G035210	66585156..66584557	69623200..69633100	62459331..62458675	# Solyc04g080240
4	CP57		S. tuberosum	1,6,7,8,19,32	Potato EST marker, on tomato IL4-4, South border of IL4-3	EST (sequence-tagged-site)	CF802500, NCBI	CP57	110									CP57	76.001	not annotated	Soltu.DM.04G035270 & Soltu.DM.04G035280	66627045..66627745	69668000..69672000	62490616..62491338	Solyc04g080280
4		Eca4B	S. tuberosum	23	Potato QTL for tuber and/or leaf resistance to Erwinia carotovora ssp atroseptica	QRL (quantitative resistance locus)																~ 66 - 69 Mbp	~ 69 - 72,2 Mbp
4		rx4.2	S. lycopersicum	339	Tomato QTL for resistance to Xanthomonas sp. (bacterial spot)	QRL (quantitative resistance locus)																		62 - 63 Mbp
4	solcap_snp_sl_47540		S. lycopersicum	339	Tomato SNP marker, associated with tomato QRL against Xanthomonas sp.	SNP (single nucleotide polymorphism)	sl_47540, SGN													PGSC0003DMG400005136	Soltu.DM.04G035310	66656788..66656888	69698770..69698870	62512155..62512255	Solyc04g080300
4	solcap_snp_sl_47590		S. lycopersicum	339	Tomato SNP marker, associated with tomato QRL against Xanthomonas sp.	SNP (single nucleotide polymorphism)	sl_47590, SGN													PGSC0003DMG400003694	Soltu.DM.04G035690	66947670..66947770	69997689..69997789	62693509..62693609	Solyc04g080600
4	solcap_snp_sl_47615		S. lycopersicum	339	Tomato SNP marker, associated with tomato QRL against Xanthomonas sp.	SNP (single nucleotide polymorphism)	sl_47615, SGN													PGSC0003DMG400003700	Soltu.DM.04G035830	67076491..67076591	70130626..70130726	62802347..62802447	Solyc04g080730
4	StI020		S. tuberosum	185,218	Potato microsatellite marker	SSR (simple sequence repeat)	Ref. 185					STI0020	82	StI020	67					PGSC0003DMG400003701	not annotated	67095459..67095546	70149220..70150660	62818153..62818174	not annotated
4*	solcap_snp_c1_10179		S. tuberosum	247,253	Potato SNP marker, linked to potato QRL RSe-IVb, gene with differential SNP allele frequency between pairs of potato genotype pools with differential tuber yield, SNP causing amino acid change, candidate gene for potato tuber yield QTL	SNP (single nucleotide polymorphism)	Spud DB, http://solcap.msu.edu/potato													PGSC0003DMG400003751	Soltu.DM.04G035890	67145191..67145091	70199241..70199262	62844397..62844299	Solyc04g080790
4	solcap_snp_c2_34019		S. tuberosum	247	Potato SNP marker (Cytokinin oxidase/dehydrogenase), linked to potato QRL RSe-IVb	SNP (single nucleotide polymorphism)	Spud DB, http://solcap.msu.edu/potato													PGSC0003DMG400003754	Soltu.DM.04G035920	67168134..67168034	70222184..70222205	62864247..62864147	Solyc04g080820
4	GP83		S. tuberosum	1,6,7,8,52	Potato EST marker (Beta-galactosidase like protein)	STS (sequence-tagged-site)	CG783259, NCBI									GP83	77	GP83	80	PGSC0003DMG400003703	Soltu.DM.04G035940	67193661..67194380	70246320..70249600	62890372..62891090	Solyc04g080840
4	S090355		S. lycopersicum	342	Tomato KASP marker, flanking tomato QRL for late blight (LbR4-1)	STS (sequence-tagged-site)	Ref. 342															no sequence similarity	no sequence similarity	62910758..62910858	Solyc04g080890
4	CT173		S. lycopersicum	19,32,149	Tomato EST marker, on tomato IL4-4, distal to IL4-3, flanking tomato late blight QRL		CT173, SGN	CT173	113.2											PGSC0003DMG400003707	Soltu.DM.04G036070	67309032..67309032	70365685..70365685	62991729..62991729	Solyc04g080960
4	STM1002 (StDEFICIENS)		S. tuberosum	16,218,247	Potato microsatellite marker in potato homologue of DEFICIENS, linked to potato QRL Rse-IVb	SSR (simple sequence repeat)	X67511, NCBI					STM1002	74							PGSC0003DMG400003709	Soltu.DM.04G036110	67350587..67354601	70409560..70413260	63031463..63036494	Solyc04g081000
4	DMG400003712		S. tuberosum	253	Low temperature viability protein, gene with differential SNP allele frequency between pairs of potato genotype pools with differential tuber yield, SNP causing amino acid change, candidate gene for potato tuber yield QTL	Gene	Spud DB, SGN													PGSC0003DMG400003712	Soltu.DM.04G036150	67399431..67402840	70458400..70463700	63064317..63067639	Solyc04g081030
4	CT126		S. lycopersicum	19	Tomato EST marker	EST (expressed sequence tag)	AA824831, NCBI	CT126B	119											PGSC0003DMG402003766	Soltu.DM.04G036210	67437730..67439392	70498138..70499759	63107520..63109081	Solyc04g081090
4	TG22		S. lycopersicum	6,7,8,19,239,245,314,321,325	Tomato STS marker, linked to tomato QTL for fruit weight (mass), proximal to tomato QTL tSS4.4 for fruit soluble solids (Brix), linked to potato QTL for tuber weight	STS (sequence-tagged-site)	TG22, SGN	TG22	119	TG22	60.4							TG22	81.001	PGSC0003DMG402003767	Soltu.DM.04G036220	67446593..67448703	70503300..70511300	63115533..63117678	Solyc04g081100
4	Solyc04g081340		S. lycopersicum	337	Tomato candidate gene (Receptor expression-enhancing protein 3) for tomato QTL for fruit weight (tFW4.4), associated with tomato fruit weight	Gene	Solyc04g081340, SGN													PGSC0003DMG402003727	Soltu.DM.04G036460	67680074..67681680	70744259..70745860	63332054..63332743	Solyc04g081340
4	HXK-4		S. tuberosum	235	Hexokinase,plastidic (EC2.7.1.1), glycolysis, functional candidate gene for potato tuber quality QTL	Gene	NM_001288386, AF118134, NCBI													# PGSC0003DMG400009861	# Soltu.DM.04G036520	67717078..67721126	70783660..70787820	63364334..63368234	# Solyc04g081400
4	solcap_snp_c2_35959		S. tuberosum	253	Potato SNP marker (HXK), differential SNP allele frequency between pairs of potato genotype pools with differential tuber yield	SNP (single nucleotide polymorphism)	Spud DB, http://solcap.msu.edu/potato													# PGSC0003DMG400009861	# Soltu.DM.04G036520	67720539..67720639	70787269..70787290	63367685..63367782	# Solyc04g081400
4	St_At1g47830 (CCAP)		S. tuberosum	212,293	Potato ortholog of Sl_At1g47830 (clathrin coat assembly protein), in potato differential expression in response to infection with P. infestans, functional candidate gene for late blight QRL, associated with potato QTL for plant maturity	COS (conserved orthologous sequence)	At1g47830, TAIR									St_At1g47830	81			PGSC0003DMG400009862	Soltu.DM.04G036530	67722512..67726235	70789200..70792930	63371408..63374631	Solyc04g081410
4	INV-4		S. tuberosum	235	Beta-fructofuranosidase, invertase (EC3.2.1.26), sugar metabolism, functional candidate gene for potato tuber reducing sugar content QTL	Gene	JX576233, NCBI													PGSC0003DMG400009936	Soltu.DM.04G036560	67739082..67738064	70804760..70809220	63387551..63386305	Solyc04g081440
4		RSe-IVb	S. tuberosum	247	Potato QTL for resistance to Synchytrium endobioticum	QRL (quantitative resistance locus)																65 - 68 Mbp	68 - 71 Mbp
4		pM4.3	S. tuberosum	293,294	Potato QTL for plant maturity	QTL (quantitative trait locus)																~ 66 - 69 Mbp	~69 - 72 Mbp
4		pTY4.3	S. tuberosum	253	Potato QTL for tuber yield	QTL (quantitative trait locus)																61 - 69 Mbp	64 - 72,2 Mbp
4		pTW4.1	S. tuberosum	239,322	Potato QTL for tuber weight	QTL (quantitative trait locus)																~ 65 - 69 Mbp	~ 67 - 72,2 Mbp
4		tSS4.4 (sugs4.1, brx4.1, brx4.2, brx-4I, red-4I)	S. lycopersicum, S. habrochaites (L. hirsutum), S. peruvianum, S. pennellii, S. cheesmanii, S. parviflorum	197,237,242,308,314,321,325	Tomato QTL for fruit soluble solids (Brix) and sugar content	QTL (quantitative trait locus)																		63 - 64,4 Mbp
4		tFW4.4	S. lycopersicum, S. peruvianum	325,337	Tomato QTL for fruit weight	QTL (quantitative trait locus)																		63 - 64,4 Mbp
4	TG37		S. lycopersicum	19,242	Tomato STS marker, on tomato IL4-4	STS (sequence-tagged-site)	TG37, SGN			TG37	66.2									PGSC0003DMG400009939	Soltu.DM.04G036640	67788489..67788931	70856050..70856492	63420187..63420734	Solyc04g081500
4	solcap_snp_c2_35942		S. tuberosum	247	Potato SNP marker (Multi-copper oxidase type I family protein), linked to potato QRL RSe-IVb	SNP (single nucleotide polymorphism)	Spud DB, http://solcap.msu.edu/potato													PGSC0003DMG400009868	Soltu.DM.04G036660	67811182..67811082	70878906..70878927	63442093..63441993	Solyc04g081520
4	STM5156		S. tuberosum	218	Potato microsatellite marker	SSR (simple sequence repeat)	Ref. 218					STM5156	75							PGSC0003DMG400009868	Soltu.DM.04G036670	67818303..67818555	70887759..70888031	63448234..63449117	Solyc04g081530
4	GP257		S. tuberosum	7,8	Potato STS marker	STS (sequence-tagged-site)	CG783190, NCBI											GP257-b	86.007	PGSC0003DMG400009943	Soltu.DM.04G036810	67927237..67927494	70997750..70998590	63596234..63596493	Solyc04g081690
4	CON105-290		S. lycopersicum	237	Tomato SNP marker, associated with tomato fruit sugar content (Brix)	SNP (single nucleotide polymorphism)	Ref.237													PGSC0003DMG400009877	Soltu.DM.04G036880	68010358..68010488	71082423..71082553	63642210..63642340	Solyc04g081740
4	St_At1g76080		S. tuberosum	212	Potato ortholog to Sl_At1g76080 (Chloroplastic drought-induced stress protein of 32 kd, CDSP32)	COS (conserved orthologous sequence)	At1g76080, TAIR									St_At1g76080	84			PGSC0003DMG400009956	Soltu.DM.04G037090	68147688..68145986	71219730..71221760	63772991..63771262	Solyc04g081970
4*	CT199		S. lycopersicum	19	Tomato EST marker	EST (sequence-tagged-site)	AA824912, NCBI	CT199	119											# PGSC0003DMG400041620	# Soltu.DM.04G037140	68174383..68173871	71247643..71248115	63798436..63797924	# Solyc04g082000 & Solyc04g082010
4	PC		S. tuberosum	294,385	Plastocyanin, in potato differential expression between quantitative late blight resistant and susceptible genotype pools, expression down regulated upon infection with P. infestans, functional candidate gene for late blight QRL, associated with potato late blight QRL (MCR, rAUDPC) and potato QTL for plant maturity	Gene	Spud DB, SGN													# PGSC0003DMG400041620	# Soltu.DM.04G037140	68174383..68173871	71248330..71247810	63798436..63797924	# Solyc04g082000 & Solyc04g082010
4	CT224		S. lycopersicum	19,212,242	Tomato EST marker, on tomato IL4-4	EST (sequence-tagged-site)	CT224, SGN	CT224B	119											# PGSC0003DMG400009891	# Soltu.DM.04G037250	68261037..68259236	71335934..71334964	63854273..63852469	# Solyc04g082090
4	St_At1g76130-a		S. tuberosum	212	Potato ortholog of Sl_At1g76130 (alpha-amylase)	COS (conserved orthologous sequence)	At1g76130, TAIR													# PGSC0003DMG400009891	# Soltu.DM.04G037250	68258824..68262252	71333721..71337149	63852060..63855508	# Solyc04g082090
4	Amy23 (AmyZ)		S. tuberosum	2,52,212,235	Alpha-amylase (EC3.2.1.1), starch metabolism, functional candidate gene for tuber starch and sugar content QTL	Gene	M79328, NCBI											AmyZ	86.005	# PGSC0003DMG400009891	# Soltu.DM.04G037250	68257747..68262451	71332560..71337480	63851019..63855631	# Solyc04g082090
4	S2a12		S. tuberosum	7,8,52	Potato EST marker (alpha-amylase EC 3.2.1.1)	EST (sequence-tagged-site)	AJ489131, NCBI									S2a12	82.002			# PGSC0003DMG400009891	# Soltu.DM.04G037250	68257998..68259211	71332560..71337480	63851443..63852444	# Solyc04g082090
4	GP35		S. tuberosum	6,7,8,31,59	Potato STS marker	STS (sequence-tagged-site)	CG783250, NCBI											GP35-g	81.002	PGSC0003DMG400009893	Soltu.DM.04G037340	68344618..68345232	71420039..71420653	no matching position
4	GP165		S. tuberosum	6,7,8,126	Potato STS marker, linked to tomato QRL BW-4 (Ralstonia solanacearum)	STS (sequence-tagged-site)	CG783095, NCBI											GP165	86.002	not annotated	Soltu.DM.04G037350	68353003..68352358	71427687..71428332	63908277..63907632	Solyc04g082160
4	GP277		S. tuberosum	7,8	Potato STS marker (Alcohol dehydrogenase like EC1.1.1.1)	STS (sequence-tagged-site)	CG783211, NCBI											GP277	86.004	PGSC0003DMG400009895	Soltu.DM.04G037360	68363905..68363634	71440190..71440408	63918058..63917909(a), 63921044..63920895(b)	Solyc04g082170(a), Solyc04g082180(b)
4	DMG400009967		S. tuberosum	253	Ceramidase, gene with differential SNP allele frequency between pairs of potato genotype pools with differential tuber yield, SNPs causing amino acid changes, candidate gene for potato tuber yield QTL	Gene	Spud DB, SGN													PGSC0003DMG400009967	Soltu.DM.04G037370	68369689..68365793	71442350..71446240	63926800..63922930	Solyc04g082190
4	DHN		S. tuberosum	294,385	25 kDa dehydrin (Ci7), in potato differential expression between quantitative late blight resistant and susceptible genotype pools, expression down regulated upon infection with P. infestans, functional candidate gene for late blight QRL, associated with potato QRL for late blight (MCR)	Gene	Spud DB, SGN													# PGSC0003DMG400009968	# Soltu.DM.04G037380	68373404..68371798	71448350..71449960	63929561..63928331	# Solyc04g082200
4	STM1036		S. tuberosum	16,218	Potato microsatellite marker in Ci7	SSR (simple sequence repeat)	S70185, NCBI					STM1036	74							# PGSC0003DMG400009968	# Soltu.DM.04G037380	68372213..68372083	71448350..71449960	63928582..63928602	# Solyc04g082200
4	GP502		S. tuberosum	6,8,13	Potato STS marker (Cold regulated protein, dehydrin, Ci7)	STS (sequence-tagged-site)	AJ487358, NCBI									GP502	82.001			# PGSC0003DMG400009968	# Soltu.DM.04G037380	68371996..68371779	71448350..71449960	63928521..63928270	# Solyc04g082200
4	Ci7		S. tuberosum	6,8,52	Cold regulated protein, dehydrin	STS (sequence-tagged-site)	U69633, NCBI											Ci7	86.001	# PGSC0003DMG400009968	# Soltu.DM.04G037380	68375615..68369529	71448350..71449960	63932467..63926640	# Solyc04g082200
4	StI012		S. tuberosum	185,218	Potato microsatellite marker in Ci7	SSR (simple sequence repeat)	U69633, NCBI							StI012	75					# PGSC0003DMG400009968	# Soltu.DM.04G037380	68376094..68375952	71448350..71449960	63932284..63932304	not annotated
4	TG163		S. lycopersicum	19,218,321	Tomato STS marker, linked to tomato QTL tSS4.4 for fruit soluble solids (Brix)	STS (sequence-tagged-site)	TG163, SGN	TG163	119	TG163	63.2	TG163	106							PGSC0003DMG400009976	Soltu.DM.04G037510	68446675..68445082	71525275..71523682	63986503..63985142	Solyc04g082300
4	St_At1g63610		S. tuberosum	212	Potato ortholog to Sl_At1g63610 (unknown function)	COS (conserved orthologous sequence)	At1g63610, TAIR									St_At1g63610	85			PGSC0003DMG400009901	Soltu.DM.04G037520	68453028..68455065	71531160..71535100	63993081..63994795	Solyc04g082310
4	DMG400009978		S. tuberosum	253	Ribosome biogenesis protein tsr1, gene with differential SNP allele frequency between pairs of potato genotype pools with differential tuber yield, SNPs causing amino acid changes, candidate gene for potato tuber yield QTL	Gene	Spud DB, SGN													PGSC0003DMG400009978	Soltu.DM.04G037540	68476264..68466827	71545400..71554800	64015336..64006476	Solyc04g082330
4	DMG400009902		S. tuberosum	253	Ubiquitin-protein ligase, gene with differential SNP allele frequency between pairs of potato genotype pools with differential tuber yield, SNPs causing amino acid changes, candidate gene for potato tuber yield QTL	Gene	Spud DB, SGN													PGSC0003DMG400009902	Soltu.DM.04G037570	68489027..68492471	71567700..71579000	64027666..64028823	Solyc04g082360
4	SBEI (Pbe)		S. tuberosum	2,7,8,16,23,52,235	Starch branching enzyme I (EC2.4.1.18), starch metabolism, functional candidate gene for tuber starch and reducing sugar content QTL, linked with potato QRL Eca4B	Gene	Y08786, NCBI									SbeI	87.002	SbeI	86.006	PGSC0003DMG400009981	Soltu.DM.04G037620	68516455..68512414	71587800..71595800	64047225..64039573	Solyc04g082400
4		pLBR4.3	S. tuberosum	294	Potato QTL for maturity corrected resistance to late blight (MCR)	QRL (quantitative resistance locus)																68 - 69 Mbp	71 - 72,2 Mbp
4	DMG400009909		S. tuberosum	253	NIN 1 (Nodule inception), gene with differential SNP allele frequency between pairs of potato genotype pools with differential tuber yield, SNP causing amino acid change, candidate gene for potato tuber yield QTL	Gene	Spud DB, SGN													PGSC0003DMG400009909	Soltu.DM.04G037680	68564897..68570253	71648200..71654000	64090021..64095163	Solyc04g082480
4	solcap_snp_c2_10617		S. tuberosum	294	Potato SNP marker, associated with potato late blight QRL (rAUDPC)	SNP (single nucleotide polymorphism)	Spud DB, http://solcap.msu.edu/potato													PGSC0003DMG400009992	Soltu.DM.04G037850	68743269..68743169	71826247..71826268	64220474..64220377	Solyc04g082630
4	TG587		S. lycopersicum	19,325	Tomato STS marker, flanking tomato QTL for soluble solids (Brix)	STS (sequence-tagged-site)	TG587, SGN	TG587	124.4											PGSC0003DMG400009918	# Soltu.DM.04G037890 & Soltu.DM.04G037900	68768492..68769780	71851917..71854437	64245858..64247295	# Solyc04g082680
4	TG464		S. lycopersicum	19,32,242,314,321	Tomato STS marker,South border of tomato IL4-4, linked to tomato QTL tSS4.4 for fruit soluble solids (Brix) and total sugar content	STS (sequence-tagged-site)	TG464, SGN	TG464	124.4											not annotated	# Soltu.DM.04G037890 & Soltu.DM.04G037900	68768492..68769780	71851917..71854409	64245858..64247352	# Solyc04g082680
4	HT-4/3		S. tuberosum	235	Hexose transporter, sugar transport, functional candidate gene for potato tuber reducing sugar content QTL	Gene	Spud DB, SGN													PGSC0003DMG400009994	Soltu.DM.04G037920	68787063..68781274	71865900..71871700	64263105..64257474	Solyc04g082700
4	HMGCR		S. tuberosum	294,385	3-hydroxy-3-methylglutaryl coenzyme A reductase, in potato differential expression between quantitative late blight resistant and susceptible genotype pools, expression down regulated upon infection with P. infestans, functional candidate gene for late blight QRL, associated with potato QRL for late blight (MCR, rAUDPC)	Gene	Spud DB, SGN													# PGSC0003DMG400009924	# Soltu.DM.04G037890 & Soltu.DM.04G038040	68868077..68871705	71957410..71953770	no matching position
4	solcap_snp_c1_3476		S. tuberosum	294	Potato SNP marker in HMGCR, associated with potato late blight QRL (MCR, rAUDPC)	SNP (single nucleotide polymorphism)	Spud DB, http://solcap.msu.edu/potato													# PGSC0003DMG400009924	# Soltu.DM.04G037890 & Soltu.DM.04G038040	68871340..68871440	71957410..71953770	no sequence homology
4	solcap_snp_c2_10566		S. tuberosum	294	Potato SNP marker in HMGCR, associated with potato late blight QRL (MCR, rAUDPC)	SNP (single nucleotide polymorphism)	Spud DB, http://solcap.msu.edu/potato													# PGSC0003DMG400009924	# Soltu.DM.04G037890 & Soltu.DM.04G038040	68868882..68868982	71957410..71953770	no matching position
4	solcap_snp_c1_3458		S. tuberosum	294	Potato SNP marker, associated with potato late blight QRL (MCR)	SNP (single nucleotide polymorphism)	Spud DB, http://solcap.msu.edu/potato													PGSC0003DMG400009928	Soltu.DM.04G038170	68952688..68952788	72039367..72039388	no sequence homology
4	GP75		S. tuberosum	1,6,7,8	Potato STS marker	STS (sequence-tagged-site)	CG783255, NCBI											GP75	86.003			no matching position(chr02)	no matching position(chr02)	no matching position(chr02)
4	P2d4		S. tuberosum	52	Potato EST marker (Cyclophilin, EC5.2.1.8, ppiase)	EST (sequence-tagged-site)	AJ487419, NCBI									P2d4	87.001					no matching position(chr06)	no matching position(chr06)	no matching position(chr06)
4	PFP-α		S. tuberosum	2	Pyrophosphate fructose-6-phosphate 1-phosphotransferase, alpha subunit (EC2.7.1.90), sucrose metabolism, functional candidate gene for tuber starch and sugar content QTL	Gene	M55190, NCBI													PGSC0003DMG400010007	Soltu.DM.04G038140	68941459..68935608	72027809..72021958	64359709..64353974	Solyc04g082880
4*	TG498		S. lycopersicum	19	Tomato STS marker	STS (sequence-tagged-site)	TG498, SGN	TG498	124.4											PGSC0003DMG400009933	Soltu.DM.04G038230	68989386..68989701	72075329..72075644	64397194..64397426	Solyc04g082970
4	PSTR-s		S. spegazzinii	5	Potato subtelomeric repeat	STS (sequence-tagged-site)	spg108, Ref. 5													intergenic	intergenic	69133355..69132853(a), 69127933..69127415(b), 69127234..69126985(c), 69174228..69173701(d) et al.	72206130..72205871	no matching position
