# Supplementary material for: A physical map of traits of agronomic importance based on potato and tomato genome sequences
Source: Front Genet. 2023 Jul 25;14:1197206. doi: 10.3389/fgene.2023.1197206 (PMC10411547; doi:10.3389/fgene.2023.1197206)
Supplement: Supplementary file 9 [file Table1.XLSX]

## Sheet: Chromosome 1
Markers included in Figure 1 are labelled with *	Colour codes: Bright green: Resistance to oomycete (Phytophthora). Dull green: Resistance to fungus. Purple: Resistance to bacterium. Blue: Resistance to virus. Magenta: Resistance to nematode. Red: Resistance to insect. Orange: QTL for sugar content. Yellow: QTL für yield. Maroon: QTL for maturity.				Green: Candidate genes for QRL. Yellow: Candidate genes for yield. Blue: Central metabolism genes. Orange: Carbohydrate metabolism genes, candidate genes for sugar content.			Tomato mapping population: Tomato-EXPEN 1992 (Sl_VF36xLA716), Tanksley et al. (1992) Genetics 132, 1141-1160		Potato mapping population: Potato TxB 1992 (N263), Bonierbale et al. (1988) Genetics 120, 1095-1103		Potato mapping population: Ghislain et al. (2009) Mol. Breed. 23, 377-388		Potato mapping population: Feingold et al. (2005) Theor. Appl. Genet. 111, 456-466		Potato mapping population: F1840, Gebhardt et al. (1991) Theor. Appl. Genet. 83, 49-57		Potato mapping population: BC9162, Gebhardt et al. (1989) Theor. Appl. Genet. 78, 65-75		Identical genes matching to different markers or loci are indicated with #	Identical genes matching to different markers or loci are indicated with #	Colour codes as in columns B and C. Inversions and translocations are framed in black	Differences of physical marker order of version v4.03 versus v6.1 are indicated by red letters. Colour codes as in columns B and C.	Colour codes as in columns B and C. Inversions and translocations are framed in black	Identical genes matching to different markers or loci are indicated with #
Chromosome	Marker or gene, mapped directly by sequence alignment	R gene, QRL or QTL, mapped indirectly by sequence alignment of linked, associated and flanking markers	Origin of marker or trait	Numerical codes of references (see Table S15)	Marker or locus description	Marker or locus category	Sequence source: Accession(s), database, reference	Marker	Marker position [cM]	Marker	Marker position [cM]	Marker	Marker position [cM]	Marker	Marker position [cM]	Marker	Marker position [cM]	Marker	Marker position [cM]	Potato locus (DM1-3 v4.03)	Potato locus (DM1-3 v6.1)	Potato position chr01 (DM1-3 v6.1) [bp]	Potato position chr01 (DM1-3 v4.03) [bp]	Tomato position (SL4.0chr01) [bp]	Tomato locus (SL4.0chr01)
1*	DMG400022767		S. tuberosum	253	Transmembrane transporter, gene with differential SNP allele frequency between pairs of potato genotype pools with differential tuber yield, SNP causing amino acid change, candidate gene for potato tuber yield QTL	Gene	Spud DB, SGN													PGSC0003DMG400022767	Soltu.DM.01G000070	00534482..537830	00276810..280160	00067117..69828	Solyc01g005030
1	solcap_snp_c2_36639		S. tuberosum	137	Potato SNP marker, associated with potato resistance to common scab (Streptomyces sp.)	SNP (single nucleotide polymorphism)	Spud DB, http://solcap.msu.edu/potato													# PGSC0003DMG400022782	# Soltu.DM.01G000350	00717625..717635	00470522..470523	00205572..204603	# Solyc01g005250
1	STG0017		S. tuberosum	218	Potato microsatellite marker in potato EST	SSR (simple sequence repeat)	BQ113661, NCBI													# PGSC0003DMG400022782	# Soltu.DM.01G000350	00722341..721348	00465700..475300	00205572..204603	# Solyc01g005250
1	solcap_snp_c2_36640		S. tuberosum	137	Potato SNP marker, associated with potato resistance to common scab (Streptomyces sp.)	SNP (single nucleotide polymorphism)	Spud DB, http://solcap.msu.edu/potato													PGSC0003DMG400022796	Soltu.DM.01G000360	00723700..723800	00477153..477154	00209105..206647	# Solyc01g005250
1	Ank		S. tuberosum	294,341	Ankyrin repeat-containing protein, in potato differential expression between quantitative late blight resistant and susceptible genotype pools, functional candidate gene for potato late blight QRL	Gene	Spud DB, SGN													PGSC0003DMG400019975	Soltu.DM.01G000520	00839460..832082	00558400..565800	00259592..254855	Solyc01g005340
1	STM0046		S. tuberosum	16	Potato microsatellite marker	SSR (simple sequence repeat)	Ref. 16													intergenic(a), not annotated(b)	intergenic(a), Soltu.DM.01G000560(b)	00872625..872602(a), 00880256..880233(b)	00599081..599058(a), 00599809..599786(b)	no matching position
1	solcap_snp_c2_54803		S. tuberosum	253	Potato SNP marker, differential SNP allele frequency between pairs of potato genotype pools with differential tuber yield	SNP (single nucleotide polymorphism)	Spud DB, http://solcap.msu.edu/potato													PGSC0003DMG400009730	Soltu.DM.01G000660	00987037..986937	00811699..811720	00274701..274601	Solyc01g005370
1	solcap_snp_c2_54797		S. tuberosum	137	Potato SNP marker, associated with potato resistance to common scab (Streptomyces sp.)	SNP (single nucleotide polymorphism)	Spud DB, http://solcap.msu.edu/potato													PGSC0003DMG400009729	Soltu.DM.01G006370	00992533..992433	00817255..817155	00279727..279629	Solyc01g005380
1		CSR1.1	S. tuberosum	137	Potato QTL for resistance to common scab (Streptomyces scabies)	QRL (quantitative resistance locus)																0,7 - 1,2 Mbp	0,7 - 1,2 Mbp
1	CT233		S. lycopersicum	19,32,149	Tomato EST marker, on tomato IL1-1, IL1-1-2, IL1-1-3, linked to tomato late blight QRL lb1a	EST (expressed sequence tag)	CT233, SGN	CT233	0											PGSC0003DMG400032118	Soltu.DM.01G000750	01105555..1105485	00992200..998600	00317502..317335	Solyc01g005430
1	STM5127		S. tuberosum	218	Potato microsatellite marker	SSR (simple sequence repeat)	Ref .218					STM5127	25							PGSC0003DMG400032122	Soltu.DM.01G000880	01171225..1173571	01066692..1066938	00363298..365520	Solyc01g005520
1	solcap_snp_c1_2426		S. tuberosum	137	Potato SNP marker, associated with potato resistance to common scab (Streptomyces sp.)	SNP (single nucleotide polymorphism)	Spud DB, http://solcap.msu.edu/potato													PGSC0003DMG402032165	Soltu.DM.01G000900	01177400..1177450	01072772..1072773	00369124..368198	Solyc01g005530
1*	Icdh-1		S. tuberosum	2,19,52,191	Isocitrate dehydrogenase 1 (EC1.1.1.42), TCA cycle, functional candidate gene for potato tuber quality QTL.	Gene	X75638, NCBI			Icdh-1	0							Icdh-1	0.002	PGSC0003DMG400032124	Soltu.DM.01G000940	01217124..1222007	01114300..1120400	00407872..412692	Solyc01g005560
1	cLEC34L10a, cLEC34L10b		S. lycopersicum	408	Tomato EST marker, flanking tomato QTL for fruit weight (mass) fw1.1, soluble solids content (ssc1.1) and maturity (mty1.1)	EST (expressed sequence tag)	AW035254, NCBI													not annotated	not annotated	01457528..1457314	01362636..1362422	00505230..504764	not annotated
1		pLBR1.1 (Pin1B)	S. tuberosum	17,294	Potato QTL for maturity corrected resistance to late blight (MCR)	QRL (quantitative resistance locus)																1 - 5 Mbp	1 - 5 Mbp
1		tLBR1.1 (lb1a)	S. lycopersicum, S. habrochaites (L. hirsutum)	149	Tomato QTL for resistance to late blight	QRL (quantitative resistance locus)																		(~ 0 - 73 Mbp)
1		pM1.1	S. tuberosum	3,294	Potato QTL for plant maturity	QTL (quantitative trait locus)																0 - 4 Mbp	0 - 4 Mbp
1		tM1.1 (mat1.1, ea(TG24-TG51), mty1.1)	S. lycopersicum, S. parviflorum, S. pimpinellifolium, S. lycopersicum var. Cerasiforme	314,405,408	Tomato QTL for maturity or earliness	QTL (quantitative trait locus)																		0 - 5 Mbp
1		tFY1.1 (yld1.1, tw(TG24-TG51))	S. lycopersicum, S. parviflorum, S. pimpinellifolium, S. lycopersicum var. cerasiforme, S. cheesmanii	242,314,405	Tomato QTL for total fruit yield	QTL (quantitative trait locus)																		0 - 5 Mbp
1		tFW1.1 (fw1.1, fw(TG24-TG51))	S. lycopersicum, S. pennellii, S. pimpinellifolium, S. lycopersicum var. cerasiforme, S. cheesmanii	210,242,405,408	Tomato QTL for fruit weight (mass)	QTL (quantitative trait locus)																		0 - 5 Mbp
1		tSS1.1 (ssc1.1)	S. lycopersicum, S. pennellii	242,408	Tomato QTL for fruit soluble solids content (Brix)	QTL (quantitative trait locus)																		0 - 5 Mbp
1		pTY1.1	S. tuberosum	253	Potato QTL for tuber yield	QTL (quantitative trait locus)																~ 0 - 2 Mbp	~ 0 - 2 Mbp
1	StCf9		S. tuberosum	3,9,13,16	Potato homolog of the tomato Cf-9 gene for resistance to Cladosporium fulvum, linked to potato QTL for plant maturity	RGL sequence (resistance-gene-like)	U15936, NCBI									StCf9-c	3			PGSC0003DMG400032130	Soltu.DM.01G001280(a), Soltu.DM.01G001320(b), Soltu.DM.01G00126(c)	01454313..1456974(a), 1464573..1467245(b), 01445243..1447909(c) et al.	01371470..1372590	00501914..504552(a), 00507732..510320(b)	Solyc01g005730(a), Solyc01g005760(b)
1	St_At5g53000		S. tuberosum	212	Potato ortholog of Sl_At5g53000 (PP2A-associated protein with a possible function in the chilling response)	COS2 (conserved orthologous sequence)	At5g53000, TAIR									St_At5g53000	0			PGSC0003DMG400032187	Soltu.DM.01G001640	01697112..1691393	01605700..1611800	00781702..776345	Solyc01g006110
1	S2a5		S. tuberosum	52.55	Potato EST marker (60S acidic ribosomal protein P1)	EST (expressed sequence tag)	AJ489133, NCBI									S2a5-a	6.002			PGSC0003DMG400015998	# Soltu.DM.01G001690	01738039..1737859	01652739..1652559	00816829..816603	# Solyc01g006160
1	arpP1a		S. tuberosum	294,341,385	Acidic ribosomal protein P1a, in potato differential expression between quantitative late blight resistant and susceptible genotype pools, functional candidate gene for late blight QRL, associated with potato late blight QRL (MCR) and QTL for plant maturity	Gene	Spud DB, SGN													PGSC0003DMG400032190	# Soltu.DM.01G001690	01739269..1736785	01651480..1653970	00817900..815534	# Solyc01g006160
1	TG301		S. lycopersicum	19,32,71,72,210,212,242,314	Tomato STS marker, on tomato IL1-1, IL1-1-2 and IL1-1-3, border of IL1-1-2, linked to tomato QRL rx-1 and QTL for plant maturity, total fruit yield, fruit weight (mass) and soluble solids (Brix)	STS (sequence-tagged-site)	TG301, SGN	TG301	5,5											intergenic	intergenic	01790446..1790834	01706571..1707047	00853719..854106	# Solyc01g006220
1	GP264		S. tuberosum	4,7,8,17,52,55,212	Potato STS marker, linked to potato QRL for late blight	STS (sequence-tagged-site)	AJ487351, NCBI											GP264-a	0.001	intergenic	intergenic	01791265..1790440	01706565..1707357	00854596..853713	# Solyc01g006220
1	CT197		S. lycopersicum	19	Tomato EST marker	EST (expressed sequence tag)	AA824910, NCBI	CT197	5,5	CT197	0									PGSC0003DMG400032204	Soltu.DM.01G001990	02088433..2083893	02013182..2008395	01046198..1041839	Solyc01g006430
1	CP46		S. tuberosum	6,7,8,52,55	Potato EST marker (Enoyl-ACP reductase, NADH, EC1.3.1.9.)	EST (expressed sequence tag)	AJ487331, NCBI									CP46	6.001	CP46	5	PGSC0003DMG400032152	Soltu.DM.01G002010	02122568..2123750	02043200..2048800	01069288..1069811	not annotated
1	StI062		S. tuberosum	185	Potato microsatellite marker	SSR (simple sequence repeat)	Ref. 185							StI062	0					PGSC0003DMG400032153	Soltu.DM.01G002050	02139115..2139094	02064500..2068540	01080624..1080603	Solyc01g006480
1	LoxH1		S. tuberosum	294,385	13-lipoxygenase H1, functional in jasmonate pathway, in potato differential expression between quantitative late blight resistant and susceptible genotype pools, functional candidate gene for late blight QRL	Gene	X96405, NCBI													PGSC0003DMG400032155	Soltu.DM.01G002140	02205351..2218104	02132500..2146100	01120186..1130032	Solyc01g006540
1	SNP1		S. lycopersicum	376	Tomato KASP marker, flanking tomato resistance gene Cf-10	STS (sequence-tagged-site)	Ref. 376													not annotated	Soltu.DM.01G002290	02472620..2472597	02438492..2438469	01233985..1233961	Solyc01g006630
1	StI034		S. tuberosum	185,218	Potato microsatellite marker in potato EST	SSR (simple sequence repeat)	Ref. 185					StI0034	21							PGSC0003DMG400021372	Soltu.DM.01G002510	02680043..2680181	02659840..2655460	01398182..1398204	Solyc01g006820
1	StPEN1		S. tuberosum	165,294,385	Potato homologue of the Arabidopsis PEN1 gene functional in pathogen defense, in potato differential expression between quantitative late blight resistant and susceptible genotype pools, expression up-regulated upon infection with P. infestans, functional candidate gene for late blight QRL, associated with late blight QRL (MCR)	Gene	AY616763, NCBI									StPEN1	8			PGSC0003DMG400021331	Soltu.DM.01G002670	02830477..2829225	02807650..2809870	01524791..1523305	Solyc01g006950
1	St_At5g06370		S. tuberosum	212	Potato ortholog of Sl_At5g06370 (NC domain containing protein)	COS2 (conserved orthologous sequence)	At5g06370, TAIR									St_At5g06370	13			PGSC0003DMG400021354	Soltu.DM.01G002910	03070213..3072203	03068950..3071480	01669523..1670203	Solyc01g007110
1*	CT268 (Solyc01g007130)		S. lycopersicum	19,376	Tomato EST marker, candidate gene for tomato gene Cf-10 for resistance to Cladosporium fulvum	EST (expressed sequence tag)	AA824988, NCBI	CT268	8,9											PGSC0003DMG400021353	Soltu.DM.01G002930	03086860..3087298	03085883..3086321	01684313..1684751	Solyc01g007130
1		Cf-10	S. lycopersicum	376	Tomato gene for resistance to Cladosporium fulvum	R gene																		1,2 - 2,0 Mbp
1	TG236		S. lycopersicum	19,71	Tomato STS marker, linked to tomato QRL rx-1	STS (sequence-tagged-site)	TG236, SGN	TG236	8,9											PGSC0003DMG400016387	Soltu.DM.01G003120	03301089..3301643	03300700..3296130	01857854..1858395	not annotated
1	CT25		S. lycopersicum	19	Tomato EST marker	EST (expressed sequence tag)	CT25, SGN	CT25	8,9											PGSC0003DMG400016382	Soltu.DM.01G003250	03440956..3437056	03441695..3437565	01973126..1969858	Solyc01g007860
1	StI043		S. tuberosum	185,218	Potato microsatellite marker	SSR (simple sequence repeat)	Ref. 185					StI0043	20	StI043	2	StI043	14			PGSC0003DMG400016379	Soltu.DM.01G003280	03490950..3490969	03504030..3502580	02013699..2013718	Solyc01g007890
1	SNP2		S. lycopersicum	376	Tomato KASP marker, flanking tomato resistance gene Cf-10	STS (sequence-tagged-site)	Ref. 376															no matching position	no matching position	02030081..2030052	intergenic
1	BA114i24		S. tuberosum	53	Potato BAC clone selected with resistance gene like (RGL) sequence of BAC BA47f2	BAC (bacterial artificial chromosome)	CG783009 & CG783010, NCBI									BA114i24	16.001			PGSC0003DMG400016376	Soltu.DM.01G003310 - Soltu.DM.01G003400	03581183..3521719	03536168..03596685	02085231..2049307	Solyc01g007910 - Solyc01g007940
1	S1g2		S. tuberosum	52,55	Potato EST marker (Elongation factor 1-alpha)	EST (expressed sequence tag)	AJ489126, NCBI									S1g2-f	16.004					no matching position	no matching position	no matching position
1	ENT1		S. tuberosum	341	Equilibrative nucleoside transporter 1, functional candidate gene for potato QRL for late blight	Gene	Spud DB, SGN													PGSC0003DMG400016369	Soltu.DM.01G003550	03682176..3678188	03694970..3698960	02139548..2135454	Solyc01g008020
1	CT87		S. lycopersicum	19	Tomato EST marker	EST (expressed sequence tag)	CT87, SGN	CT87	8,9											PGSC0003DMG401016404	Soltu.DM.01G003590	03712838..3712838	03731393..3731393	02169071..2169071	Solyc01g008070
1	S1b7		S. tuberosum	52,55	Potato EST marker (Ribosomal protein S27)	EST (expressed sequence tag)	AJ489106, NCBI									S1b7-a	24.001			PGSC0003DMG400016367	Soltu.DM.01G003600	03716170..3714060	03732400..3740600	02172335..2170115	Solyc01g008080
1	GP519		S. tuberosum	13,52,55	Potato STS marker	STS (sequence-tagged-site)	AJ487372, NCBI									GP519	17.001			# PGSC0003DMG400016363	Soltu.DM.01G003800	03899860..3899234	03911400..3922700	02306305..2305683	not annotated
1	S1g12		S. tuberosum	52,55	Potato EST marker (putative DNA binding protein, helix-loop-helix)	EST (expressed sequence tag)	AJ489125, NCBI									S1g12	16.003			# PGSC0003DMG400016363	Soltu.DM.01G003810	03901551..3901134	03911400..3922700	02307982..2307555	Solyc01g008230
1	CT116		S. lycopersicum	19,266	Tomato EST marker cosegregating with Cf-ECP2	EST (expressed sequence tag)	CT116, SGN	CT116	8,9											PGSC0003DMG400016358	Soltu.DM.01G003970	04046274..4048800	04076665..4073587	02425021.. 2427414	Solyc01g008370
1		Cf-19	S. lycopersicum	375	Tomato gene for resistance to Cladosporium fulvum, most likely homolog of Cf-4/Cf-9 (Solyc01g006550)	R gene																		0 - 4 Mbp
1		Cf-ECP2	S. lycopersicum	266	Tomato gene for resistance to Cladosporium fulvum	R gene																		~ 2,4 Mbp
1	Cf-9		S. pimpinellifolium	10,13,32,72,73,74	Tomato gene for resistance to Cladosporium fulvum	R gene	U15936, NCBI													# PGSC0003DMG400016357 (a), PGSC0003DMG400010700 (b)	# Soltu.DM.01G004120(a), Soltu.DM.01G004470(b), Soltu.DM.01G004310(c) et al.	04141156..4139673(a), 04414055..4412332(b), 04257057..4255304(c) et al.	04095150..4099680 (a), 04166210..4168760 (b)	03933822..3936459(a), 01133283..1130763(b), 19128323..19125654 (c) et al.	# Solyc01g006550(a), Solyc01g009690(b, Solyc01g005730(c)
1	Cf-4		S. habrochaites (L. hirsutum)	10,13,32,72,73,74	Tomato gene for resistance to Cladosporium fulvum	R gene	AJ002235, NCBI													# PGSC0003DMG400016357 (a), PGSC0003DMG400010700 (b)	# Soltu.DM.01G004530(a), Soltu.DM.01G004120(b), Soltu.DM.01G004460(c) et al.	04483112..4480521(a), 04141164..4138534(b), 04362963..4360393(c) et al.	04095150..4099680 (a), 04166210..4168760 (b)	03933835..3936429(a), 01133327..1130793(b), 00507757..510315(c) et al.	# Solyc01g006550(a), Solyc01g005730(b), Solyc01g009690(c)
1	StCf9		S. tuberosum	3,9,10,13,16,73	Potato clustered gene family homologous to the tomato Cf-9 gene for resistance to Cladosporium fulvum, flanking potato QTL for plant maturity	RGL (resistance-gene-like) sequence	U15936, NCBI									StCf9-a	18.001			# PGSC0003DMG400016357 (a), PGSC0003DMG400010700 (b)	# Soltu.DM.01G004120(a), Soltu.DM.01G004470(b), Soltu.DM.01G004310(c) et al.	04141156..4139673(a), 04414055..4412332(b), 04257057..4255304(c) et al.	04095150..4099680 (a), 04166210..4168760 (b)	03933822..3936459(a), 01133283..1130763(b), 19128323..19125654 (c) et al.	# Solyc01g009690(a), Solyc01g006550b(a), Solyc01g016370(c)
1	TG67		S. lycopersicum	19,309	Tomato STS marker, linked to tomato QTL for fruit weight	STS (sequence-tagged-site)	TG67, SGN	TG67	7											PGSC0003DMG400010704	Soltu.DM.01G004570	04596290..4595292	04261731..4260499	02474213..2473217	Solyc01g008440
1	solcap_snp_c2_51800		S. tuberosum	294	Potato SNP marker, associated with potato late blight QRL (rAUDPC) and QTL for plant maturity	SNP (single nucleotide polymorphism)	Spud DB, http://solcap.msu.edu/potato													PGSC0003DMG400010698	Soltu.DM.01G004620	04611942..4611842	04277323..4277344	02489825..2489725	Solyc01g008460
1	CP45		S. tuberosum	6,7,8	Potato EST marker	EST (expressed sequence tag)	CF802489 & CF802490, NCBI											CP45	15.003	PGSC0003DMG400010493	Soltu.DM.01G005140	05083622..5084986	04686040..4690270	02634476..2636206	Solyc01g008600
1	StI037		S. tuberosum	185	Potato microsatellite marker in potato EST (Glucan endo-1,3-beta-glucosidase A)	SSR (simple sequence repeat)	Ref. 185													PGSC0003DMG400010491	Soltu.DM.01G005230	05195698..5195822	04740000..4739000	02649461..2649481	Solyc01g008620
1	GluA		S. tuberosum	2,8,9,385	β-1,3-glucanase, acidic, clustered gene family, expression in potato up regulated upon infection with P. infestans, functional candidate genes for QRL to pathogens	Gene	AY170826, NCBI											GluA	15.002	PGSC0003DMG402010492 & PGSC0003DMG401010492	Soltu.DM.01G005240(a), Soltu.DM.01G005180(b), not annotated(c)	05203054..5204189(a), 05130609..5131729(b), 05186758..5187856(c) et al.	04735840..4734180	02648016..2649589	Solyc01g008620
1	TG24		S. lycopersicum	6,7,8,19,32,71,185,191,218,242,245,313	Tomato STS marker, on tomato IL1-1 and IL1-1-3, North of IL1-2, South of IL1-1-2, linked to tomato QRL lb1a and rx-1, linked to tomato QTL for fruit weight (mass), yield, soluble solids (Brix) and earliness	STS (sequence-tagged-site)	TG24, SGN	TG24	8,9	TG24	8.9	TG24	29	TG24	7			TG24	15.001	not annotated	Soltu.DM.01G005490	05620168..5623284	04919170..4919654	02695397..2697272	Solyc01g008700
1		rx1.1 (rx-1)	S. lycopersicum	10,32,71	Tomato QTL for resistance to Xanthomonas campestris pv vesicatoria	QRL (quantitative resistance locus)																		0 - 3 Mbp
1		Eca1A	S. tuberosum	9,23	Potato QTL for tuber resistance to Erwinia carotovora ssp atroseptica	QRL (quantitative resistance locus)																~4 - 8 Mbp	~3 - 7 Mbp
1	TG184		S. lycopersicum	19,71	Tomato STS marker, linked to tomato QRL rx-1	STS (sequence-tagged-site)	TG184, SGN	TG184	8,9											not annotated	Soltu.DM.01G005570	05706968..5704169	05056539..5056276	02747887..2747098	Solyc01g008770
1*	St3.3.13		S. tuberosum	9,23,52,55,64	Resistance gene like (RGL) sequence, linked to potato QRL Eca1A	RGL sequence (resistance-gene-like)	U60084, NCBI													PGSC0003DMG400022699	not annotated	05743305..5742864	05088300..5094000	02782970..2782529	Solyc01g008800
1	CT209		S. lycopersicum	19	Tomato EST marker	EST (expressed sequence tag)	AA824923, NCBI	CT209	8,9											PGSC0003DMG400022698	Soltu.DM.01G005600	05744651..5744917	05094442..5094708	02784255..2784513	Solyc01g008810
1	P9b6		S. tuberosum	52,55	Potato EST marker (Argonaute (AG01) like protein)	EST (expressed sequence tag)	AJ487458, NCBI									P9b6	17.002			PGSC0003DMG400022707	Soltu.DM.01G005850	06096171..6097088	05384300..5375600	02928276..2929398	Solyc01g008960
1	CD76		S. lycopersicum	19	Tomato EST marker	EST (expressed sequence tag)	CD76, SGN	CD76	8,9											PGSC0003DMG400022689	Soltu.DM.01G005960	06220470..6220805	05506510..5506845	03022613..3023008	Solyc01g009070
1	GP501		S. tuberosum	6,13,52,55	Potato STS marker (transcription factor TEIL homolog)	STS (sequence-tagged-site)	AJ487357, NCBI									GP501	18.002			PGSC0003DMG400008712	Soltu.DM.01G006210	07023813..7023062	06142380..6146470	03149364..3148611	Solyc01g009170
1*	GP244		S. tuberosum	7,8	Potato STS marker	STS (sequence-tagged-site)	CG783177, NCBI											GP244	21	PGSC0003DMG400014722	Soltu.DM.01G006400	07306589..7304546	06585400..6596000	03430513..3429565	Solyc01g009310
1	GP312		S. tuberosum	7,8	Potato STS marker	STS (sequence-tagged-site)	CG783239, NCBI											GP312-b	24.001	not annotated	# Soltu.DM.01G007400	08939467..8939895	08497648..8498152	no matching position (chr08)
1	GP40		S. tuberosum	6,7,8,13,19,31,52	Potato STS marker	STS (sequence-tagged-site)	AJ487355, NCBI									GP40-b	26.008	GP40-b	24.002	not annotated	# Soltu.DM.01G007400	08939467..8939895	08497648..8498152	no matching position (chr08)
1	STG0005		S. tuberosum	218	Potato microsatellite marker in potato EST	SSR (simple sequence repeat)	BG599731, NCBI					STG0005b	14							not annotated	Soltu.DM.01G007370	08899221..8899751	08457976..8458506	no matching position
1*	CD15		S. lycopersicum	19,32,218,245	Tomato EST marker, on tomato IL1-1 and IL1-2, South of IL1-1-3, linked to tomato QTL for fruit weight (mass)	EST (expressed sequence tag)	AA824700, NCBI	CD15	13,6			CD15	29							PGSC0003DMG400005232	Soltu.DM.01G007690	09408349..9409430	09028697..9030604	04611771..4613745	Solyc01g009990
1	PSTR-a		S. spegazzinii	5	Potato subtelomeric repeat	STS (sequence-tagged-site)	spg24, Ref. 5															11484813..11484741(a), 11486113..11486040(b) et al.	no matching position	no matching position
1	STM0015		S. tuberosum	16,218	Potato microsatellite marker	SSR (simple sequence repeat)	Ref. 218					STM0015	28							intergenic	intergenic	12524791..12524622	13099732..13099756	no sequence homology
1*	S1a7		S. tuberosum	52,55	Potato EST marker (ribosomal protein S9, S4)	EST (expressed sequence tag)	AJ489102, NCBI									S1a7-a	24.002			not annotated	Soltu.DM.01G009130	12590581..12590909	13165071..13165399	05592381..5592709	Solyc01g010540
1	S1h5		S. tuberosum	52,55	Potato EST marker (dormancy associated protein)	EST (expressed sequence tag)	AJ489129, NCBI									S1h5-c	25			not annotated	not annotated	14539180..14539034	51599055..51599201	no matching position (chr02)
1*	solcap_snp_c2_35601		S. tuberosum	294	Potato SNP marker, associated with potato QTL for plant maturity	SNP (single nucleotide polymorphism)	Spud DB, http://solcap.msu.edu/potato													PGSC0003DMG400005301	Soltu.DM.01G010360	15204987..15205087	50790975..50790996	08721933..8722032	Solyc01g011340
1	St1.2.4		S. tuberosum	9,13,52,55	Potato resistance gene like sequence	RGL sequence (resistance-gene-like)	U60073, NCBI									St1.2.4-a	26.001			PGSC0003DMG400013165	Soltu.DM.01G010530	15874885..15874431	50153616..50154070	68342377..68342834(a), 24318011..24318431(b)	Solyc01g067160(a), intergenic(b)
1*	STM1007		S. tuberosum	16	Potato microsatellite marker in potato EST	SSR (simple sequence repeat)	X57557, NCBI													PGSC0003DMG400031867	Soltu.DM.01G010750	16635679..16632117	49309670..49313240	11887035..11888711	Solyc01g014210
1	DMG400036984		S. tuberosum	253	Gene of unknown function, with differential SNP allele frequency between pairs of genotype pools with differential tuber yield, SNPs causing amino acid changes, candidate gene for potato tuber yield QTL	Gene	Spud DB, SGN													PGSC0003DMG400036984	not annotated	21908337..21907810	42919670..42920200	no matching position
1*	solcap_snp_c2_32112		S. tuberosum	294	Potato SNP marker, associated with potato QTL for plant maturity	SNP (single nucleotide polymorphism)	Spud DB, http://solcap.msu.edu/potato													PGSC0003DMG400018930	Soltu.DM.01G012180	22300331..22300231	42197558..42197579	24370667..24370567	Solyc01g017600
1*	CP108		S. tuberosum	9,23,24	Potato EST marker, linked to potato QRL ECA1A, linked to the S locus in N. alata	EST (expressed sequence tag)	CF802463, NCBI											CP108	28.004	PGSC0003DMG400017908	Soltu.DM.01G012550	23015959..23016401	20545470..20550360	20490636..20490832	Solyc01g016540
1	PGI-1		S. tuberosum	235	Glucose-6-phosphate isomerase (EC5.2.1.9), glycolysis, functional candidate gene for tuber quality QTL	Gene	Spud DB, SGN													PGSC0003DMG400030128	Soltu.DM.01G012610	23288723..23289855	20860570..20862590	no matching position (chr04)
1	GP1		S. tuberosum	1,6,7,8,30,31,37,42	Potato STS marker	STS (sequence-tagged-site)	AJ492236 & AJ492235, NCBI											GP1-d	28.001		intergenic	24161716..24161831	no matching position	no matching position(chr03)
1		tSS1.2 (ssc1.1)	S. pimpinellifolium	332	Tomato QTL for fruit soluble solids (Brix)	QTL (quantitative trait locus)																		24 - 27 Mbp
1	DMG400041506		S. tuberosum	253	Gene of unknown function, with differential SNP allele frequency between pairs of genotype pools with differential tuber yield, SNP causing amino acid change, candidate gene for potato tuber yield QTL	Gene	Spud DB, SGN													PGSC0003DMG400041506	not annotated	26704670..26703861	53034350..53035160	no matching position
1	TG51		S. lycopersicum	19,405	Tomato STS marker, linked to tomato QTL for earliness (plant maturity), fruit weight and total weight	STS (sequence-tagged-site)	TG51, SGN	TG51	22,3												intergenic	27217190..27216907	no matching position (chr00)	33112922..33112498	intergenic
1*	P10a3		S. tuberosum	52,55	Potato EST marker (Ser/Thr protein phosphatase, PP2A, EC3.1.3.16)	EST (expressed sequence tag)	AJ439592, NCBI									P10a3	26.005				Soltu.DM.01G013460	27230480..27227110	no matching position (chr00)	33134636..33131327	Solyc01g034020
1	SK2		S. tuberosum	8.27	Potato stylar chitinase glycanohydrolase (EC3.2.1.14)	Gene	X67693, NCBI											SK2-b	28.002			no matching position (chr02)	no matching position (chr02)	no matching position (chr02)
1		pM1.2	S. tuberosum	294	Potato QTL for plant maturity	QTL (quantitative trait locus)																22 - 34 Mbp	16 - 20 Mbp
1*	solcap_snp_c2_57185		S. tuberosum	294	Potato SNP marker, associated with potato QTL for plant maturity	SNP (single nucleotide polymorphism)	Spud DB, http://solcap.msu.edu/potato													PGSC0003DMG400015862	Soltu.DM.01G014670	30895144..30906757	16912201..16912222	38653735..38665535	Solyc01g044360
1*	CP100		S. tuberosum	1,6,7,8,13,17,24,25,52,54,55	Potato EST marker, linked to potato QRL for late blight, linked to S locus of N. alata and P. hybrida	EST (expressed sequence tag)	AJ492225 & AJ492226, NCBI									CP100	27.003	CP100	22	# PGSC0003DMG400024008	# Soltu.DM.01G015190	32758985..32755211	18925180..18929720	36926987..36930590	# Solyc01g028860
1	P1e6		S. tuberosum	52,55	Potato EST marker	EST (expressed sequence tag)	AJ487399, NCBI									P1e6	28			# PGSC0003DMG400024008	# Soltu.DM.01G015190	32756497..32755685	18925180..18929720	36929326..36930130	# Solyc01g028860
1	solcap_snp_c1_16425		S. tuberosum	294	Potato SNP marker, associated with potato QTL for plant maturity	SNP (single nucleotide polymorphism)	Spud DB, http://solcap.msu.edu/potato													# PGSC0003DMG400024008	# Soltu.DM.01G015190	32756751..32756651	18927237..18927258	36929069..36929172	# Solyc01g028860
1*	solcap_snp_c1_14663		S. tuberosum	294	Potato SNP marker, associated with potato QTL for plant maturity	SNP (single nucleotide polymorphism)	Spud DB, http://solcap.msu.edu/potato													PGSC0003DMG400010913	Soltu.DM.01G015430	33715943..33719774	19663957..19663978	41009745..41011944	Solyc01g049650
1*	S		Nicotiana alata	21	N. alata self incompatibility locus	Gene	U08860, U08861, NCBI														Soltu.DM.01G016310	38558351..38559085	no matching position (chr00)	44945021..44944265	Solyc01g055200
1	At2A02 (AT5G23860)		A. thaliana	52,55	Arabidopsis EST marker, beta-1,7,6,8,4,2/3 tubulin gene, TUB	EST (expressed sequence tag)	T41808, NCBI; AT5G23860, TAIR									At2A2-c	26.006			not annotated	not annotated	41254750..41254622	34278713..34278814	no matching position
1*	CT151		S. lycopersicum	19	Tomato EST marker	EST (expressed sequence tag)	CT151, SGN	CT151	22,3											PGSC0003DMG400031459(a), not annotated(b)	Soltu.DM.01G016900	42171793..42172830	29502453..29503490(a), 29515160..29516404(b)	46854572..46860234	Solyc01g055340
1	St48A		S. tuberosum	22,24,54	Potato homologue of N. alata pollen expressed gene 48A linked to S locus	Gene	AJ277643, NCBI											St48A	28.003	PGSC0003DMG400007703	Soltu.DM.01G016920	42255627..42255901	29575086..29575247	46993664..46993910	Solyc01g056360
1	Cyt-c red 14kD		S. tuberosum	8	Cytochrome-c reductase (EC 1.10.2.2), 14 kD subunit	Gene	X79276, NCBI											Cyt-c red 14kD-b	28.006			no matching position (chr08)	no matching position (chr08)	no matching position (chr08)
1	GP184		S. tuberosum	6,7,8	Potato STS marker	STS (sequence-tagged-site)	CG783113 & CG783114, NCBI											GP184	34	intergenic	intergenic	42362122..42362765	29683547..29684190	47971911..47972478	Solyc01g056570
1	TG378		S. lycopersicum	19	Tomato STS marker	STS (sequence-tagged-site)	TG378, SGN	TG378	22,3													no matching position	no matching position	53767037..53766354	Solyc01g057340
1	At2E08 (AT5G65360)		A. thaliana	52,55	Arabidopsis EST marker, Histone H3	EST (expressed sequence tag)	W43043, NCBI, AT5G65360, TAIR									At2E8-d	27.002			PGSC0003DMG400008610	Soltu.DM.01G017830	45514147..45513803	32878131..32877802	no matching position (chr04)
1*	solcap_snp_c1_14956		S. tuberosum	294	Potato SNP marker, associated with potato QTL for plant maturity	SNP (single nucleotide polymorphism)	Spud DB, http://solcap.msu.edu/potato													PGSC0003DMG402017902	Soltu.DM.01G018340	48059120..48063470	35477572..35477593	56906831..56910887	Solyc01g057770
1	StI042		S. tuberosum	185	Potato microsatellite marker in potato EST	SSR (simple sequence repeat)	Ref. 185													not annotated	Soltu.DM.01G018520	48611045..48610939	36005610..36004070	57380784..57371294	Solyc01g057900
1	S (Sr1)		S. tuberosum	6,13,26,340	Potato self incompatibility locus S	Gene	X62727, NCBI									Sr1	27.001			not annotated(a,b)	not annotated(a,b)	49648746..49648524(a), 39490784..39490560(b)	37037976..37037754 (a), 26841015..26840791 (b),	no matching position (chr04)
1*	solcap_snp_c2_27680		S. tuberosum	294	Potato SNP marker, associated with potato QTL for plant maturity	SNP (single nucleotide polymorphism)	Spud DB, http://solcap.msu.edu/potato													# PGSC0003DMG400013088	# Soltu.DM.01G018690	49679047..49673782	37067720..37067741	58186109..58191959	# Solyc01g058010
1	INV-n-1/1		S. tuberosum	235	Neutral invertase (EC3.2.1.26), sugar metabolism, functional candidate gene for potato tuber reducing sugar content QTL	Gene	Spud DB, SGN													# PGSC0003DMG400013088	# Soltu.DM.01G018690	49679047..49673782	37067200..37072500	58186109..58191959	# Solyc01g058010
1	S1c4		S. tuberosum	52,55	Potato EST marker, G protein, subunit, ARCA	EST (expressed sequence tag)	AJ489111, NCBI									S1c4	37			PGSC0003DMG400015970	Soltu.DM.01G018740	50172514..50172769	37551260..37551870	no matching position
1	cLEI16L6		S. lycopersicum	408	Tomato EST marker, proximal to tomato QTL for fruit weight (mass) (fw1.1) and maturity (mty1.1)	EST (expressed sequence tag)	AW649045, NCBI													PGSC0003DMG400015968	Soltu.DM.01G018760	50228676..50230906	37608359..37610589	58768904..58771090	Solyc01g058190
1	GP206		S. tuberosum	6,7,8	Potato STS marker	STS (sequence-tagged-site)	CG783148, NCBI											GP206	31	intergenic	intergenic	51496846..51498571	38879231..38880955	68346819..68347033(a), 42093223..42092635(b)	intergenic(a,b)
1*	solcap_snp_c2_35218		S. tuberosum	294	Potato SNP marker, associated with potato QTL for plant maturity	SNP (single nucleotide polymorphism)	Spud DB, http://solcap.msu.edu/potato													PGSC0003DMG400011458	Soltu.DM.01G019100	52022083..52022183	47299895..47299916	60041609..60041709	Solyc01g058520
1	St_At5g49480		S. tuberosum	212	Potato ortholog of Sl_At5g49480 (Ca2+-binding protein, AtCP1)	COS2 (conserved orthologous sequence)	At5g49480, TAIR									St_At5g49480	27.004			PGSC0003DMG400001204	Soltu.DM.01G019360	52916777..52915929	46348949..46349419	61159077..61158352	Solyc01g058720
1*	solcap_snp_c2_40105		S. tuberosum	294	Potato SNP marker, associated with potato QTL for plant maturity	SNP (single nucleotide polymorphism)	Spud DB, http://solcap.msu.edu/potato													PGSC0003DMG400024018	Soltu.DM.01G019500	53418456..53418356	45777788..45777809	62095284..62095184	Solyc01g059860
1	STM1029		S. tuberosum	3,16,218	Potato microsatellite marker in potato EST, linked to potato QTL for resistance to late blight and plant maturity	SSR (simple sequence repeat)	Y14572, NCBI					STM1029	33							PGSC0003DMG400024017	Soltu.DM.01G019510	53441637..53434806	45754400..45761800	62134001..62127395	Solyc01g059870
1	GP232		S. tuberosum	6,7,8	Potato STS marker	STS (sequence-tagged-site)	CG783171, NCBI											GP232	36	not annotated	Soltu.DM.01G019700	53777879..53778430	45402049..45402600	no matching position
1	GluB		S. tuberosum	2,8,9	Glucan endo-1,3-beta-glucosidase, basic isoform 2 (EC3.2.1.39), functional candidate gene for QRL to pathogens	Gene (defense-related)	AJ009932, U01901,NCBI											GluB	35	PGSC0003DMG400040260	Soltu.DM.01G019820(a), Soltu.DM.01G019850(a)	54006221..54007215(a), 54048635..54047640(b)	45175411..45173873	62573407..62574393(a), 62596217..62595231(b)	Solyc01g059965(a), Solyc01g060020(b)
1*	solcap_snp_c1_14249		S. tuberosum	294	Potato SNP marker, associated with potato QRL for late blight(rAUDPC)	SNP (single nucleotide polymorphism)	Spud DB, http://solcap.msu.edu/potato													not annotated	Soltu.DM.01G019960	54439060..54438960	44696590..44696611	62877554..62877454	Solyc01g060140
1	TG125		S. lycopersicum	19,191,218,239,309,313,409,414	Tomato STS marker, linked to potato QTL for tuber yield, proximal to tomato QTL for fruit weight (mass)	STS (sequence-tagged-site)	TG125,SGN	TG125	18	TG125	15	TG125	0							PGSC0003DMG403007553	Soltu.DM.01G020040 & Soltu.DM.01G020030	54738821..54741185	44395120..44396480	63172781..63175101	Solyc01g060260 & Solyc01g060270
1	solcap_snp_c1_16169		S. tuberosum	294	Potato SNP marker, associated with potato QTL for plant maturity	SNP (single nucleotide polymorphism)	Spud DB, http://solcap.msu.edu/potato													PGSC0003DMG400014989	Soltu.DM.01G020170	55227534..55227634	44194114..44194135	64240534..64240434	Solyc01g060470
1*	solcap_snp_c2_45622		S. tuberosum	294	Potato SNP marker, associated with potato late blight QRL (MCR)	SNP (single nucleotide polymorphism)	Spud DB, http://solcap.msu.edu/potato													PGSC0003DMG400025627(a), PGSC0003DMG401025624(b), PGSC0003DMG402025624(c)	Soltu.DM.01G020300	55642025..55642125	12005516..12005537	64574802..64574902	Solyc01g065530
1		pLBR1.2 (Pin1C)	S. tuberosum	3,17,294	Potato QTL for maturity corrected resistance to late blight (MCR)	QRL (quantitative resistance locus)																33 - 56 Mbp	11-19 Mbp
1	solcap_snp_c2_56359		S. tuberosum	294	Potato SNP marker, associated with potato late blight QRL (MCR, rAUDPC)	SNP (single nucleotide polymorphism)	Spud DB, http://solcap.msu.edu/potato													PGSC0003DMG400001190	Soltu.DM.01G020380	55869393..55869293	11737565..11737586	64700649..64700549	Solyc01g065580
1*	CT62		S. lycopersicum	19	Tomato EST marker	EST (expressed sequence tag)	CT62, SGN	CT62	22,3											PGSC0003DMG400016813	Soltu.DM.01G020880	57016837..57016837	10570908..10570908	65754811..65754811	Solyc01g066050
1	StI031		S. tuberosum	185,217,218	Potato microsatellite marker, linked to potato QRL RSe-Ia.	SSR (simple sequence repeat)	Ref. 185					STI0031	15	StI031	11	StI031	26.007			PGSC0003DMG400016815	Soltu.DM.01G020890	57033007..57032886	10552400..10559800	65772599..65772579	Solyc01g066060
1		tFW1.2 (FW1a, MF1a)	S. lycopersicum, S. pimpinellifolium, S. pennellii, S. cheesmanii	242,245,309,313,414	Tomato QTL for fruit weight (mass)	QTL (quantitative trait locus)																		63 - 70 Mbp
1		pTY1.2	S. tuberosum	239,253	Potato QTL for tuber yield	QTL (quantitative trait locus)																54 - 66 Mbp	42 - 64 Mbp
1		pM1.3	S. tuberosum	3.294	Potato QTL for plant maturity	QTL (quantitative trait locus)																52 - 61 Mbp	35 - 59 Mbp
1		RSe-Ia	S. tuberosum	217,247	Potato QTL for resistance to Synchytrium endobioticum pathotypes 2 and 18	QRL (quantitative resistance locus)																~55 - 59 Mbp	~8 - 12 Mbp
1*	S3e12		S. tuberosum	52,55	Potato EST marker (ribosomal protein S21)	EST (expressed sequence tag)	AJ489156, NCBI									S3e12-b	30			PGSC0003DMG400011319	Soltu.DM.01G021850	59583536..59583786	57984020..57985800	67825306..67825556	Solyc01g066840
1	DIR1		S. tuberosum	294	Lipid binding protein (LBP), Defective in induced resistance 1 protein (DIR1), in potato differential expression between quantitative late blight resistant and susceptible genotype pools, functional candidate gene for potato late blight QRL, associated with potato QTL for plant maturity	Gene	Spud DB, SGN													PGSC0003DMG400011323	Soltu.DM.01G021910	59670224..59670884	58072040..58072710	67948714..67949333	Solyc01g066910
1	solcap_snp_sl_13762		S. lycopersicum	339	Tomato SNP marker, associated with tomato QRL against Xanthomonas perforans	SNP (single nucleotide polymorphism)	sl_13762, SGN													not annotated	Soltu.DM.01G022080	60085263..60085363	58444470..58444570	68237458..68237358	Solyc01g067100
1		rx1.3 (rx1-3)	S. lycopersicum	339	Tomato QTL for resistance to Xanthomonas sp. (bacterial spot)	QRL (quantitative resistance locus)																		68 - 70 Mbp
1	solcap_snp_sl_18619		S. lycopersicum	339	Tomato SNP marker, associated with tomato QRL against Xanthomonas perforans	SNP (single nucleotide polymorphism)	sl_18619, SGN													PGSC0003DMG400022655	Soltu.DM.01G022280	60333975..60333941	58694087..58694053	68611289..68611189	Solyc01g067380
1	CT98		S. lycopersicum	19	Tomato EST marker	EST (expressed sequence tag)	CT98, SGN	CT98	26,9											PGSC0003DMG400022670	Soltu.DM.01G022390	60536993..60536993	58905446..58905445	69014467..69014467	Solyc01g067510
1	AMY-1		S. tuberosum	235	Glucan 1,4-alpha-maltohydrolase (EC3.2.1.133), carbohydrate metabolism, functional candidate gene for potato tuber starch and sugar content QTL	Gene	AJ849377, NCBI													# PGSC0003DMG400010664	# Soltu.DM.01G022570	60987251..60990381	59361270..59364450	69323801..69326674	# Solyc01g067660
1	solcap_snp_c2_45301		S. tuberosum	346	Potato SNP marker, linked with potato QRL for Tecia solanivora	SNP (single nucleotide polymorphism)	Spud DB, http://solcap.msu.edu/potato													# PGSC0003DMG400010664	# Soltu.DM.01G022570	60990005..60989905	59364053..59363953	69326286..69326186	# Solyc01g067660
1		Ts1.1 (qSPA1)	S. tuberosum	346	Potato QRL for Tecia solanivora	QRL (quantitative resistance locus)																61 - 62 Mbp	59 - 60 Mbp
1	STM0045		S. tuberosum	16	Potato microsatellite marker	SSR (simple sequence repeat)	Ref. 16													not annotated	Soltu.DM.01G022590	61025818..61025797	59400332..59400311	69368815..69368836	Solyc01g067700
1*	solcap_snp_c1_16040		S. tuberosum	294,346	Potato SNP marker, associated with potato QTL for plant maturity, linked with potato QRL for Tecia solanivora	SNP (single nucleotide polymorphism)	Spud DB, http://solcap.msu.edu/potato													PGSC0003DMG400010663	Soltu.DM.01G022600	61066036..61065936	59441232..59441253	69423638..69423538	Solyc01g067710
1	St_At1g08830		S. tuberosum	212	Potato ortholog to Sl_At1g08830 (Cu/Zn superoxide dismutase, SOD, EC1.15.1.1)	COS2 (conserved orthologous sequence)	At1g08830, TAIR													# PGSC0003DMG400010660	# Soltu.DM.01G022650	61099351..61100317	59474210..59475176	69453903..69454402	# Solyc01g067740
1	S2c7 (SOD)		S. tuberosum	19,52,55,212	Potato EST marker (Cu/Zn superoxide dismutase, SOD, EC1.15.1.1)	EST (expressed sequence tag)	AJ489135, NCBI									S2c7	29	S2c7	40	# PGSC0003DMG400010660	# Soltu.DM.01G022650	61098169..61103042	59472900..59478300	69453888..69456973	# Solyc01g067740
1	skdh1		S. lycopersicum	242	Tomato shikimate dehydrogenase 1, on tomato IL1-1, flanking tomato QTL for fruit weight (mass) and soluble solids (Brix)	Gene	AF033194, NCBI													not annotated	Soltu.DM.01G022660	61115702..61129652	59490881..59505815	69461096..69475137	Solyc01g067750
1	At2E08 (AT5G65360)		A. thaliana	52,55	Arabidopsis EST marker (Histone H3)	EST (expressed sequence tag)	W43043, NCBI, AT5G65360, TAIR									At2E8-d	27.002			PGSC0003DMG400008610(a), PGSC0003DMG400027845(a)	Soltu.DM.01G023390(b), Soltu.DM.01G027880(b), Soltu.DM.01G027950(c) et al.	62279109..62278702(a), 67679355..67679762(b),67717918..67717511(c) et al.	32878131..32877802(a), 57246301..57246442(b)	72416275..72416682(a), 74015072..74014665(b), 73753634..73754041(c) et al.	Solyc01g080610(a), Solyc01g086820(a), Solyc01g073930(c)
1*	STM2020		S. tuberosum	3,16,218	Potato microsatellite marker in potato EST, linked to potato QRL for late blight	SSR (simple sequence repeat)	Ref. 16					STM2020	34							PGSC0003DMG400032113	Soltu.DM.01G023490	62472470..62473873	60839447..60839599	72310448..72309262	Solyc01g080500
1	GP93		S. tuberosum	6,7,8,13,52,55	Potato STS marker	STS (sequence-tagged-site)	AJ492266 & AJ492265, NCBI									GP93	36	GP93	44.004	PGSC0003DMG400033114	Soltu.DM.01G023900	62909284..62899739	61333030..61333665	71965229..71974749	Solyc01g080170
1	GP90		S. tuberosum	1,6,7,8	Potato STS marker	STS (sequence-tagged-site)	CG783265 & CG783264, NCBI											GP90	44.002	intergenic	intergenic	63570801..63572334	62027962..62028264	71573094..71571708	Solyc01g079855
1	AGPaseS-L3		S. tuberosum	235	ADP-glucose pyrophosphorylase S, large subunit (AGPS2), starch metabolism, functional candidate gene for tuber starch and sugar content QTL	Gene	X76136, NCBI													PGSC0003DMG400009026	Soltu.DM.01G024400	63691141..63686983	62144770..62149140	71507616..71511628	Solyc01g079790
1	TG70		S. lycopersicum	19,149,185,191,218,227,239,242,313,408	Tomato STS marker, on tomato IL1-1 and IL1-2, linked to tomato QRL for late blight and QTL for fruit weight, flanking tomato QTL for fruit yield and fruit weight (mass) fw1.2, flanking potato QRL for late blight, linked to potato QTL for tuber yield,	STS (sequence-tagged-site)	TG70,SGN	TG70	31	TG70	18.4	TG70	40	TG70	22					not annotated	Soltu.DM.01G024820	64188198..64186690	62654074..62654567	71122228..71123717	Solyc01g079500
1	CP12-2		S. tuberosum	322	Calvin cycle protein CP12, functional candidate gene for potato tuber quality QTL	Gene	Spud DB, SGN													PGSC0003DMG400009042	Soltu.DM.01G024860	64258083..64257441	62724360..62723720	71095301..71095956	Solyc01g079470
1	TG21		S. lycopersicum	19,191,218,245	Tomato STS marker, linked to tomato QTL for fruit weight (mass)	STS (sequence-tagged-site)	TG21, SGN	TG21	37,8	TG21	18.4	TG21	56							not annotated	Soltu.DM.01G024880	64263589..64263118	62729866..62729395	71090444..71091003	Solyc01g079450
1*	CP11		S. tuberosum	1,9,16,17,19	Potato EST marker (Cytochrome c oxidase subunit 5C), linked to potato QRL for late blight (Pin1A)	EST (expressed sequence tag)	AJ487322, NCBI	CP11	35,8									CP11	44.003	PGSC0003DMG400009043	Soltu.DM.01G024900	64279805..64279464	62746190..62749690	71076821.. 71077161	Solyc01g079420
1	P8f5		S. tuberosum	52,55	Potato EST marker (Pre mRNA splicing factor RNA helicase)	EST (expressed sequence tag)	AJ487451, NCBI									P8f5	35.001			# PGSC0003DMG400009019	# Soltu.DM.01G025120	64464874..64465862	62927600..62933500	70922053..70921046	# Solyc01g079250
1	solcap_snp_c2_41336		S. tuberosum	294	Potato SNP marker, associated with potato QRL for late blight (rAUDPC)	SNP (single nucleotide polymorphism)	Spud DB, http://solcap.msu.edu/potato													# PGSC0003DMG400009019	# Soltu.DM.01G025120	64463310..64463210	62930850..62930871	70923598..70923698	# Solyc01g079250
1		pLBR1.3 (Pin1A)	S. tuberosum	3,9,17,227,294	Potato QTL for resistance to late blight	QRL (quantitative resistance locus)																64 - 66 Mbp	62 - 64 Mbp
1*	HT-1		S. tuberosum	235	Hexose transporter, sugar transport, functional candidate gene for potato tuber reducing sugar content QTL	Gene	Spud DB, SGN													PGSC0003DMG400045929	not annotated	64555362..64555524	63002770..63005240	69504072..69504138	not annotated
1	GP317		S. tuberosum	8	Potato STS marker (protein phosphatase 2C like)	STS (sequence-tagged-site)	CG783244, NCBI											GP317-a	44.001	PGSC0003DMG400005213	Soltu.DM.01G025330	64732350..64732818	63178800..63183900	69829264..69829814	Solyc01g068000
1	STM1046		S. tuberosum	16	Potato microsatellite marker in potato EST	SSR (simple sequence repeat)	L22576, NCBI													PGSC0003DMG400005199	Soltu.DM.01G025380	64762655..64761109	63211720..63212430	69850590..69849545	Solyc01g068045
1	S1b9		S. tuberosum	52,55	Potato EST marker (ribosomal protein L11)	EST (expressed sequence tag)	AJ489108, NCBI									S1b9-b	35.002					no matching position	no matching position	no matching position
1	St_At4g01880		S. tuberosum	212	Potato ortholog to Sl_At4g01880 (unknown protein)	COS2 (conserved orthologous sequence)	At4g01880, TAIR									St_At4g01880	35.003			PGSC0003DMG400005211	Soltu.DM.01G025390	64764732..64768890	63215300..63220500	69852672..69856621	Solyc01g068050
1*	solcap_snp_sl_30116		S. lycopersicum	339	Tomato SNP marker, associated with tomato QRL against Xanthomonas perforans	SNP (single nucleotide polymorphism)	sl_30116, SGN													PGSC0003DMG400001121	Soltu.DM.01G025530	64920655..64920558	63365272..63365175	70056569..70056469	Solyc01g068160
1	DMG400046605		S.tuberosum	253	Gene of unknown function, with differential SNP allele frequency between pairs of potato genotype pools with differential tuber yield, SNPs causing amino acid changes, candidate gene for potato tuber yield QTL	Gene	Spud DB, SGN													PGSC0003DMG400046605	not annotated	64935005..64934445	63378540..63379830	no matching position
1	At2E08 (AT5G65360)		A. thaliana	52,55	Arabidopsis EST marker (Histone H3)	EST (expressed sequence tag)	W43043, NCBI; AT5G65360, TAIR									At2E8-a	44			PGSC0003DMG400001119	Soltu.DM.01G025570	65009390..65009218	63451350..63452000	70753702..70753966(a), 73767736..73767472(b), 74015074..74014810(c) et al.	Solyc01g079110(a), Solyc01g074000(b), Solyc01g086820(c)
1	P7g4		S.tuberosum	52.55	Potato EST marker (ribosomal protein S16)	EST (expressed sequence tag)	AJ487442, NCBI									P7g4-a	38			not annotated	Soltu.DM.01G025780(a), Soltu.DM.01G027950(b)	65345470..65345905(a), 67717920..67717748(b)	63713341..63713881	70549186..70548751	Solyc01g068530
1*	CP64		S. tuberosum	1,6,7,8	Potato EST marker	EST (expressed sequence tag)	CF802506, NCBI											CP64	47	PGSC0003DMG400006757	Soltu.DM.01G026360	65955718..65955165	64463710..64464740	75310565..75310972	Solyc01g088270 & Solyc01g088260
1	DMG401006826		S. tuberosum	253	Aldehyde oxidase (AOX), gene with differential SNP allele frequency between pairs of potato genotype pools with differential tuber yield, SNPs causing amino acid changes, candidate gene for potato tuber yield QTL	Gene	Spud DB, SGN													PGSC0003DMG401006826	Soltu.DM.01G026470	66037764..66036096	64539700..64547000	75275272..75276947	Solyc01g088170
1	SL10975i		S. lycopersicum	264	Tomato STS marker, flanking tomato QTL for fruit weight (FrW1)	STS (sequence-tagged-site)	SL10975, SGN													PGSC0003DMG401006839	Soltu.DM.01G026740	66437693..66437752	64952370..3144642	74998559..74998520	Solyc01g087880
1	TG29		S. lycopersicum	19,191,312	Tomato STS marker, flanking tomato QTL for fruit total yield (ydt1.1)	STS (sequence-tagged-site)	TG29, SGN	TG29	35,8	TG29	18.4									PGSC0003DMG400006839	Soltu.DM.01G026790	66493643..66493400	65009276..65008702	74958399..74958935	Solyc01g087830
1	CT131		S. lycopersicum	19	Tomato EST marker	EST (expressed sequence tag)	CT131, SGN	CT131	35,8											# PGSC0003DMG400006841	# Soltu.DM.01G026810	66509306..66506699	65022797..65023277	74941648..74944259	# Solyc01g087810
1	DMG400006841		S.tuberosum	253	SBT4B protein, subtilisin-like protease, gene with differential SNP allele frequency between pairs of potato genotype pools with differential tuber yield, SNP causing amino acid change, candidate gene for potato tuber yield QTL	Gene	Spud DB, SGN													# PGSC0003DMG400006841	# Soltu.DM.01G026810	66509306..66506699	65024940..65022330	74941648..74944259	# Solyc01g087810
1	SLP		S.tuberosum	293	Subtilase, subtilisin-like protease, expression in potato transiently up regulated upon infection with P. infestans, functional candidate gene for late blight QRL	Gene	Spud DB, SGN													PGSC0003DMG400006781	Soltu.DM.01G026870	66541981..66544525	65056540..65059080	74926985..74925308	Solyc01g087770
1	St_At3g08030		S.tuberosum	212	Potato ortholog to Sl_At3g08030 (unknown protein)	COS2 (conserved orthologous sequence)	At3g08030, TAIR									St_At3g08030	42			PGSC0003DMG400006856	Soltu.DM.01G027130	66904858..66903344	65424420..65426820	74728992..74730498	Solyc01g087540
1	cTOF20P4		S. lycopersicum	408	Tomato EST marker, flanking tomato QTL for fruit weight (mass) fw1.2 and soluble solids content (ssc1.1)	EST (expressed sequence tag)	SGN-C142906, SGN													not annotated	Soltu.DM.01G027370	67159986..67160200	65686274..65686488	74454532..74454321	not annotated
1	P7a11		S. tuberosum	52,55	Potato EST marker (Cellulose synthase, EC2.4.1.-, catalytic subunit)	EST (expressed sequence tag)	AJ487437, NCBI									P7a11-d	24.003			PGSC0003DMG400006799	Soltu.DM.01G027430	67241305..67241364	65771300..65780100	74384448..74384597	Solyc01g087210
1	CT81		S. lycopersicum	19.312	Tomato EST marker, linked to tomato QTL for fruit total yield (ydt1.1)	EST (expressed sequence tag)	CT81, SGN	CT81	35,8											PGSC0003DMG400006814	Soltu.DM.01G027750	67545519..67545519	66087303..66087303	74125131..74125131	Solyc01g086960
1*	CP19		S. tuberosum	1,6,7,8,13,52,55	Potato EST marker (DRT100, DNA-damage-repair/toleration protein)	EST (expressed sequence tag)	AJ492229 & AJ492230, NCBI									CP19	69	CP19	71	# PGSC0003DMG400006880	# Soltu.DM.01G027800	67599489..67598043	66140210..66141660	74077417..74078865	# Solyc01g086920
1	CP69		S. tuberosum	1,6,7,8	Potato EST marker (DRT100, DNA-damage-repair/toleration protein)	EST (expressed sequence tag)	CF802510 & CF802509, NCBI											CP69	51	# PGSC0003DMG400006880	# Soltu.DM.01G027800	67598036..67598633	66140210..66141650	74078865..74078272	# Solyc01g086920
1	GP175		S. tuberosum	6,7,8	Potato STS marker	STS (sequence-tagged-site)	CG783107, NCBI											GP175	55.001	PGSC0003DMG400025264	Soltu.DM.01G027820	67624189..67625088	66222000..66231700	74060727..74059844	Solyc01g086890
1	GP196		S. tuberosum	6,7,8	Potato STS marker	STS (sequence-tagged-site)	CG783131 & CG783132, NCBI											GP196	53	# PGSC0003DMG400028982	# Soltu.DM.01G028520	68036073..68038040	66947573..66938376	73697417..73695545	Solyc01g073920
1	Cis		S. tuberosum	2,197	Citrate synthase (EC4.1.3.7), TCA cycle, functional candidate gene for potato tuber and tomato fruit quality QTL	Gene	X75082, NCBI													# PGSC0003DMG400028982	# Soltu.DM.01G028520	68299689..68290492	66947700..66938300	73546697..73555465	Solyc01g073740
1		tFY1.2 (ydt1.1)	S. lycopersicum, S. pimpinellifolium, S. pennellii, S. habrochaites (L. hirsutum)	242,245,309,312	Tomato QTL for fruit total yield	QTL (quantitative trait locus)																		73 - 75 Mbp
1		tFW1.3 (FrW1, fw1.2, MF1a)	S. lycopersicum, S. pimpinellifolium, S. cheesmanii	245,264,309,312,408,414	Tomato QTL for fruit weight (mass)	QTL (quantitative trait locus)																		71 - 75 Mbp
1		tM1.2 (mat1.2)	S. lycopersicum	314	Tomato QTL for maturity	QTL (quantitative trait locus)																		~ 71 - 75 Mbp
1		tSS1.3 (SSC1a, TSS1)	S. lycopersicum, S. pimpinellifolium	264,313	Tomato QTL for soluble solids (Brix)	QTL (quantitative trait locus)																		~ 71 - 75 Mbp
1	TG273		S. lycopersicum	19,71,149,246,309,313,314	Tomato STS marker, linked to tomato QRL for late blight and tomato QTL for plant maturity and fruit soluble solids (Brix), flanking tomato QRL EBR1.1	STS (sequence-tagged-site)	TG273, SGN	TG273	35,8											PGSC0003DMG400031131	Soltu.DM.01G028650	68415294..68414770	67069100..67077300	73472095..73472626(a), 75948396..75948928(b)	Solyc01g073660(a), Solyc01g089990(b)
1*	UGPase-1		S. tuberosum	235	UDP-glucose pyrophosphorylase (EC2.7.7.9), sugar metabolism, functional candidate gene for potato tuber reducing sugar content QTL	Gene	Spud DB, SGN													PGSC0003DMG401031123	Soltu.DM.01G028790	68549121..68558434	67210700..67220100	73307316..73299577	Solyc01g081520
1	SL20268i		S. lycopersicum	264	Tomato InDel marker, linked to tomato QTL TSS1 for total soluble solids (Brix)	STS (sequence-tagged-site)	SL20268, SGN													# PGSC0003DMG400031112	# Soltu.DM.01G028820	68570264..68570188	67231869..67231793	73286430..73286489	# Solyc01g081500
1	STM5136		S. tuberosum	218	Potato microsatellite marker	SSR (simple sequence repeat)	Ref. 218					STM5136	47							# PGSC0003DMG400031112	# Soltu.DM.01G028820	68571698..68571464	67233048..67233369	73285037..73285247	# Solyc01g081500
1	STG0016		S. tuberosum	218	Potato microsatellite marker in potato EST	SSR (simple sequence repeat)	BI178934, NCBI					STG0016	47							# PGSC0003DMG400031112	# Soltu.DM.01G028820	68571713..68569313	67227200..67233400	73285022..73287349	# Solyc01g081500
1	G6PPT-1		S. tuberosum	235	Glucose-6-phosphate/phosphate translocator, plastidic, sugar transport, functional candidate gene for potato tuber reducing sugar content QTL	Gene	Spud DB, SGN													PGSC0003DMG400044320	Soltu.DM.01G028960	68733841..68732573	67459560..67460820	73187159..73188427	Solyc01g081390
1*	CT231		S. lycopersicum	19,312	Tomato EST marker, flanking tomato QTL for fruit total yield (ydt1.1)	EST (expressed sequence tag)	CT231, SGN	CT231	35,8											PGSC0003DMG400001670	Soltu.DM.01G029510	69219550..69217830	67969997..67968277	72768877..72770658	Solyc01g080880
1*	GP207		S. tuberosum	6,7,8	Potato STS marker	STS (sequence-tagged-site)	CG783149, NCBI											GP207	56	PGSC0003DMG402031172	Soltu.DM.01G030420	70126727..70128223	68959000..68976700	75851110..75852567	Solyc01g089900
1	DMG400025997		S. tuberosum	253	Triacylglycerol lipase, gene with differential SNP allele frequency between pairs of potato genotype pools with differential tuber yield, SNP causing amino acid change, candidate gene for potato tuber yield QTL	Gene	Spud DB, SGN													PGSC0003DMG400025997	Soltu.DM.01G030870	70469500..70467850	69257910..69259560	76097521..76096467	Solyc01g090220
1	P2g3		S. tuberosum	52,55	Potato EST marker (hypothetical protein)	EST (expressed sequence tag)	AJ487423, NCBI									P2g3	52.001			not annotated	Soltu.DM.01G030960	70579313..70578677	69363700..69372300	76189955.. 76187849	Solyc01g090280
1	GP298		S. tuberosum	7,8	Potato STS marker	STS (sequence-tagged-site)	CG783228, NCBI											GP298	55.002	PGSC0003DMG401026044	Soltu.DM.01G031060	70855154..70854481	69647630..69650470	76326960..76326304	Solyc01g090410
1	P1a9		S. tuberosum	52,55	Potato EST marker (DNA J protein)	EST (expressed sequence tag)	AJ487395, NCBI									P1a9-a	52.001			PGSC0003DMG400026036	Soltu.DM.01G031200	70977099..70977225	69766000..69772300	76447522..76447657	Solyc01g090550
1	GP33		S. tuberosum	1,6,7,8	Potato STS marker	STS (sequence-tagged-site)	CG783249, NCBI											GP33-c	59.002	intergenic	intergenic	70340472..70340634	69129298..69129482	no matching position
1*	TG224		S. lycopersicum	19.149	Tomato STS marker, flanking tomato QRL lb1b for late blight	STS (sequence-tagged-site)	TG224, SGN	TG224	37,1											PGSC0003DMG400025980	Soltu.DM.01G031320 & Soltu.DM.01G031330	71088100..71089704	69887660..69890150	76565336..76566785	Solyc01g090680 & Solyc01g090690
1	DMG400025974		S. tuberosum	253	EF hand family protein, gene with differential SNP allele frequency between pairs of potato genotype pools with differential tuber yield, SNP causing amino acid change, candidate gene for potato tuber yield QTL	Gene	Spud DB, SGN													PGSC0003DMG400025974	Soltu.DM.01G031570	71406319..71401744	70209330..70213910	76868036..76864163	Solyc01g090920
1	GP208		S. tuberosum	6,7,8	Potato STS marker (putative cis-Golgi SNARE protein)	STS (sequence-tagged-site)	CG783151 & CG783150, NCBI											GP208	59.001	PGSC0003DMG400025968	Soltu.DM.01G031670	71532612..71530921	70343800..70335700	76974843..76973151	Solyc01g091020
1	DMG400025966		S. tuberosum	253	Beta-tubulin cofactor d, gene with differential SNP allele frequency between pairs of potato genotype pools with differential tuber yield, SNP causing amino acid change, candidate gene for potato tuber yield QTL	Gene	Spud DB, SGN													PGSC0003DMG400025966	Soltu.DM.01G031720	71606802..71597273	70408200..70417700	77051404..77041916	Solyc01g091080 & Solyc01g091090
1	At2D06 (AT4G00100)		A. thaliana	52,55	Arabidopsis EST marker (ribosomal protein S13, RS13)	EST (expressed sequence tag)	R90398, NCBI; AT4G00100, TAIR									At2D6-b	56.002			PGSC0003DMG401025960	Soltu.DM.01G031870	71726186..71725770	70535570..70537830	77143318..77142904	Solyc01g091220
1	solcap_snp_c1_5656		S. tuberosum	253	Potato SNP marker, differential SNP allele frequency between pairs of potato genotype pools with differential tuber yield	SNP (single nucleotide polymorphism)	Spud DB, http://solcap.msu.edu/potato													PGSC0003DMG401025958	Soltu.DM.01G031910	71751935..71752035	70562974..70562995	77169150..77169250	Solyc01g091260
1	St_At4g00090		S. tuberosum	212	Potato ortholog to Sl_At4g00090 (transducin family protein, WD-40 repeat family protein)	COS2 (conserved orthologous sequence)	At4g00090, TAIR									St_At4g00090	56.001			PGSC0003DMG400012776	Soltu.DM.01G031950	71787126..71795641	70693700..70702200	77196293..77203866	Solyc01g091310
1		Cm1.1	S. peruvianum	271	Tomato QTL for resistance to Clavibacter michiganensis spp michiganensis	QRL (quantitative resistance locus)																		~ 75 - 79 Mbp
1	CT91		S. lycopersicum	19	Tomato EST marker	STS (sequence-tagged-site)	CT91, SGN	CT91B	46													no matching position(chr10)	no matching position(chr10)	no matching position(chr10)
1		tFW1.7	S. lycopersicum	337	Tomato QTL for fruit weight	QTL (quantitative trait locus)																		77 - 78 Mbp
1	Solyc01g091410		S. lycopersicum	337	Tomato candidate gene (carboxylesterase activity) for tomato QTL for fruit weight (tFW1.7), associated with tomato fruit weight	Gene	Solyc01g091410, SGN													not annotated	Soltu.DM.01G032070	71892764..71892039	70799266..70798541	77282960..77281140	Solyc01g091410
1	TG59		S. lycopersicum	6,7,8,19,166,191,218,242,271	Tomato STS marker, on tomato IL1-1 and IL1-2, linked to tomato QRL Cm1.1, flanking tomato QRL Tv-1 for whitefly resistance and QTL for maturity	STS (sequence-tagged-site)	TG59, SGN	TG59	51,7	TG59	32.3	TG59	55					TG59	64	not annotated	Soltu.DM.01G032320 & Soltu.DM.01G032330	72127167..72123755	71032635..71033137	77441598..77438751	Solyc01g091610 & Solyc01g091620
1	solcap_snp_c2_12106		S. tuberosum	374	Potato SNP marker, flanking potato QTL for average tuber weight	SNP (single nucleotide polymorphism)	Spud DB, http://solcap.msu.edu/potato													PGSC0003DMG400000003	Soltu.DM.01G032600	72411429..72411529	71298245..71298345	77661969..77662069	Solyc01g091870
1	DMG400000010		S. tuberosum	253	Galacturonosyltransferase, gene with differential SNP allele frequency between pairs of potato genotype pools with differential tuber yield, candidate gene for potato tuber yield QTL	Gene	Spud DB, SGN													PGSC0003DMG400000010	Soltu.DM.01G032320 & Soltu.DM.01G032740	72555929..72562804	71443600..71451200	77811975..77805184	Solyc01g093970
1	P1e7		S. tuberosum	52,55	Potato EST marker (CaLB protein, calmodulin)	EST (expressed sequence tag)	AJ487400, NCBI									P1e7-a	59			not annotated	Soltu.DM.01G032820	72651310..72650962	71540710..71538400	77856669.. 77856331	Solyc01g094030
1	TG71		S. lycopersicum	19,32,149,185,191,218,227,242,245,334,414	Tomato STS marker, on tomato IL1-1 and IL1-2, flanking potato QRL for late blight, proximal to potato QTL for resistance to Colorado beetle, flanking tomato QTL for fruit weight (mass) and yield	STS (sequence-tagged-site)	TG71, SGN	TG71	58,2	TG71	33.7	TG71	61	TG71	48							no sequence homology	no sequence homology	78124113..78123624	intergenic
1	DMG401000029		S. tuberosum	253	Synaptotagmin (Calcium sensor), gene with differential SNP allele frequency between pairs of potato genotype pools with differential tuber yield, SNP causing amino acid change, candidate gene for potato tuber yield QTL	Gene	Spud DB, SGN													PGSC0003DMG401000029	Soltu.DM.01G033330	73076805..73079834	71971600..71978600	78173078..78176107	Solyc01g094410
1	GP212		S. tuberosum	6,7,8	Potato STS marker	STS (sequence-tagged-site)	CG783155, NCBI											GP212	69	PGSC0003DMG400000164	Soltu.DM.01G033480	73152727..73152138	72053200..72050660	78214445..78213856	Solyc01g094500
1*	CP111		S. tuberosum	6,7,8	Potato EST marker	EST (expressed sequence tag)	CF802466, NCBI											CP111	68	PGSC0003DMG400000168	Soltu.DM.01G033540	73195554..73195935	72097320..72094670	78249452..78249825	Solyc01g094560
1	BMY-1		S. tuberosum	235	Beta-amylase (EC3.2.1.2), starch metabolism, functional candidate gene for potato tuber starch and sugar content QTL	Gene	Spud DB, SGN													PGSC0003DMG400000169	Soltu.DM.01G033560	73215040..73205745	72100300..72109500	78268219..78259035	Solyc01g094580
1	TG460		S. lycopersicum	19,32,312	Tomato STS marker, on tomato IL1-2, South of IL1-1, flanking tomato QTL for fruit total yield	STS (sequence-tagged-site)	TG460, SGN	TG460	61											PGSC0003DMG400000173	Soltu.DM.01G033680	73325477..73324139	72224826..72223488	78357269..78355768	Solyc01g094650
1	CP112		S. tuberosum	7,8,52,55	Potato EST marker (plasma membrane intrinsic protein WC1A,B,C)	EST (expressed sequence tag)	AJ487323, NCBI									CP112-c	61			PGSC0003DMG400000045	Soltu.DM.01G033710	73364968..73363782	72262980..72265500	78399882..78398490	Solyc01g094690
1	CT165		S. lycopersicum	19	Tomato EST marker	EST (expressed sequence tag)	CT165, SGN	CT165	63,7											PGSC0003DMG40200051	Soltu.DM.01G033850	73459615..73459615	72363707..72363707	78481013..78481013	Solyc01g094800
1	S3e5		S. tuberosum	52,55	Potato EST marker	EST (expressed sequence tag)	AJ489158, NCBI									S3e5	62			PGSC0003DMG401000056	Soltu.DM.01G034010	73624326..73624532	72528210..72531970	78607751..78608156	Solyc01g094940
1	S1e5		S. tuberosum	52,55	Potato EST marker	EST (expressed sequence tag)	AJ489119, NCBI									S1e5-a	63			PGSC0003DMG400000191	Soltu.DM.01G034150	73715393..73712336	72619040..72622230	78683362..78680374	Solyc01g095050
1	GP192		S. tuberosum	6,7,8,213,247	Potato STS marker, linked to potato QRL RSe-Ib	STS (sequence-tagged-site)	CG783125 & CG783124, NCBI											GP192	78.004	not annotated	Soltu.DM.01G034200	73804144..73802205	72711312..72711954	78764174..78761747	Solyc01g095100
1	TG489		S. lycopersicum	19	Tomato STS marker	STS (sequence-tagged-site)	TG489, SGN	TG489	63,7											PGSC0003DMG400000196	Soltu.DM.01G034230	73823212..73824043	72731027..72731858	78777487..78778331	Solyc01g095130
1	STM2030		S. tuberosum	3,16,206,213,247	Potato microsatellite marker, linked to potato QRL for late blight and QRL RSe-Ib	SSR (simple sequence repeat)	Ref. 16													PGSC0003DMG400000066	Soltu.DM.01G034240	73829681..73829528	72737320..72737496	78784124..78784146	Solyc01g095140
1	P11c12		S. tuberosum	52,55	Potato EST marker (late embryogenesis abundant, lea protein)	EST (expressed sequence tag)	AJ487390, NCBI									P11c12	65.001			PGSC0003DMG400000067	Soltu.DM.01G034250	73833621..73834873	72743030..72741380	78786889.. 78788037	Solyc01g095150
1	Nt PR-4		N. tabacum	8,9	PR-4, acidic chitinase III, pathogenesis related locus, mapped with Nicotiana tabacum cDNA	Gene	Z11563, NCBI											Nt PR-4	77	# PGSC0003DMG400000073(a),PGSC0003DMG400000074(b), PGSC0003DMG400000078(c)	# Soltu.DM.01G034340(a), Soltu.DM.01G034350(b), Soltu.DM.01G034400(c)	73897839..73898711(a), 73900612..73901484(b), 73933474..73934373(c)	72806378..72807250(a), 72809151..72810023(b), 72841579..72842478(c)	78849275..78850093(a), 78852133..78852951(b), 78888463..78889290(c)	# Solyc01g095250(a), Solyc01g095260(b), Solyc01g095310(c)
1	Nt PR-1 B		N. tabacum	8,9	PR-1, basic chitinase III, pathogenesis related locus, mapped with Nicotiana tabacum cDNA	Gene	Z11564, NCBI											Nt PR-1 B	98	# PGSC0003DMG400000073(a), PGSC0003DMG400000078 (b), PGSC0003DMG400000074(c)	# Soltu.DM.01G034340(a), Soltu.DM.01G034400(b), Soltu.DM.01G034350(c)	73897839..73898711(a), 73933474..73934373(b), 73900612..73901484(c),	72806381..72807250(a), 72841573..72842478(b), 72809154..72810023(c)	78849275..78850093(a), 78852133..78852951(b), 78888463..78889290(c)	# Solyc01g095250(a), Solyc01g095260(b), Solyc01g095310(c)
1	solcap_snp_c2_19974		S. tuberosum	253	Potato SNP marker, differential SNP allele frequency between pairs of potato genotype pools with differential tuber yield content	SNP (single nucleotide polymorphism)	Spud DB, http://solcap.msu.edu/potato													PGSC0003DMG401000076	Soltu.DM.01G034370	73908166..73908066	72816324..72816345	78858979..78858879	Solyc01g095280
1	St_At4g01210		S. tuberosum	212	Potato ortholog to Sl_At4g01210 (transferase, transferring glycosyl groups)	COS2 (conserved orthologous sequence)	At4g01210, TAIR									St_At4g01210	65.001			PGSC0003DMG400000078	Soltu.DM.01G034390	73923562..73932711	72833600..72842500	78878361..78887670	Solyc01g095300
1	TMP14		S. tuberosum	294,341,385	Tylakoid membrane phosphoprotein 14 kDa, chloroplast (ST6-40), in potato differential expression between quantitative late blight resistant and susceptible genotype pools, expression down regulated upon infection with P. infestans, functional candidate gene for potato late blight QRL	Gene	Spud DB, SGN													PGSC0003DMG400000204	Soltu.DM.01G034540	74094511..74090603	73015930..73019830	78944948..78941838	Solyc01g095430
1*	TG650		S. lycopersicum	19	Tomato STS marker	STS (sequence-tagged-site)	TG650, SGN	TG650	67,3											PGSC0003DMG400000214	Soltu.DM.01G034770	74314945..74314146	73249741..73248942	79132305..79131818	Solyc01g095670
1	solcap_snp_c1_14089		S. tuberosum	140	Potato SNP marker, linked to potato QTL for resistance to common scab (Streptomyces sp.)	SNP (single nucleotide polymorphism)	Spud DB, http://solcap.msu.edu/potato													PGSC0003DMG400000236	Soltu.DM.01G035250	74757131..74757031	73706371..73706271	79500328..79500228	Solyc01g096130
1	STMLeatPac		S. tuberosum	218	Potato microsatellite marker in tomato Ca2+ - ATPase gene	SSR (simple sequence repeat)	M96324, NCBI					STMLeatPac	50							PGSC0003DMG400000123	Soltu.DM.01G035310	74808175..74812621	73762985..73767431	79547029..79551489	Solyc01g096190
1		CSR1.2	S. tuberosum	137,140	Potato QTL for resistance to common scab (Streptomyces scabies)	QRL (quantitative resistance locus)																74 - 76 Mbp	73 - 75 Mbp
1		RSe-Ib	S. tuberosum	213,247	Potato QTL for resistance to Synchytrium endobioticum pathotypes 2, 6, 18	QRL (quantitative resistance locus)																73 - 79 Mbp	72 - 78 Mbp
1		pLBR1.4 (Pi-I.2)	S. tuberosum, S. sparsipilum, S. spegazzinii	3,206,227	Potato QTL for resistance to late blight	QRL (quantitative resistance locus)																72 - 76 Mbp	71 - 75 Mbp
1		tLBR1.2 (lb1b)	S. lycopersicum, S. habrochaites (L. hirsutum)	149	Tomato QTL for resistance to late blight	QRL (quantitative resistance locus)																		76 - 80 Mbp
1	solcap_snp_c2_14274		S. tuberosum	247	Potato SNP marker, linked to potato QRL RSe-Ib	SNP (single nucleotide polymorphism)	Spud DB, http://solcap.msu.edu/potato													not annotated	Soltu.DM.01G035560	75053979..75053879	74061511..74061532	79743990.. 79743890	Solyc01g096390
1	TG343		S. lycopersicum	19,149	Tomato STS marker, flanking tomato QRL lb1b for late blight	STS (sequence-tagged-site)	TG343, SGN	TG343	68,9											PGSC0003DMG400018382	Soltu.DM.01G035580	75078831..75079826	74084920..74089440	79769999..79770904	Solyc01g096410
1	CT191		S. lycopersicum	19,32,312	Tomato EST marker, on tomato IL1-2, North of IL1-3, linked to tomato QTL for fruit total yield	EST (expressed sequence tag)	AA824903, NCBI	CT191A	68,9											PGSC0003DMG400005409	Soltu.DM.01G035630	75121410..75121806	74179635..74180031	79805664..79806040	Solyc01g096450
1	St_At2g38730		S. tuberosum	212	Potato ortholog to Sl_At2g38730 (putative peptidyl-prolyl cis-trans isomerase)	COS2 (conserved orthologous sequence)	At2g38730, TAIR									St_At2g38730	70			PGSC0003DMG400005406	Soltu.DM.01G035700	75187206..75189653	74248400..74253600	79859695..79864392	Solyc01g096520
1	solcap_snp_c1_4617		S. tuberosum	137	Potato SNP marker, associated with potato resistance to common scab (Streptomyces sp.)	SNP (single nucleotide polymorphism)	Spud DB, http://solcap.msu.edu/potato													PGSC0003DMG403003285	Soltu.DM.01G035780	75286704..75286604	74355384..74355284	79909719..79909619	Solyc01g096570
1	TG295		S. lycopersicum	19,32,166,242	Tomato STS marker, on tomato IL1-2 and IL1-3, linked to tomato QTL Tv-1 for whitefly resistance, proximal to tomato QTL for fruit weight (mass) and soluble solids (Brix)	STS (sequence-tagged-site)	TG295, SGN	TG295	70,6											not annotated	Soltu.DM.01G035800	75311399..75312390	74380690..74381681	79937026..79938011	Solyc01g096600
1	solcap_snp_c2_14330		S. tuberosum	137	Potato SNP marker, associated with potato resistance to common scab (Streptomyces sp.)	SNP (single nucleotide polymorphism)	Spud DB, http://solcap.msu.edu/potato													PGSC0003DMG400003296	Soltu.DM.01G035890	75373550..75373600	74443637..74443638	79992649..79990743	Solyc01g096710
1	GP187		S. tuberosum	6,7,8	Potato STS marker	STS (sequence-tagged-site)	CG783115 & CG783116											GP187	78.001	PGSC0003DMG400027524	Soltu.DM.01G036100	75616152..75614671	74695600..74687800	80181208..80179791	Solyc01g096920
1	TG607		S. lycopersicum	19	Tomato STS marker	STS (sequence-tagged-site)	TG607, SGN	TG607	74											not annotated	Soltu.DM.01G036290	75786308..75785789	74861535..74861016	80323380..80322861	Solyc01g097110
1	TG289		S. lycopersicum	19,166	Tomato STS marker, linked to tomato QTL Tv-1 for whitefly resistance	STS (sequence-tagged-site)	TG289, SGN													# PGSC0003DMG400019459	# Soltu.DM.01G036390	75897433..75899898	74969200..74977000	80414210..80415535	# Solyc01g097220
1	GP166		S. tuberosum	6,7,8	Potato STS marker	STS (sequence-tagged-site)	CG783096 & CG783097, NCBI											GP166	78.002	# PGSC0003DMG400019459	# Soltu.DM.01G036390	75902402..75901596	74977000..74969200	80417436..80416698	# Solyc01g097220
1*	STM1049		S. tuberosum	3,16,218	Potato microsatellite marker (in wound induced (win) genes), linked to potato QRL for late blight	SSR (simple sequence repeat)	X13497, NCBI					STM1049	55			STM1049	78			PGSC0003DMG400019435	Soltu.DM.01G036460	75931298..75931131	75003090..75007590	80442363..80442340	Solyc01g097280
1	GP271		S. tuberosum	7,8	Potato STS marker	STS (sequence-tagged-site)	CG783204 & CG783205, NCBI											GP271	78.003	not annotated	Soltu.DM.01G036500	75968745..75968041	75046049..75045827	80474465..80473761	Solyc01g097320
1		pTW1.1	S. tuberosum, S. chacoense	374	Potato QTL for average tuber yield	QTL (quantitative trait locus)																72 - 78 Mbp	71 - 77 Mbp
1		pTY1.3 (Yi-h)	S. tuberosum	18,253	Potato QTL for tuber yield	QTL (quantitative trait locus)																70 - 83 Mbp	69 - 83 Mbp
1		tFY1.3 (ydt1.2)	S. lycopersicum, S. habrochaites (L. hirsutum)	312	Tomato QTL for fruit total yield	QTL (quantitative trait locus)																		78 - 82 Mbp
1		tFW1.4	S. lycopersicum, S. lycopersicum var. cerasiforme, S. pimpinellifolium, S. pennellii	237,242	Tomato QTL for fruit weight	QTL (quantitative trait locus)																		80 - 82 Mbp
1	TD011-260		S. lycopersicum	237	Tomato SNP marker, associated with tomato fruit weight	SNP (single nucleotide polymorphism)	Ref.237													PGSC0003DMG400019454	Soltu.DM.01G036520	75995460..75996110	75080193..75080843	80499017..80499664	Solyc01g097340
1	solcap_snp_c1_5267		S. tuberosum	140	Potato SNP marker, linked to potato QTL for resistance to common scab (Streptomyces sp.)	SNP (single nucleotide polymorphism)	Spud DB, http://solcap.msu.edu/potato													PGSC0003DMG403019442	Soltu.DM.01G036850	76244061..76244061	75333653..75333653	80668415..80682003	Solyc01g097640
1	TG83		S. lycopersicum	19,311	Tomato STS marker, proximal to tomato QTL for soluble solids (Brix, brx1.1)	STS (sequence-tagged-site)	TG83, SGN	TG83	77,8											PGSC0003DMG400019441	Soltu.DM.01G036860	76252612..76252101	75342204..75341693	80684563..80684098	Solyc01g097650
1	DMG400022488		S. tuberosum	253	FRIGIDA-like protein, gene with differential SNP allele frequency between pairs of potato genotype pools with differential tuber yield, SNPs causing amino acid changes, candidate gene for potato tuber yield QTL	Gene	Spud DB, SGN													PGSC0003DMG400022488	Soltu.DM.01G036690	76765048..76766528	75878300..75886600	81085319..81086616	Solyc01g098240
1	GP88		S. tuberosum	1,6,7,8,18	Potato STS marker, flanking potato QTL for tuber yield	STS (sequence-tagged-site)	CG783262, NCBI											GP88	81	PGSC0003DMG400022486	not annotated	76779837..76778277	75899877..75898317	81116668..81116527	Solyc01g098280
1	GP290		S. tuberosum	7,8	Potato STS marker (70 kD heat shock protein)	STS (sequence-tagged-site)	CG783220, NCBI											GP290	82.005			no matching position (chr12)	no matching position (chr12)	no matching position (chr12)
1	DMG400022478		S. tuberosum	253	Heat shock protein DnaJ, gene with differential SNP allele frequency between pairs of potato genotype pools with differential tuber yield, SNPs causing amino acid changes, candidate gene for potato tuber yield QTL	Gene	Spud DB, SGN													PGSC0003DMG400022478	Soltu.DM.01G037770	76818512..76821348	75937370..75941520	81148433..81150307	Solyc01g098340
1	HXT(3)		S. lycopersicum	197	Hexose transporter, sugar transport, functional candidate gene for tomato fruit sugar QTL	Gene	AI490207 , NCBI													PGSC0003DMG402028565	Soltu.DM.01G037960	77012964..77013881	76179075..76179992	81270370..81271265	Solyc01g098500
1	DMG400028576		S. tuberosum	253	Verticillium wilt disease resistance protein, gene with differential SNP allele frequency between pairs of potato genotype pools with differential tuber yield, SNP causing amino acid change, candidate gene for potato tuber yield QTL	Gene	Spud DB, SGN													PGSC0003DMG400028576	Soltu.DM.01G038250(a), Soltu.DM.01G038230(b)	77153574..77156909(a), 77147566..77150889(b)	76319620..76322950	81372892..81376224(a), 81367441..81370710(b)	Solyc01g098690(a), Solyc01g098680(b)
1	Lox		S. tuberosum	8,9,52,55,142	Lipoxygenase, clustered gene family, pathogenesis related, functional candidate gene for QRL	Gene	X95513, NCBI									Lox-b	75	Lox-b	82.001	PGSC0003DMG401024691, PGSC0003DMG400024689, PGSC0003DMG400024690, PGSC0003DMG400024693, PGSC0003DMG400024741, PGSC0003DMG400024692	Soltu.DM.01G038840(a), Soltu.DM.01G038890(b)	77664786..77665546(a), 77685502..77685937(b) et al.	76977770..76981200	81744787..81745547(a), 81754625..81753871(b) et al.	Solyc01g099160(a), Solyc01g099190(b)
1*	GP124		S. tuberosum	6,7,8,213, 247	Potato STS marker, linked to potato QRL RSe-Ib	STS (sequence-tagged-site)	CG783083 & CG783082, NCBI											GP124	82.004	# PGSC0003DMG401024742	Soltu.DM.01G038990	77763318..77760894	77056530..77058950	81811194..81808761	Solyc01g099270
1	TG116		S. lycopersicum	19,185,191,218,298,334	Tomato STS marker, linked to potato QTL for resistance to Colorado beetle	STS (sequence-tagged-site)	TG116, SGN	TG116	76	TG116	49.5	TG116	72	TG116	64					# PGSC0003DMG401024742	Soltu.DM.01G039000	77779130..77779584	77074604..77075058	81825890..81826342	Solyc01g099280
1	GP297		S. tuberosum	7,8	Potato STS marker	STS (sequence-tagged-site)	CG783227, NCBI											GP297-a	82.002	# PGSC0003DMG400024698	# Soltu.DM.01G039030	77826792..77826133	77129200..77135300	81870226..81869571	# Solyc01g099310
1	St_At5g27620		S. tuberosum	212	Potato ortholog to Sl_At5g27620 (core cell cycle gene, cyclin H)	COS2 (conserved orthologous sequence)	At5g27620, TAIR													# PGSC0003DMG400024698	# Soltu.DM.01G039030	77824874..77825602	77130775..77131503	81868035..81869041	# Solyc01g099310
1	solcap_snp_c2_2463		S. tuberosum	374	Potato SNP marker, flanking potato QTL for average tuber weight	SNP (single nucleotide polymorphism)	Spud DB, http://solcap.msu.edu/potato													PGSC0003DMG400024703	Soltu.DM.01G039100	77883287..77883187	77190813..77190713	81922556..81922461	Solyc01g099370
1	GP167		S. tuberosum	6,7,8,18	Potato STS marker, linked to potato QTL for tuber yield	STS (sequence-tagged-site)	CG783098, NCBI											GP167-a	82.003	not annotated	Soltu.DM.01G039170	77935045.. 77934496	77243336..77243885	81969060..81968529	Solyc01g099460
1	TG559		S. lycopersicum	19,246	Tomato STS marker, linked to tomato QRL EBR1.1	STS (sequence-tagged-site)	TG559, SGN													not annotated	Soltu.DM.01G039170(a), Soltu.DM.01G039160(b), Soltu.DM.01G039210(c)	77938471..77940006(a), 77916295..77917845(b), 77973655..77973922(c)	77247311..77247632	81958617..81960054	Solyc01g099440
1	CT267		S. lycopersicum	19,149,311,312,323	Tomato EST marker, proximal to tomato QRL for late blight (lb1c) and QTL for soluble solids (Brix, brx1.1), flanking tomato QTL for fruit total yield	EST (expressed sequence tag)	CT267, SGN	CT267	84,2											# PGSC0003DMG400024755	# Soltu.DM.01G039330	78041661..78041825	77350630..77350794	82073582..82073797	# Solyc01g099630
1	solcap_snp_c2_2505		S. tuberosum	247	Potato SNP marker linked to potato QRL Rse-Ib	SNP (single nucleotide polymorphism)	Spud DB, http://solcap.msu.edu/potato													# PGSC0003DMG400024755	# Soltu.DM.01G039330	78041859..78041958	77350867..77350888	82073832..82073929	# Solyc01g099630
1	P1e2		S. tuberosum	52,55	Potato EST marker (IgE-dependent histamine-releasing factor homolog)	EST (expressed sequence tag)	AJ487397, NCBI									P1e2-a	81			PGSC0003DMG400024716	Soltu.DM.01G039490(a), Soltu.DM.01G039500	78177113..78177879(a), 78184623..78185390(b)	77495600..77486000	82185682..82186452(a), 82179248..82180011(b)	Solyc01g099780(a), Solyc01g099770(b)
1	TG197		S. lycopersicum	19,242	Tomato STS marker, on tomato IL1-3, linked to tomato QTL for fruit mass and soluble solids (Brix)	STS (sequence-tagged-site)	TG197, SGN	TG197	84,2											PGSC0003DMG400002808	Soltu.DM.01G0400500	78681894..78682906	77997808..77998820	82619153..82620155	Solyc01g100280
1	GP235		S. tuberosum	6,7,8	Potato STS marker	STS (sequence-tagged-site)	CG783174, NCBI											GP235	85.006	PGSC0003DMG400002773	Soltu.DM.01G040190	78793133..78793696	78110770..78113990	82720254..82720803	Solyc01g100430
1*	GP194		S. tuberosum	6,7,8,16,18,213,247	Potato STS marker, linked to potato QRL Rse-Ib, flanking potato QTL for tuber yield	STS (sequence-tagged-site)	CG783129, & CG783128, NCBI											GP194	87	not annotated	Soltu.DM.01G040490	79079321..79077303	78402312..78402857	82982279..82980200	Solyc01g100740
1	INV-1/2		S. tuberosum	235	Beta-fructofuranosidase, invertase (EC3.2.1.26), sugar metabolism, functional candidate gene for potato tuber reducing sugar content QTL	Gene	Spud DB, SGN													PGSC0003DMG400002756	Soltu.DM.01G040550	79112534..79106486	78430100..78436100	83018351..83012653	Solyc01g100810
1	CT67		S. lycopersicum	19	Tomato EST marker	EST (expressed sequence tag)	CT67, SGN	CT67	89,9											PGSC0003DMG400002755	Soltu.DM.01G040560	79116065..79115587	78439645..78439645	83021991..83021991	Solyc01g100820
1	P1a3		S. tuberosum	52,55,212	Potato EST marker (ADP ribosylation factor 1)	EST (expressed sequence tag)	AJ487394, NCBI									P1a3	82			not annotated	Soltu.DM.01G040610	79137791..79135703	78462100..78458800	83047378..83047217	Solyc01g100870
1	TG142		S. lycopersicum	19.166	Tomato STS marker, linked to tomato QTL tv-1 for whitefly resistance	STS (sequence-tagged-site)	TG142, SGN	TG142	89,9											PGSC0003DMG400018291	Soltu.DM.01G040850	79369927..79368422	78744400..78752500	83217794..83217259	Solyc01g101090
1		WR1.1 (Tv-1)	S. habrochaites (L. hirsutum f. glabratum)	166	Tomato QTL for greenhouse whitefly (Trialeurodes vaporarium) resistance.	QRL (quantitative resistance locus)																		77 - 90 Mbp
1		CBR1.1	S. tuberosum, S. berthaultii	298.334	Potato QTL for resistance to the Colorado potato beetle	QRL (quantitative resistance locus)																73 - 82 Mbp	72 - 81 Mbp
1		CSR1.3	S. tuberosum	356	Potato QTL for resistance to common scab (Streptomyces scabies)	QRL (quantitative resistance locus)																~79 - 81 Mbp	~78 - 80 Mbp
1	TG465		S. lycopersicum	19.311	Tomato STS marker, distal to tomato QTL for soluble solids (Brix, brx1.1)	STS (sequence-tagged-site)	TG465, SGN	TG465	89,9											PGSC0003DMG400018239	Soltu.DM.01G041150	79629329..79628777	79014613..79014061	83402574..83402023	Solyc01g102310
1	solcap_snp_c2_7007		S. tuberosum	253	Potato SNP marker, differential SNP allele frequency between pairs of potato genotype pools with differential tuber yield content	SNP (single nucleotide polymorphism)	Spud DB, http://solcap.msu.edu/potato													PGSC0003DMG400018236	Soltu.DM.01G041220	79694282..79694182	79083740..79083761	83454583..83454483	Solyc01g102350
1	DMG400018273 (ADXR)		S. tuberosum	253	NADPH:adrenodoxin oxidoreductase, mitochondrial (ADXR), gene with differential SNP allele frequency between pairs of potato genotype pools with differential tuber yield, candidate gene for potato tuber yield QTL, associated with potato tuber yield	Gene	Spud DB, SGN													PGSC0003DMG400018273	Soltu.DM.01G041340	79810880..79815484	79201600..79209400	83556543..83561166	Solyc01g102490
1	CT70		S. lycopersicum	318	Tomato EST marker, flanking tomato QTL for fruit sugar content (Brix)	EST (expressed sequence tag)	U78526, NCBI	CT70A	90,6											PGSC0003DMG400018224	Soltu.DM.01G041340	79881320..79877564	79277845..79274089	83634131..83630409	Solyc01g102580
1	CP62		S. tuberosum	1,6,7,8,13	Potato EST marker (receptor protein kinase like)	EST (expressed sequence tag)	AJ487336, NCBI									CP62	89	CP62	90	PGSC0003DMG400018265, PGSC0003DMG400018263	Soltu.DM.01G041520	80003229..80004606	79359000..79365600	83719652..83721060	Solyc01g102710
1	DMG400018260		S. tuberosum	253	Histidyl-tRNA synthetase, gene with differential SNP allele frequency between pairs of potato genotype pools with differential tuber yield, SNPs causing amino acid changes, candidate gene for potato tuber yield QTL	Gene	Spud DB, SGN													# PGSC0003DMG400018260	# Soltu.DM.01G041610	80067295..80074283	79453000..79460100	83773583..83780474	# Solyc01g102800
1	TG161		S. lycopersicum	19,318	Tomato STS marker, linked to tomato QTL for soluble solids (Brix), flanking tomato QTL for fruit weight	STS (sequence-tagged-site)	TG161, SGN	TG161	92,8											# PGSC0003DMG400018260	# Soltu.DM.01G041610	80068110..80069364	79453869..79455123	83774380..83775631	# Solyc01g102800
1		tSS1.4 (brx1.1)	S. lycopersicum, S. peruvianum, S. chmielewskii, S. habrochaites (L. hirsutum), S. cheesmanii, S. pimpinellifolium, S. lycopersicum var. cerasiforme	237,242,308,311,318,323	Tomato QTL for soluble solids (Brix)	QTL (quantitative trait locus)																		83 - 85 Mbp
1		tFW1.5	S. habrochaites (L. hirsutum), S. pennellii	242,318,337	Tomato QTL for fruit weight	QTL (quantitative trait locus)																		83 - 84 Mbp
1	TG601		S. lycopersicum	19	Tomato STS marker	STS (sequence-tagged-site)	TG601, SGN	TG601	93,6											# PGSC0003DMG400018218, PGSC0003DMG400018259	# Soltu.DM.01G041620	80082719..80083236	79468478..79468995	83788525..83789043	# Solyc01g102810
1	TG237		S. lycopersicum	19,32,185,218,298,334	Tomato STS marker, on tomato IL1-3, linked to potato QTL for resistance to Colorado beetle	STS (sequence-tagged-site)	TG237, SGN	TG237	93,6	TG237	56.4	TG237	83	TG237	72					# PGSC0003DMG400018218, PGSC0003DMG400018259	# Soltu.DM.01G041620	80086222..80084654	79472131..79470413	83792036..83790601	# Solyc01g102810
1	solcap_snp_c1_2519		S. tuberosum	356	Potato SNP marker, associated with potato QTL for resistance to common scab (Streptomyces scabies)	SNP (single nucleotide polymorphism)	Spud DB, http://solcap.msu.edu/potato													PGSC0003DMG402018257	Soltu.DM.01G041640	80100897..80100797	79487319..79487219	83808897..83808797	Solyc01g102840
1	DMG400018255		S. tuberosum	253	Conserved gene of unknown function, gene with differential SNP allele frequency between pairs of potato genotype pools with differential tuber yield, SNPs causing amino acid changes, candidate gene for potato tuber yield QTL	Gene	Spud DB, SGN													PGSC0003DMG400018255	Soltu.DM.01G041650	80114450..80115691	79503630..79504880	83816017..83817089	Solyc01g102860
1	solcap_snp_c2_7248		S. tuberosum	253	Potato SNP marker (Leucine-rich repeat-containing protein), differential SNP allele frequency between pairs of potato genotype pools with differential tuber yield	SNP (single nucleotide polymorphism)	Spud DB, http://solcap.msu.edu/potato													PGSC0003DMG402020721 & PGSC0003DMG401020721	Soltu.DM.01G041930	80281660..80281560	79679985..79680006	83852797..83852960	Solyc01g102920
1*	TG528		S. lycopersicum	19,32	Tomato STS marker, on tomato IL1-3, North border of IL1-4	STS (sequence-tagged-site)	TG528, SGN	TG528	93,6											not annotated	Soltu.DM.01G042040	80417366..80416223	79821190..79820047	83997133..83996096	Solyc01g103040
1	DMG400024906		S. tuberosum	253	Conserved gene of unknown function, gene with differential SNP allele frequency between pairs of potato genotype pools with differential tuber yield, SNPs causing amino acid changes, candidate gene for potato tuber yield QTL	Gene	Spud DB, SGN													PGSC0003DMG400024906	Soltu.DM.01G042150	80522777..80520329	79924000..79932300	84104208..84101814	Solyc01g103170
1	TG440		S. lycopersicum	19,71,318	Tomato STS marker, linked with tomato QRL rx-2, flanking tomato QTL for soluble solids (Brix) and fruit weight	STS (sequence-tagged-site)	TG440, SGN	TG440	95,8											intergenic	intergenic	80534728..80535325	79938431..79938902	84119632..84120412	intergenic
1	TG600		S. lycopersicum	19	Tomato STS marker	STS (sequence-tagged-site)	TG600, SGN	TG600	95,8											PGSC0003DMG400024907 & PGSC0003DMG400024874	Soltu.DM.01G042160	80540466..80540968	79944169..79948575	84125508..84126197	Solyc01g103180
1	CT163		S. lycopersicum	19,408	Tomato EST marker, flanking tomato QTL for soluble sugars (ssc1.2)	EST (expressed sequence tag)	CT163, SGN	CT163	96,8											PGSC0003DMG400024883	Soltu.DM.01G042330	80696161..80694443	80101044..80100800	84297664..84297407	Solyc01g103400
1	solcap_snp_c2_7002		S. tuberosum	346	Potato SNP marker, linked with potato QRL for late blight (rAUDPC)	SNP (single nucleotide polymorphism)	Spud DB, http://solcap.msu.edu/potato													PGSC0003DMG400024884	Soltu.DM.01G042350	80718626..80727081	80131839..80131860	84315893..84323663	Solyc01g103420
1	St_At1g09830		S. tuberosum	212	Potato ortholog to Sl_At1g09830 (glycinamide ribonucleotide synthetase, GAR synthetase)	COS2 (conserved orthologous sequence)	At1g09830, TAIR									St_At1g09830	93.003			PGSC0003DMG400024886	Soltu.DM.01G042370	80748517..80751104	80152910..80156900	84344866..84347507	Solyc01g103440
1	TG245		S. lycopersicum	19,32,242,305,323	Tomato STS marker, on tomato IL1-3 and 1-4, linked to tomato QTL for soluble solids (Brix) and QRL rx-2, flanking tomato QTL for fruit weight (mass) and yield	STS (sequence-tagged-site)	TG245, SGN	TG245	98,2											not annotated	Soltu.DM.01G042870	81201614..81202817	80617787..80618885	84750147..84751184	Solyc01g103960
1	Solyc01g104040		S. lycopersicum	337	Tomato candidate gene (UDP-glucose:Glycoprotein Glucosyltransferase) for tomato QTL for fruit weight (tFW1.5), associated with tomato fruit weight	Gene	Solyc01g104040, SGN													not annotated	Soltu.DM.01G042970	81300949..81288628	80720741..80707815	84835058..84814907	Solyc01g104040
1	GP258		S. tuberosum	7,8	Potato STS marker	STS (sequence-tagged-site)	CG783191 & CG783192, NCBI											GP258	103	PGSC0003DMG400023789	Soltu.DM.01G043220	81489588..81488621	80913000..80918900	85012030..85011077	Solyc01g104270
1	S2a5		S. tuberosum	52.55	Potato EST marker (60S acidic ribosomal protein P1)	EST (expressed sequence tag)	AJ489133, NCBI									S2a5-b	93.002			PGSC0003DMG400023752	Soltu.DM.01G043300	81562047..81561566	80992280..80993240	85074839..85074174	Solyc01g104370
1	TG333		S. lycopersicum	19,32,149	Tomato STS marker, flanking tomato QRL for late blight (lb1c) and rx-2	STS (sequence-tagged-site)	TG333, SGN	TG333	101,6											intergenic	intergenic	81596849..81596393	81046700..81047600	85097533..85097007	intergenic
1	P10f5 (VatD)		S. tuberosum	52,55	Potato EST marker (vacuolar ATP synthase, EC3.6.1.35, 16 kD subunit)	EST (expressed sequence tag)	AJ487387, NCBI									P10f5-d	93.001					no matching position	no matching position	no matching position
1*	DMG400023773		S. tuberosum	253	Conserved gene of unknown function, gene with differential SNP allele frequency between pairs of potato genotype pools with differential tuber yield, SNP causing amino acid change, candidate gene for potato tuber yield QTL	Gene	Spud DB, SGN													PGSC0003DMG400023773	Soltu.DM.01G043690	81856093..81863256	81292900..81300000	85307446..85309027	Solyc01g104540
1	P8f11		S. tuberosum	52.55	Potato EST marker (ribosomal protein L3)	EST (expressed sequence tag)	AJ487450, NCBI									P8f11-b	95.001			PGSC0003DMG400029760, PGSC0003DMG400024915	Soltu.DM.01G043750	81918359..81917349	81408830..81411930	85350775..85349767	Solyc01g104590
1	DMG401029758		S. tuberosum	253	Pentatricopeptide repeat-containing protein, gene with differential SNP allele frequency between pairs of potato genotype pools with differential tuber yield, SNP causing amino acid change, candidate gene for potato tuber yield QTL	Gene	Spud DB, SGN													PGSC0003DMG401029758	Soltu.DM.01G043780	81944307..81942655	81431400..81436600	85372571..85370919	Solyc01g104630
1	solcap_snp_c2_9878		S. tuberosum	346	Potato SNP marker, linked with potato QRL for late blight (rAUDPC)	SNP (single nucleotide polymorphism)	Spud DB, http://solcap.msu.edu/potato													PGSC0003DMG400029771	Soltu.DM.01G044010	82083519..82086801	81582447..81582426	85463860..85465939	Solyc01g104790
1	TG430		S. lycopersicum	19,185,218,242,298,308,334	Tomato STS marker, on tomato IL1-3 and IL1-4, distal to potato QTL for resistance to Colorado beetle, linked to tomato QTL for soluble solids (Brix) and fruit weight	STS (sequence-tagged-site)	TG430, SGN	TG430B	103,5	TG430B	63.1	TG430B	85	TG430	76					PGSC0003DMG400029743	Soltu.DM.01G044080	82100234..82098011	81597700..81602280	85478016..85476003	Solyc01g104830
1	DMG400029765		S. tuberosum	253	Serine carboxypeptidase, gene with differential SNP allele frequency between pairs of potato genotype pools with differential tuber yield, SNP causing amino acid change, candidate gene for potato tuber yield QTL	Gene	Spud DB, SGN													PGSC0003DMG400029765	Soltu.DM.01G044100	82110000..82114522	81607960..81612500	85486743..85490414	Solyc01g104850
1	TG375		S. lycopersicum	19,71,318	Tomato STS marker, linked to tomato QRL rx-2, flanking tomato QTL for soluble solids (Brix) and fruit weight	STS (sequence-tagged-site)	TG375, SGN	TG375	107,3											PGSC0003DMG400012563	Soltu.DM.01G044330	82331566..82331136	81833500..81825800	85681181..85680636	Solyc01g105100
1	P8h12		S. tuberosum	52,55	Potato EST marker (protein phosphatase 2C)	EST (expressed sequence tag)	AJ487455, NCBI									P8h12	95.002			PGSC0003DMG400012581	Soltu.DM.01G044500	82462676..82465400	81966500..81971600	85814568..85817705	Solyc01g105280
1	solcap_snp_c1_14055		S. tuberosum	346	Potato SNP marker, linked with potato QRL for late blight (rAUDPC)	SNP (single nucleotide polymorphism)	Spud DB, http://solcap.msu.edu/potato													PGSC0003DMG400012575	Soltu.DM.01G044670	82618027..82623763	82126716..82126738	85935399..85941866	Solyc01g105460
1	St_At5g64350		S. tuberosum	212	Potato ortholog to Sl_At5g64350 (immunophilin)	COS2 (conserved orthologous sequence)	At5g64350, TAIR									St_At5g64350	117			PGSC0003DMG400033579	Soltu.DM.01G044940	82833900..82830835	82326830..82330260	86088275..86088183	Solyc01g105710
1	Z2300-99		S. lycopersicum	237	Tomato SNP marker, associated with tomato fruit soluble solids (Brix) and sugar content	SNP (single nucleotide polymorphism)	Ref. 237															no matching position	no matching position	86324934..86324773	Solyc01g106010
1	DMG400010679		S. tuberosum	253	F-box protein family, gene with differential SNP allele frequency between pairs of potato genotype pools with differential tuber yield, SNPs causing amino acid changes, candidate gene for potato tuber yield QTL	Gene	Spud DB, SGN													PGSC0003DMG400010679	Soltu.DM.01G045470(a), Soltu.DM.01G045460(b), Soltu.DM.01G045820(c)	83292855..83293955(a), 83290660..83291769(b), 83536960..83535845(c)	82798340..82799450	86424010..86425108(a), 86421949 ..86423061(b), 86685306..86684196(c)	Solyc01g106140(a), Solyc01g106130(b), Solyc01g106520(c)
1	TG617		S. lycopersicum	19,242	Tomato STS marker, on tomato IL1-3 and IL1-4, linked to tomato QTL for soluble solids (Brix) and QRL rx-2, flanking tomato QTL for fruit weight (mass) and yield	STS (sequence-tagged-site)	TG617, SGN	TG617	109											not annotated	Soltu.DM.01G045530	83329813..83330339	82836902..82837428	86469787..86470297	Solyc01g106190
1	CP132		S. tuberosum	6,7,8,13,52,55,59	Potato EST marker	EST (expressed sequence tag)	AJ492228 & AJ492227, NCBI									CP132	97	CP132	104	PGSC0003DMG400003119, PGSC0003DMG402003118, PGSC0003DMG401003118, PGSC0003DMG400003120	Soltu.DM.01G045650	83422443..83426061	82979926..83002656	86579267..86582611	# Solyc01g106340
1	TG17		S. lycopersicumopersicum	19,32,166,191,206,242,323	Tomato STS marker, on tomato IL1-4, South of IL1-3, linked with tomato QTL Tv-1 for whitefly resistance, proximal to potato QRL for late blight (Pi-I.2), proximal to tomato QTL tSS1.5 for soluble solids (Brix)	STS (sequence-tagged-site)	TG17, SGN	TG17	111,9	TG17	68.2									PGSC0003DMG401003118	Soltu.DM.01G045660	83431125..83431653	82990950..82989136	86580405..86578754	# Solyc01g106340
1*	solcap_snp_c1_1684		S. tuberosum	253	Potato SNP marker, differential SNP allele frequency between pairs of potato genotype pools with differential tuber yield	SNP (single nucleotide polymorphism)	Spud DB, http://solcap.msu.edu/potato													PGSC0003DMG400003102	Soltu.DM.01G045760	83501609..83501509	83059306..83059327	86650191..86650092	Solyc01g106450
1	MDH		S. lycopersicum	197	Malate dehydrogenase (EC1.1.1.37), TCA cycle, functional candidate gene for tomato fruit quality QTL	Gene	AI482809, NCBI													PGSC0003DMG400005120	Soltu.DM.01G045790	83522513..83523457	83130129..83131073	86668705..86669661	Solyc01g106480
1	DMG400037874		S. tuberosum	253	PR1 protein, pathogenesis related protein 1, gene with differential SNP allele frequency between pairs of potato genotype pools with differential tuber yield, SNPs causing amino acid changes, candidate gene for potato tuber yield QTL	Gene	Spud DB, SGN													PGSC0003DMG400037874	Soltu.DM.01G045980	83628310..83628669	83237002..83237361	86734865..86735221	Solyc01g106620
1		EBR1.1	S. lycopersicum	246,262	Tomato QTL for resistance to early blight (Alternaria solani)	QRL (quantitative resistance locus)																		74 - 88 Mbp
1		pLBR1.5 (qrAUDPC1, Pi-I.2)	S. tuberosum, S. spegazzinii, S. sparsipilum	206,294,346	Potato QTL for resistance to late blight	QRL (quantitative resistance locus)																81 - 84 Mbp	80 - 83 Mbp
1		tLBR1.3 (lb1c)	S. lycopersicum, S. habrochaites (L. hirsutum)	149	Tomato QTL for resistance to late blight	QRL (quantitative resistance locus)																		85 - 90,6 Mbp
1		rx1.2 (rx-2)	S. lycopersicum	10,32,71	Tomato QTL for resistance to Xanthomonas campestris pv vesicatoria	QRL (quantitative resistance locus)																		84 - 88 Mbp
1	TG544		S. lycopersicum	19	Tomato STS marker	STS (sequence-tagged-site)	TG544, SGN	TG544A	113,7											PGSC0003DMG401025733	Soltu.DM.01G046160	83795269..83793634	83398440..83396805	86840446..86839372	Solyc01g106770
1	solcap_snp_c2_4920		S. tuberosum	294	Potato SNP marker, associated with potato QRL for late blight (MCR)	SNP (single nucleotide polymorphism)	Spud DB, http://solcap.msu.edu/potato													PGSC0003DMG400025740	Soltu.DM.01G046300	83883288..83883388	83488944..83488965	86925045..86925145	Solyc01g106900
1	solcap_snp_c2_4843		S. tuberosum	346	Potato SNP marker, linked with potato QRL for late blight (rAUDPC)	SNP (single nucleotide polymorphism)	Spud DB, http://solcap.msu.edu/potato													PGSC0003DMG400003113	not annotated	83889829..83891176	83047800..83057200	86931206..86940622	Solyc01g106920
1	St_At3g19630		S. tuberosum	212	Potato ortholog to Sl_At3g19630 (radical SAM domain-containing protein)	COS2 (conserved orthologous sequence)	At3g19630, TAIR									St_At3g19630	95.004			# PGSC0003DMG400025840	# Soltu.DM.01G046450	83998624..83995069	83601660..83606150	87021667..87018099	# Solyc01g107040
1	TG157		S. lycopersicum	19,71	Tomato STS marker, linked to tomato QRL rx-2	STS (sequence-tagged-site)	TG157, SGN	TG157	113,7											# PGSC0003DMG400025840	# Soltu.DM.01G046450	83996321..83995244	83606140..83601660	87019361..87018278	# Solyc01g107040
1	GP228		S. tuberosum	6,7,8	Potato STS marker	STS (sequence-tagged-site)	CG783165 & CG783166, NCBI											GP228	94	PGSC0003DMG400025849	Soltu.DM.01G046650	84156924..84156259	83767210..83769960	87185244..87184600	Solyc01g107270
1	DMG400025760		S. tuberosum	253	Homeobox protein HAT3.1, gene with differential SNP allele frequency between pairs of potato genotype pools with differential tuber yield, SNP causing amino acid changes, candidate gene for potato tuber yield QTL	Gene	Spud DB, SGN													PGSC0003DMG400025760	Soltu.DM.01G046800	84276191..84280828	83891290..83895940	87293787..87298116	Solyc01g107410
1	St_At2g15320		S. tuberosum	212	Potato ortholog to Sl_At2g15320 (LRR domain protein)	COS2 (conserved orthologous sequence)	At2g15320, TAIR									St_At2g15320	115			PGSC0003DMG400025867	Soltu.DM.01G047020	84444810..84443722	84067630..84069050	87448429..87447335	Solyc01g107670
1	TG369		S. lycopersicum	19	Tomato STS marker	STS (sequence-tagged-site)	TG369, SGN	TG369	117,4											PGSC0003DMG400025885	Soltu.DM.01G047410	84739471..84738379	84379849..84378757	87684332..87683252	Solyc01g107990
1	St_At2g15570		S. tuberosum	212	Potato ortholog to Sl_At2g15570 (Thioredoxin)	COS2 (conserved orthologous sequence)	At2g15570, TAIR													# PGSC0003DMG400025887	# Soltu.DM.01G047440	84761420..84761103	84401960..84401643	87705721..87705401	# Solyc01g108020
1	S2g6		S. tuberosum	52,55,212	Potato EST marker (Thioredoxin M)	EST (expressed sequence tag)	AJ489146, NCBI									S2g6	95.003			# PGSC0003DMG400025887	# Soltu.DM.01G047440	84764971..84760994	84401260..84405640	87709724..87705293	# Solyc01g108020
1	CT137		S. lycopersicum	19,246	Tomato EST marker, flanking tomato QRL EBR1.1	EST (expressed sequence tag)	CT137, SGN													PGSC0003DMG400025888	Soltu.DM.01G047450	84768476..84768476	84409015..84409015	87713096..87713096	Solyc01g108030
1	TG255		S. lycopersicum	19,305,311	Tomato STS marker, proximal to tomato QTL for fruit weight (mass) and total yield	STS (sequence-tagged-site)	TG255, SGN	TG255	117,4											PGSC0003DMG401025788	Soltu.DM.01G047590	84845078..84843986	84486484..84485392	87770763..87769687	Solyc01g108100
1*	TG53		S. lycopersicum	6,7,8,19,71,191,242,318	Tomato STS marker, on tomato IL1-4, linked to tomato QRL rx-2, proximal to tomato QTL for fruit total yield	STS (sequence-tagged-site)	TG53, SGN	TG53	117,4	TG53	71							TG53	102	PGSC0003DMG400025806	Soltu.DM.01G047860	85110637..85111132	84758100..84763200	87997076..87997606	Solyc01g108340
1	StI009		S. tuberosum	185.218	Potato microsatellite marker in potato EST	SSR (simple sequence repeat)	Ref. 185					STI0009	97	StI009	84					# PGSC0003DMG400025900	# Soltu.DM.01G048060	85233540..85233287	84890000..84896000	88125567..88125041	# Solyc01g108500
1	STM2002		S. tuberosum	16	Potato microsatellite marker	SSR (simple sequence repeat)	Ref. 16													# PGSC0003DMG400025900	# Soltu.DM.01G048060	85230406..85230426	84892295..84892315	88121858..88121878	# Solyc01g108500
1	DMG403025920		S. tuberosum	253	Methylketone synthase Ia, gene with differential SNP allele frequency between pairs of potato genotype pools with differential tuber yield, SNPs causing amino acid changes, candidate gene for potato tuber yield QTL	Gene	Spud DB, SGN													PGSC0003DMG403025920	Soltu.DM.01G048530	85559949..85558841	85209050..85210310	88334264..88333884(a), 88316157..88315861(b)	Solyc01g108810(a), Solyc01g108780(b)
1	DMG400025931		S. tuberosum	253	GTP-binding protein alpha subunit (gna), gene with differential SNP allele frequency between pairs of potato genotype pools with differential tuber yield, SNPs causing amino acid changes, candidate gene for potato tuber yield QTL	Gene	Spud DB, SGN													PGSC0003DMG400025931	Soltu.DM.01G048750	85711084..85706369	85361090..85365800	88493692..88489067	Solyc01g109110
1	solcap_snp_c2_46451		S. tuberosum	253	Potato SNP marker, differential SNP allele frequency between pairs of potato genotype pools with differential tuber yield	SNP (single nucleotide polymorphism)	Spud DB, http://solcap.msu.edu/potato													PGSC0003DMG400025176	Soltu.DM.01G048870	85832930..85832830	85544613..85544634	88596225..88596123	Solyc01g109260
1	CP63		S. tuberosum	6,7,8	Potato EST marker	EST (expressed sequence tag)	CF802505, NCBI											CP63	99	# PGSC0003DMG400025186	# Soltu.DM.01G049110	85980225..85980021	85679600..85686000	88716496..88716441	Solyc01g109410
1	CP13		S. tuberosum	1,6,7,8,59	Potato EST marker (minor allergen)	EST (expressed sequence tag)	CF802472 & CF802471, NCBI											CP13	100.002	# PGSC0003DMG400025186, PGSC0003DMG400025188	# Soltu.DM.01G049110(a), Soltu.DM.01G049140(b)	85982249..85984414(a), 86001804..86003641(b)	85679600..85686000(a), 85703920..85706150(b)	88725633..88726961(a), 88713572 ..88715506(b)	Solyc01g109420(a), Solyc01g109400(b)
1	HXT(6)		S. lycopersicum	197	Hexose transporter, sugar transport, functional candidate gene for tomato fruit sugar QTL	Gene	AI777293, NCBI													PGSC0003DMG400025171	Soltu.DM.01G049180	86028228..86031799	85731682..85734030	88751030..88754215	Solyc01g109460
1	solcap_snp_c2_53074		S. tuberosum	253	Potato SNP marker, differential SNP allele frequency between pairs of potato genotype pools with differential tuber yield	SNP (single nucleotide polymorphism)	Spud DB, http://solcap.msu.edu/potato													PGSC0003DMG400000724	Soltu.DM.01G049370	86190061..86190160	85903960..85903981	88835478.. 88835577	Solyc01g109590
1	AGPaseS		S. tuberosum	2,7,8,59,235	ADP-glucose pyrophosphorylase S (large subunit, agps2, L1), starch metabolism, functional candidate gene for potato QTL for tuber starch and sugar content, associated with potato tuber reducing sugar content, chip quality and tuber yield	Gene	X61187, NCBI											AGPaseS-a	100.001	# PGSC0003DMG400000735	# Soltu.DM.01G049590	86380552..86376743	86092280..86097270	88985122..88981601	# Solyc01g109790
1	TG476		S. lycopersicum	19,32	Tomato STS marker, on tomato IL1-4, North of IL1-4-18	STS (sequence-tagged-site)	TG476, SGN	TG476	126,6											# PGSC0003DMG400000735	# Soltu.DM.01G049590	86378437..86379668	86094314..86095543	88983126..88984267	# Solyc01g109790
1	DMG400030954		S. tuberosum	253	Beta-galactosidase, gene with differential SNP allele frequency between pairs of potato genotype pools with differential tuber yield, candidate gene for potato tuber yield QTL	Gene	Spud DB, SGN													PGSC0003DMG400030954	Soltu.DM.01G049850	86614559..86619008	86383700..86389900	89174714..89179077	Solyc01g110000
1	TG158		S. lycopersicum	19,242,305,311,318,321,323	Tomato STS marker, on tomato IL1-4, proximal to tomato QTL for fruit total yield and QTL for fruit soluble solids (Brix) and total sugar content	STS (sequence-tagged-site)	TG158, SGN	TG158	126,6											PGSC0003DMG400030963	Soltu.DM.01G049880	86630164..86631575	86399000..86407600	89192278..89193666	Solyc01g110030
1	solcap_snp_c2_14731		S. tuberosum	253	Potato SNP marker, differential SNP allele frequency between pairs of potato genotype pools with differential tuber yield	SNP (single nucleotide polymorphism)	Spud DB, http://solcap.msu.edu/potato													not annotated	Soltu.DM.01G049940	86672004..86671904	86442634..86442655	89239009..89238911	Solyc01g110120
1		tFW1.6 (fw1.1)	S. lycopersicum, S. peruvianum	311	Tomato QTL for fruit weight (mass)	QTL (quantitative trait locus)																		88 - 90,6 Mbp
1		tFY1.4 (ydt1.1)	S. lycopersicum, S. peruvianum, S. habrochaites (L. hirsutum), S. chmielewskii, S. cheesmanii, S. pennellii	242,305,308,311,318	Tomato QTL for fruit total yield	QTL (quantitative trait locus)																		89 - 90,6 Mbp
1		tSS1.5 (brx1.2, brx1.1, red-1J, brx-1J, sugs1.1)	S. lycopersicum, S. peruvianum, S. chmielewski, S. pennellii, S. parviflorum, S. pimpinellifolium	197,242,305,311,321,408	Tomato QTL for fruit soluble solids (Brix) and sugar content	QTL (quantitative trait locus)																		89 - 90 Mbp
1		pTY1.4	S. tuberosum	235,253	Potato QTL for tuber yield	QTL (quantitative trait locus)																84 - 88,6 Mbp	83 - 88,6 Mbp
1		pTSC1.1 (Sug1a)	S. tuberosum	59,235	Potato QTL for tuber content of reducing sugars glucose and fructose (chip color)	QTL (quantitative trait locus)																84 - 88,6 Mbp	83 - 88,6 Mbp
1	StEDS5		S. tuberosum	165	Potato homologue of the Arabidopsis EDS5 gene functional in pathogen defense, functional candidate gene for potato QTL for quantitative resistance	Gene	AY615278, NCBI													PGSC0003DMG402003112	Soltu.DM.01G050120(a), Soltu.DM.01G050100(b)	86815025..86814423(a), 86808114..86807827(b)	86572000..86579800(a), 86808114..86807827(b)	89347079..89346787	Solyc01g110280
1*	solcap_snp_c2_14740		S. tuberosum	253	Potato SNP marker, differential SNP allele frequency between pairs of potato genotype pools with differential tuber yield	SNP (single nucleotide polymorphism)	Spud DB, http://solcap.msu.edu/potato													not annotated	Soltu.DM.01G050130	86823625..86823725	86598420..86598520	89364882..89364982	Solyc01g110290
1	FBPA(1)		S. lycopersicum	197	Fructose biphosphate aldolase (EC4.1.2.13), chloroplastic, Calvin cycle, functional candidate gene for tomato fruit quality QTL	Gene	AI774030, NCBI													PGSC0003DMG402003123	Soltu.DM.01G050210	86885872..86886736	86663504..86664368	89429161..89429782	Solyc01g110360
1	solcap_snp_c2_14769		S. tuberosum	383	Potato SNP marker, flanking potato QTL for resistance to Ralstonia solanacearum	SNP (single nucleotide polymorphism)	Spud DB, http://solcap.msu.edu/potato													PGSC0003DMG400001661	Soltu.DM.01G050290	86977901..86978571	86853250..86853271	89497982..89498519	Solyc01g110450
1	DMG400040387		S. tuberosum	253	Conserved gene of unknown function, with differential SNP allele frequency between pairs of potato genotype pools with differential tuber yield, SNPs causing amino acid changes, candidate gene for potato tuber yield QTL	Gene	Spud DB, SGN													PGSC0003DMG400040387	Soltu.DM.01G050360	87025635..87026087	86901490..86902660	89537934..89536793	Solyc01g110510
1	TG269		S. lycopersicum	19	Tomato STS marker	STS (sequence-tagged-site)	TG269, SGN	TG269	130,2											PGSC0003DMG400001609(a), PGSC0003DMG400001607(b)	Soltu.DM.01G050500(a), intergenic(b)	87136660..87137263(a), 87138744..87139233(b)	87020517..87021006(a), 87022601..87023090(b)	89690446..89691093(a), 89671689..89672168(b)	not annotated (a,b)
1	cLEZ11K12		S. lycopersicum	408	Tomato EST marker, flanking tomato QTL for soluble sugars (ssc1.2)	EST (expressed sequence tag)	AW625183, NCBI													PGSC0003DMG400001598	Soltu.DM.01G050660	87262817..87262059	87146718..87145960	89819628..89818585	Solyc01g150176
1	INV-1/3		S. tuberosum	235	Putative neutral invertase (EC3.2.1.26), sugar metabolism, functional candidate gene for potato tuber reducing sugar content QTL	Gene	Spud DB, SGN													PGSC0003DMG400001596	Soltu.DM.01G050680	87280254..87276318	87160540..87164480	89834749..89830929	Solyc01g110780
1	TPI		S. lycopersicum	197	Triosephosphate isomerase (EC5.3.1.1), chloroplastic (Calvin cycle), functional candidate gene for tomato fruit quality QTL	Gene	AI773352, NCBI													PGSC0003DMG400001595	Soltu.DM.01G050700	87301175..87298426	87185558..87182809	89852708..89850001	Solyc01g111120
1	GP253		S. tuberosum	7,8	Potato STS marker	STS (sequence-tagged-site)	CG783186, NCBI											GP253	100.003	PGSC0003DMG400001594	Soltu.DM.01G050710	87306488..87307067	87188140..87192640	89857824..89858392	Solyc01g111130
1	P2e5 (Cyph1)		S. tuberosum	52,55	Potato EST marker (cyclophilin, ppiase, rotamase, EC5.2.1.8)	EST (expressed sequence tag)	AJ487420, NCBI									P2e5	112			PGSC0003DMG400001630	Soltu.DM.01G050750	87328063..87328564	87214580..87215750	89876866..89877401	Solyc01g111170
1	S2e10		S. tuberosum	52,55	Potato EST marker (Ascorbate peroxidase)	EST (expressed sequence tag)	AJ489138, NCBI									S2e10	109.003			PGSC0003DMG400006175	Soltu.DM.01G051050	87556432..87553167	87445900..87451800	90093573..90090387	Solyc01g111510
1	S1b7		S. tuberosum	52,55	Potato EST marker (ribosomal protein S27)	EST (expressed sequence tag)	AJ489106, NCBI									S1b7-b	109.001					no matching position	no matching position	no matching position
1	TG580		S. lycopersicum	19,321	Tomato STS marker, linked to tomato QTL for fruit total sugar content	STS (sequence-tagged-site)	TG580, SGN													PGSC0003DMG400006189	Soltu.DM.01G051110	87641401..87644097	87544498..87547258	90144600..90145720	Solyc01g111560
1	solcap_snp_c1_11288		S. tuberosum	253	Potato SNP marker, differential SNP allele frequency between pairs of potato genotype pools with differential tuber yield content	SNP (single nucleotide polymorphism)	Spud DB, http://solcap.msu.edu/potato													PGSC0003DMG401006188	Soltu.DM.01G051120	87655187..87655087	87564400..87569500	90155234..90155134	Solyc01g111570
1	CT190		S. lycopersicum	19	Tomato EST marker	EST (expressed sequence tag)	AA824902, NCBI	CT190	131,9											PGSC0003DMG400006170	Soltu.DM.01G051150	87674292..87674497	87577507..87577712	90170160..90170488	Solyc01g111600
1	HPR		S. tuberosum	293	Hydroxypyruvate reductase, in potato differential expression between quantitative late blight resistant and susceptible genotyp pools, functional candidate gene for late blight QRL, associated with potato late blight QRL (rAUDPC)	Gene	Spud DB, SGN													PGSC0003DMG400006186	Soltu.DM.01G051180	87708032..87712127	87612470..87616580	90201815.. 90205057	Solyc01g111630
1		pBWR1.1 (qBWR-1)	S. tuberosum	383	Potato QTL for resistance to Ralstonia solanacearum	QRL (quantitative resistance locus)																87 - 88 Mbp	86 - 88 Mbp
1		pLBR1.6	S. tuberosum	293,294	Potato QTL for maturity corrected resistance to late blight (MCR)	QRL (quantitative resistance locus)																87 - 88,3 Mbp	87 - 88,6 Mbp
1	solcap_snp_c2_37816		S. tuberosum	383	Potato SNP marker, linked to potato QTL for resistance to Ralstonia solanacearum	SNP (single nucleotide polymorphism)	Spud DB, http://solcap.msu.edu/potato													PGSC0003DMG400018043	Soltu.DM.01G051280	87796586..87796488	87746107..87746128	90275701..90275603	Solyc01g111730
1	VatpB(2)		S. lycopersicum	197	Vacuolar ATPase, B subunit (proton transport), functional candidate gene for tomato fruit quality QTL	Gene	AI485914, NCBI													PGSC0003DMG400003419	Soltu.DM.01G051310	87828787..87829648	88200567..88199706	90296927.. 90297762	Solyc01g111760
1	DMG400018659		S. tuberosum	253	Dimethylaniline monooxygenase, N-oxide forming, gene with differential SNP allele frequency between pairs of potato genotype pools with differential tuber yield, SNPs causing amino acid changes, candidate gene for potato tuber yield QTL	Gene	Spud DB, SGN													PGSC0003DMG400018659	Soltu.DM.01G051730	88204895..88196715	87833400..87841600	90576742..90573757(a), 90579923..90577672(b)	Solyc01g112120(a), Solyc01g112140(b)
1	DMG400018654		S. tuberosum	253	Conserved gene of unknown function, with differential SNP allele frequency between pairs of potato genotype pools with differential tuber yield, SNP causing amino acid change, candidate gene for potato tuber yield QTL	Gene	Spud DB, SGN													PGSC0003DMG400018654	Soltu.DM.01G051620	88123114..88122275	87915070..87915910	90511074..90510309	Solyc01g112025
1	solcap_snp_c2_31044		S. tuberosum	383	Potato SNP marker, flanking potato QTL for resistance to Ralstonia solanacearum	SNP (single nucleotide polymorphism)	Spud DB, http://solcap.msu.edu/potato													PGSC0003DMG401018633 & PGSC0003DMG402018633	Soltu.DM.01G051520	88057079..88058045	87982249..87982270	90453148..90453548	not annotated
1	TG27		S. lycopersicum	19,32,166,191,242,305,311,318,321,323	Tomato STS marker, South border of tomato IL1-4 and IL1-4-18, flanking tomato QTL Tv-1 for whitefly resistance, linked to tomato QTL for soluble solids (Brix), flanking tomato QTL for fruit weight and total yield	STS (sequence-tagged-site)	TG27, SGN	TG27	133,3	TG27	75.6									PGSC0003DMG400014661	Soltu.DM.01G051810	88250567..88253804	88315856..88319093	90593076..90595094	Solyc01g112180
1*	solcap_snp_c1_9406		S. tuberosum	294	Potato SNP associated with potato QRL for late blight (MCR)	SNP (single nucleotide polymorphism)	Spud DB, http://solcap.msu.edu/potato													PGSC0003DMG400014677	Soltu.DM.01G051860	88282150..88282050	88347379..88347400	90615536..90615436	Solyc01g112210
1	PSTR-b		S. spegazzinii	5,6,8,13	Potato subtelomeric repeat	STS (sequence-tagged-site)	spg108, Ref. 5											PSTR-b	100.004	intergenic	intergenic	88579487..88579271(a), 88588915..88588702(b), 88589762..88589538(c)	88653543..88653259	no matching position
