# Supplementary material for: A physical map of traits of agronomic importance based on potato and tomato genome sequences
Source: Front Genet. 2023 Jul 25;14:1197206. doi: 10.3389/fgene.2023.1197206 (PMC10411547; doi:10.3389/fgene.2023.1197206)
Supplement: Supplementary file 10 [file Table10.XLSX]

## Sheet: Chromosome 10
Markers included in Figure 10 are labelled with *	Colour codes: Bright green: Resistance to oomycete (Phytophthora). Dull green: Resistance to fungus. Purple: Resistance to bacterium. Blue: Resistance to virus. Magenta: Resistance to nematode. Red: Resistance to insect. Orange: QTL for sugar content. Yellow: QTL für yield. Maroon: QTL for maturity.				Green: Candidate genes for QRL. Yellow: Candidate genes for yield. Blue: Central metabolism genes. Orange: Carbohydrate metabolism genes, candidate genes for sugar content.			Tomato mapping population: Tomato-EXPEN 1992 (Sl_VF36xLA716), Tanksley et al. (1992) Genetics 132, 1141-1160		Potato mapping population: Potato TxB 1992 (N263), Bonierbale et al. (1988) Genetics 120, 1095-1103		Potato mapping population: Ghislain et al. (2009) Mol. Breed. 23, 377-388		Potato mapping population: Feingold et al. (2005) Theor. Appl. Genet. 111, 456-466		Potato mapping population: F1840, Gebhardt et al. (1991) Theor. Appl. Genet. 83, 49-57		Potato mapping population: BC9162, Gebhardt et al. (1989) Theor. Appl. Genet. 78, 65-75		Identical genes matching to different markers or loci are indicated with #	Identical genes matching to different markers or loci are indicated with #	Colour codes as in columns B and C. Inversions and translocations are framed in black	Differences of physical marker order of version v4.03 versus v6.1 are indicated by red letters. Colour codes as in columns B and C.	Colour codes as in columns B and C. Inversions and translocations are framed in black	Identical genes matching to different markers or loci are indicated with #
Chromosome	Marker or gene, mapped directly by sequence alignment	R gene, QRL or QTL, mapped indirectly by sequence alignment of linked, associated and flanking markers	Origin of marker or trait	Numerical codes of references (see Table S15)	Marker or locus description	Marker or locus category	Sequence source: Accession(s), database, reference	Marker	Marker position [cM]	Marker	Marker position [cM]	Marker	Marker position [cM]	Marker	Marker position [cM]	Marker	Marker position [cM]	Marker	Marker position [cM]	Potato locus (DM1-3 v4.03)	Potato locus (DM1-3 v6.1)	Potato position chr10 (DM1-3 v6.1) [bp]	Potato position chr10 (DM1-3 v4.03) [bp]	Tomato position (SL4.0chr10) [bp]	Tomato locus (SL4.0chr10)
10	GP289		S. tuberosum	8,16	Potato STS marker	STS (sequence-tagged-site)	CG783219, NCBI											GP289	0.002	not annotated	Soltu.DM.10G000490	00412654..412015	00460645..461224	no matching position
10	St_At5g60990		S. tuberosum	212	Potato ortholog to Sl_At5g60990 (DEAD/DEAH box helicase)	COS2 (conserved orthologous sequence)	At5g60990, TAIR									St_At5g60990	5.005			PGSC0003DMG400011245	Soltu.DM.10G000610(a), Soltu.DM.10G003220	00555632..551772(a), 02436658..2433858(b) et al.	00604900..598400	00320112..316858(a), 01739266..1736236(b) et al.	Solyc10g005520(a), Solyc10g007550(b)
10*	DMG400008685		S. tuberosum	253	Neighbour of COX4 (cytochrome c oxidase subunit 4), gene with differential SNP allele frequency between pairs of potato genotype pools with differential tuber yield, SNPs causing amino acid changes, candidate gene for potato tuber yield QTL	Gene	Spud DB, SGN													PGSC0003DMG400008685	Soltu.DM.10G000880	00784148..780638	00836830..841700	00513681..510286	Solyc10g005780
10	St_At3g13235		S. tuberosum	212	Potato ortholog to Sl_At3g13235 (ubiquitin family protein)	COS2 (conserved orthologous sequence)	At3g13235, TAIR									St_At3g13235	4			PGSC0003DMG400014406	Soltu.DM.10G001040	00870935..864777	00922800..930300	00573450..569937	Solyc10g005890
10	STM2012		S. tuberosum	16	Potato microsatellite	SSR (simple sequence repeat)	Ref. 16											STM2012	0.003	PGSC0003DMG400014417	Soltu.DM.10G001250	01062650..1062672	01122790..1121490	00751239..750682	Solyc10g006130
10	solcap_snp_c2_826		S. tuberosum	253	Potato SNP marker, differential SNP allele frequency between pairs of potato genotype pools with differential tuber yield	SNP (single nucleotide polymorphism)	Spud DB, http://solcap.msu.edu/potato													# PGSC0003DMG400014421	# Soltu.DM.10G001390	01143300..1143400	01204134..1204155	00812106..812166	# Solyc10g006240
10	TG271		S. lycopersicum	19,149,311	Tomato STS marker, flanking tomato QRL lb10 for late blight, linked to tomato QTL for total fruit yield	STS (sequence-tagged-site)	TG271, SGN	TG271	2											# PGSC0003DMG400014421	# Soltu.DM.10G001390	01143551..1145027	01204345..1205821	00812317..813486	# Solyc10g006240
10	TG313		S. lycopersicum	19,103,242,331	Tomato STS marker, on tomato IL10-1, linked to potato QTL for late blight resistance, flanking tomato QTL for whitefly resistance	STS (sequence-tagged-site)	TG313, SGN	TG313	0	TG313	0									# PGSC0003DMG400014421	# Soltu.DM.10G001390	01143551..1143950	01208690..1203780	00812317..812848	# Solyc10g006240
10		WR10.1	S. lycopersicum, S. galapagense	329,331	Tomato QTL for whitefly resistance	QRL (quantitative resistance locus)																		0 - 1 Mbp
10	TG230		S. lycopersicum	19,32,125,185,218,242,311,314,321,324	Tomato STS marker, North border of tomato IL10-1 and IL10-1-1, flanking tomato QRL BW-10, linked to tomato QTL for fruit weight, total yield and maturity, distal to tomato QTL for fruit total sugar content	STS (sequence-tagged-site)	TG230, SGN	TG230	0	TG230	0	TG230	1	TG230	0					PGSC0003DMG402014396	Soltu.DM.10G001560	01259142..1261150	01320000..1327200	00909018..910096	Solyc10g006410
10	C2_At5g06430		S. lycopersicum	331	Tomato COS marker, flanking tomato QTL for whitefly resistance	COS2 (conserved orthologous sequence)	At5g06430, TAIR													PGSC0003DMG400014433	Soltu.DM.10G001710	01348739..1347114	01421308..1421268	00980868..979568	Solyc10g006520
10	DMG400024997		S. tuberosum	253	Indole-3-acetic acid-amido synthetase GH3.6, gene with differential SNP allele frequency between pairs of potato genotype pools with differential tuber yield, SNPs causing amino acid changes, candidate gene for potato tuber yield QTL	Gene	Spud DB, SGN													PGSC0003DMG400024997	Soltu.DM.10G002020(a), Soltu.DM.10G002010(b)	01539445..1541432(a), 01510726..1512548(b) et al.	01577400..1585500	01028882 ..1030689(a), 01023290..1021246(b)	Solyc10g006615 & Solyc10g006630(a), Solyc10g006610(b)
10*	ACRE20		S. tuberosum	293,385	Avr9/Cf-9 rapidly elicited protein 20, in potato expression transiently upregulated after infection with P. infestans, differential expression between quantitative resistant and susceptible genotype pools, functional candidate gene for late blight QRL, associated with potato late blight QRL (MCR)	Gene	Spud DB													PGSC0003DMG400025023	Soltu.DM.10G002260	01566100..1562751	01635880..1639230	01059011..1053280	Solyc10g006680 & Solyc10g006690
10	solcap_snp_c2_950		S. tuberosum	253	Potato SNP marker, differential SNP allele frequency between pairs of potato genotype pools with differential tuber yield	SNP (single nucleotide polymorphism)	Spud DB, http://solcap.msu.edu/potato													PGSC0003DMG400025001	Soltu.DM.10G002130	01612765..1612865	01697854..1697875	01105785..1105885	Solyc10g006770
10	St_At5g54310		S. tuberosum	212	Potato ortholog to Sl_At5g54310 (member of ARF GAP domain (AGD) family)	COS2 (conserved orthologous sequence)	At5g54310, TAIR									St_At5g54310-b	6.004			# PGSC0003DMG400025029	# Soltu.DM.10G002200	01683443..1681248	01764700..1771200	01174481..1172240	# Solyc10g006850
10	CT105		S. lycopersicum	19	Tomato EST marker	EST (expressed sequence tag)	AA824807, NCBI	CT105B	2											# PGSC0003DMG400025029	# Soltu.DM.10G002200	01680055..1680296	01765783..1766024	01170416..1170657	# Solyc10g006850
10	solcap_snp_c2_992		S. tuberosum	383	Potato SNP marker, flanking potato QTL for resistance to Ralstonia solanacearum	SNP (single nucleotide polymorphism)	Spud DB, http://solcap.msu.edu/potato													PGSC0003DMG400025008	Soltu.DM.10G002280	01765344..1765244	01861455..1861476	01238517..1238417	Solyc10g006920
10	TG122		S. lycopersicum	19,191	Tomato STS marker	STS (sequence-tagged-site)	TG122, SGN	TG122	2	TG122	1.3									not annotated	# Soltu.DM.10G002290	01786624..1789068	01882762..1885206	01251324..1253862	# Solyc10g006930
10	St_At3g15410		S. tuberosum	212	Potato ortholog to Sl_At3g15410 (Leucine rich repeat)	COS2 (conserved orthologous sequence)	At3g15410, TAIR									St_At3g15410	6.005			not annotated	# Soltu.DM.10G002290	01789561..1782836	01885699..1878974	01254508..1252009	# Solyc10g006930
10	S3e8		S. tuberosum	52,55,212	Potato EST marker (Unknown protein)	EST (expressed sequence tag)	AJ489159, NCBI									S3e8	6.001			not annotated	# Soltu.DM.10G002290	01792124..1789058	01885550..1885689	01256845.. 1253852	# Solyc10g006930
10	St_At1g53000		S. tuberosum	212	Potato ortholog to Sl_At1g53000 (cytidylyltransferase family)	COS2 (conserved orthologous sequence)	At1g53000, TAIR									St_At1g53000	6.003			PGSC0003DMG400025035	Soltu.DM.10G002320	01816301..1812519	01908140..1912350	01279598..1276454	Solyc10g006980
10	DMG400025036		S. tuberosum	253	Nucleic acid binding protein, gene with differential SNP allele frequency between pairs of potato genotype pools with differential tuber yield, SNPs causing amino acid changes, candidate gene for potato tuber yield QTL	Gene	Spud DB, SGN													# PGSC0003DMG400025036	# Soltu.DM.10G002330	01818532..1816965	01915208..1913731	01281779..1280423	# Solyc10g006990
10	CT16		S. lycopersicum	19,311	Tomato EST marker, proximal to tomato QTL for fruit weight and total yield	EST (expressed sequence tag)	CT16, SGN	CT16	8											# PGSC0003DMG400025036	# Soltu.DM.10G002330	01819259..1817782	01915208..1913731	01282497..1281069	# Solyc10g006990
10		tM10.1 (mat10.1)	S. lycopersicum	314	Tomato QTL for maturity	QTL (quantitative trait locus)																		0 - 2 Mbp
10		pTY10.1	S. tuberosum	18,253	Potato QTL for tuber yield	QTL (quantitative trait locus)																0 - 3 Mbp	0 - 3 Mbp
10		tFY10.1 (ydt10.1)	S. lycopersicum, S. peruvianum	311	Tomato QTL for total fruit yield	QTL (quantitative trait locus)																		0 - 2 Mbp
10		tFW10.1 (fw10.1)	S. lycopersicum, S. peruvianum, S. parviflorum, S. pennellii	242,311,314,324	Tomato QTL for fruit weight	QTL (quantitative trait locus)																		0 - 2 Mbp
10		tSS10.1 (red-10A, ssc10a, sugs10.3, sugs10.1, ssc10.11)	S. lycopersicum, S. pennellii, S. peruvianum, S. chmielewskii, S. pimpinellifolium	197,242,301,313,321,408	Tomato QTL for fruit soluble solids (Brix) and sugar content	QTL (quantitative trait locus)																		1 - 3 Mbp
10		tBWR10.1 (BW-10)	S. lycopersicum	10,32,125	Tomato QTL for resistance to bacterial wilt (Ralstonia solanacearum)	QRL (quantitative resistance locus)																		(1 - 59 Mbp)
10		Eca10B	S. tuberosum	9,23	Potato QTL for tuber and leaf resistance to Erwinia carotovora ssp atroseptica	QRL (quantitative resistance locus)																0 - 2 Mbp	0 - 2 Mbp
10		tLBR10.1 (lb10)	S. lycopersicum, S. habrochaites (L. hirsutum)	149,342,384	Tomato QRL for late blight	QRL (quantitative resistance locus)																		1 - 5 Mbp
10		pLBR10.1	S. microdontum	103,181,293	Potato QTL for maturity corrected resistance to late blight (MCR), originated from S. microdontum	QRL (quantitative resistance locus)																0 - 4 Mbp	0 - 4 Mbp
10		RSe-Xb	S. tuberosum	247	Potato QTL for resistance to Synchytrium endobioticum	QRL (quantitative resistance locus)																0 - 3 Mbp	0 - 3 Mbp
10	PPC		S. tuberosum	2,8,23	Phosphoenolpyruvate carboxylase (EC4.1.1.31), glycolysis, oxidative pentose phosphate pathway, candidate gene for potato tuber quality QTL, proximal to potato QRL Eca10B	Gene	X67053, NCBI											Ppc-a	20	# PGSC0003DMG400021264	# Soltu.DM.10G002820	02235689..2229153	02351000..2359200	01573551..1567050	# Solyc10g007290
10	solcap_snp_c2_1106		S. tuberosum	247	Potato SNP marker, linked to potato QRL RSe-Xb	SNP (single nucleotide polymorphism)	Spud DB, http://solcap.msu.edu/potato													# PGSC0003DMG400021264	# Soltu.DM.10G002820	02234710..2234610	02356785..2356806	01572562..1572462	# Solyc10g007290
10	S164795		S. lycopersicum	342	Tomato KASP marker, flanking tomato QRL for late blight	STS (sequence-tagged-site)	Ref. 342													none(a), PGSC0003DMG400021259(b)	Soltu.DM.10G003030(a), Soltu.DM.10G003020(b)	02343361..2340872(a), 2337572..2337028(b)	02460426..2460402(a), 2465339..2465315(b)	01635188..1633988(a), 01640046..1639498(b)	Solyc10g007370(a), Solyc10g007380(b)
10	solcap_snp_c1_289		S. tuberosum	247	Potato SNP marker, linked to potato QRL RSe-Xb	SNP (single nucleotide polymorphism)	Spud DB, http://solcap.msu.edu/potato													PGSC0003DMG400021258	Soltu.DM.10G003040	02346264..2346164	02468552..2468573	01643096..1642996	Solyc10g007390
10	TG303		S. lycopersicum	19,32,149,182,218,242,408	Tomato STS marker, on tomato IL10-1, South border of IL10-1-1, linked to tomato QRL lb10 for late blight, flanking potato locus Ro, distal to tomato QTL ssc10.11 for soluble solids (Brix)	STS (sequence-tagged-site)	TG303, SGN	TG303	12	TG303	1.3	TG303	0							PGSC0003DMG400021256	Soltu.DM.10G003060	02360182..2358846	02480400..2487600	01655978..1654748	Solyc10g007410
10	CT60		S. lycopersicum	19	Tomato EST marker	EST (expressed sequence tag)	CT60, SGN	CT60	12											# PGSC0003DMG400021254	# Soltu.DM.10G003140	02399417..2399575	02522841..2522999	01704748..1704915	# Solyc10g007480
10	DMG400021254		S. tuberosum	253	Rhamnose synthase, gene with differential SNP allele frequency between pairs of potato genotype pools with differential tuber yield, SNP causing amino acid change, candidate gene for potato tuber yield QTL	Gene	Spud DB, SGN													# PGSC0003DMG400021254	# Soltu.DM.10G003140	02402386..2399142	02522560..2525820	01707679..1704491	# Solyc10g007480
10	GLO		S. tuberosum	2	Glycolate oxidase (EC1.1.3.15), Calvin cycle, photorespiration, functional candidate gene for potato tuber quality QTL	Gene	X92888, NCBI													# PGSC0003DMG400021248	# Soltu.DM.10G003260	02493529..2490822	02625350..2623061	01779810..1777757	# Solyc10g007600
10	CT125		S. lycopersicum	19	Tomato EST marker	EST (expressed sequence tag)	CT125, SGN	CT125	12											# PGSC0003DMG400021248	# Soltu.DM.10G003260	02494843..2493250	02627082..2625489	01781298..1779743	# Solyc10g007600
10*	CD56		S. lycopersicum	19,191,301	Tomato EST marker, linked to tomato QTL for soluble solids (Brix)	EST (expressed sequence tag)	AA824675, NCBI	CD56	12	CD56	1.3									PGSC0003DMG400021287	Soltu.DM.10G003340	02540152..2540387	02672351..2672586	01832636..1832871	Solyc10g007680 & Solyc10g007690
10	TG566		S. lycopersicum	19,324	Tomato STS marker, proximal to tomato QTL for fruit weight (tFW10.1)	STS (sequence-tagged-site)	TG566, SGN	TG566	16											PGSC0003DMG400021242	Soltu.DM.10G003390	02589607..2590133	02724961..2725487	01865035..1865564	Solyc10g007740
10	CP47		S. tuberosum	1,6,7,8,13,18,52,55	Potato EST marker, linked to potato QTL for tuber yield	EST (expressed sequence tag)	AJ487332, NCBI									CP47-a	0	CP47-b	22	PGSC0003DMG400010552	not annotated	02899170..2899390	03103486..3103016	01956705..1956517	Solyc10g007870
10	StAOS3		S. tuberosum	165	Potato homolog of the Arabidopsis AOS gene, functional in jasmonate pathway, functional candidate gene for QRL	Gene	AY615276, NCBI													PGSC0003DMG400010557	Soltu.DM.10G003720	03025479..3024677	03208680..3210360	02001217..2000415	Solyc10g007960
10	CP51		S. tuberosum	1,6,7,8,13,16,48,49,52,55	Ribosomal protein L11	EST (expressed sequence tag)	AJ487334, NCBI									CP51-a	5.001	CP51-a	21	# PGSC0003DMG402010558	# Soltu.DM.10G003730	03073715..3073062	03260380..3263340	02015498..2014828	# Solyc10g007980
10	S1b9		S. tuberosum	52,55	Ribosomal protein L11	EST (expressed sequence tag)	AJ489108, NCBI									S1b9-a	5.003			# PGSC0003DMG402010558	# Soltu.DM.10G003730	03074916..3073037	03260380..3263340	02016566..2014803	# Solyc10g007980
10	GP516		S. tuberosum	13,49,52,55	Potato STS marker	STS (sequence-tagged-site)	AJ487369, NCBI									GP516-a	5.004			not annotated	Soltu.DM.10G003790	03149856..3149807	03338946..3338897	02081531..2081505	Solyc10g008040
10*	CT234		S. lycopersicum	19,218,313	Tomato EST marker, flanking tomato QTL for fruit soluble solids (Brix)	EST (expressed sequence tag)	CT234, SGN	CT234	20.8			CT234	5							PGSC0003DMG400021676	Soltu.DM.10G004380	03741588..3743149	04063327..4064888	02516955..2518476	Solyc10g008520
10	TG540		S. lycopersicum	19,32,314,321	Tomato STS marker, on tomato IL10-1, South of IL10-1-1, linked to tomato QTL for fruit total sugars, proximal to tomato QTL for maturity	STS (sequence-tagged-site)	TG540, SGN	TG540	12											PGSC0003DMG400021663	Soltu.DM.10G004440	03808191..3809243	04102912..4103964	02543566.. 2544600	Solyc10g008560
10	St_At2g33990		S. tuberosum	212	Potato ortholog of Sl_At2g33990 (IQ-domain 9 (iqd9))	COS2 (conserved orthologous sequence)	At2g33990, TAIR									St_At2g33990	13			PGSC0003DMG400026621	Soltu.DM.10G004700	04094942..4092880	04434400..4440300	02739627..2737475	Solyc10g008790
10	At2E08 (AT5G65360)		A. thaliana	52,55	Arabidopsis EST marker (Histone H3)	EST (expressed sequence tag)	W43043, NCBI; AT5G65360, TAIR									At2E8-c	9			PGSC0003DMG400022836	Soltu.DM.10G004810	04175343..4175750	04517860..4518540	02813324..2813731	Solyc10g008910
10	TPT		S. tuberosum	2,7,8,181	Triose-phosphate translocator, sugar transport, functional candidate gene for potato tuber starch and sugar content QTL, linked to potato QRL for late blight	Gene	X67045, NCBI									Tpt	6.002			PGSC0003DMG400022832	Soltu.DM.10G004860	04225845..4230323	04573530..4568960	02881422..2885580	not annotated
10*	CD45		S. lycopersicum	19,191,301,321	Tomato EST marker, proximal to tomato QTL for total fruit sugar content and soluble solids (Brix)	EST (expressed sequence tag)	AA824670 , NCBI	CD45	27.5	CD45	1.3									PGSC0003DMG400010820	Soltu.DM.10G005250	04559888..4559593	04862358..4862063	03102133..3101847	Solyc10g009230
10	solcap_snp_sl_62952		S. lycopersicum	329	Tomato SNP marker, linked to tomato QTL for whitefly resistance	SNP (single nucleotide polymorphism)	sl_62952, SGN													PGSC0003DMG400019398	Soltu.DM.10G005730	05687067..5686967	05991117..5991017	03776049..3775949	Solyc10g011740
10	PAL		S. tuberosum	1,6,7,8,9,385	Phenylalanine ammonia lyase,clustered gene family, pathogenesis related, in potato differential expression between quantitative resistant and susceptible genotype pools, functional candidate gene for QRL	Gene	X63104, NCBI											PAL-d	28.003	PGSC0003DMG400019386	Soltu.DM.10G005900(a), Soltu.DM.10G020990(b)	05985544..5986895(a), 52866189..52864841(b)	06305160..6301460	4011363..4012714(a), 4023720..4025071(b) et al.	Solyc10g011925(a), not annotated(b)
10	S1e5		S. tuberosum	52,55	Potato EST marker (Putative protein)	EST (expressed sequence tag)	AJ489119, NCBI									S1e5-b	12			PGSC0003DMG401019388	Soltu.DM.10G005960	06036422..6036638	06349800..6363100	no matching position
10*	TG560		S. lycopersicum	19,149	Tomato STS marker, linked to tomato late blight QRL lb10		TG560, SGN	TG560	31.1											PGSC0003DMG400019412	Soltu.DM.10G005990	06129597..6130795	06456938..6458136	04196265..4197372	Solyc10g012070
10	solcap_snp_sl_34365		S. lycopersicum	369,384	Tomato SNP marker, flanking tomato QRL Ty-6, linked to tomato QRL for late blight	SNP (single nucleotide polymorphism)	sl_34365, SGN													PGSC0003DMG400019395	Soltu.DM.10G006180	06386082..6385982	06732475..6732375	04515396..4515296	Solyc10g012240
10		pBWR9.1 (qBWR-4)	S. tuberosum	383	Potato QTL for resistance to Ralstonia solanacearum	QRL (quantitative resistance locus)																2 - ~8 Mbp	2 - ~8 Mbp
10	solcap_snp_c2_32779		S. tuberosum	383	Potato SNP marker, linked to potato QTL for resistance to Ralstonia solanacearum	SNP (single nucleotide polymorphism)	Spud DB, http://solcap.msu.edu/potato													PGSC0003DMG400019418	Soltu.DM.10G006190	06397948..6398048	06744384..6744405	04645663..4645762(a), 04766556..4766655(b)	Solyc10g012290(a), Solyc10g012350(b)
10	DBE-10		S. tuberosum	235	Isoamylase isoform 1, debranching enzyme (EC3.2.1.41), starch metabolism, functional candidate gene for potato tuber starch and sugar content QTL	Gene	Spud DB, SGN													PGSC0003DMG400030253	Soltu.DM.10G007060	07899618..7897543	38081140..38083210	no matching position
10	CP59		S. tuberosum	1,6,7,8,223	Potato EST marker, flanking potato QRL for late blight	EST (expressed sequence tag)	CF802503, NCBI											CP59	33	not annotated	Soltu.DM.10G007330(a), Soltu.DM.10G009260(b)	08739127..8739635(a), 19921123..19910374(b)	39978500..39979008	no matching position
10*	CT91		S. lycopersicum	19	Tomato EST marker	EST (expressed sequence tag)	CT91, SGN	CT91A	27.3											PGSC0003DMG400009588	Soltu.DM.10G007490	09447069..9446888	40653732..40653551	07002955..7002771	Solyc10g018250
10	CD38		S. lycopersicum	19	Tomato EST marker	EST (expressed sequence tag)	AA824667, NCBI	CD38A	24	CD38A	7.1									PGSC0003DMG400022088	Soltu.DM.10G007540	09502753..9502979	20333553..20333779	07055279..7055505	Solyc10g018300
10	At2F09 (AT5G40810)		A. thaliana	52,55	Arabidopsis EST marker (Cytochrome c1, heme protein precursor)	EST (expressed sequence tag)	Z25972, NCBI; AT5G40810, TAIR									At2F9-d	17.002					no matching position	no matching position	no matching position
10	InvInh-10/1		S. tuberosum	235	Invertase/pectin methylesterase inhibitor family protein, sugar metabolism, candidate gene for potato tuber reducing sugar content QTL	Gene	Spud DB, SGN													PGSC0003DMG400001276	Soltu.DM.10G007580	09749987..9750036	22401030..22401750	07136858..7136907	Solyc10g018330
10	STM0051		S. tuberosum	16,218	Potato microsatellite marker	SSR (simple sequence repeat)	Ref. 16					STM0051	11							intergenic	intergenic	10753757..10753776	23484569..23484588	no sequence homology
10*	TG386		S. lycopersicum	19,178,185,218,334	Tomato STS marker, linked to potato QTL for late blight, flanking potato QTL for resistance to Colorado beetle	STS (sequence-tagged-site)	TG386, SGN	TG386	34	TG386	7.1	TG386	13	TG386	16					PGSC0003DMG400026375	Soltu.DM.10G008010	11548325..11548045	24281800..24275900	17662163..17661822	Solyc10g037980
10		tSS10.2 (ssc10.1, brx-10B, ssc10.11)	S. lycopersicum, S. pennellii, S. pimpinellifolium	197,242,332,408	Tomato QTL for fruit soluble solids (Brix)	QTL (quantitative trait locus)																		19 - 22 Mbp
10	cLER4F5a		S. lycopersicum	408	Tomato EST marker, flanking tomato QTL ssc10.11 for soluble solids (Brix)	EST (expressed sequence tag)	AI772920, NCBI													not annotated	Soltu.DM.10G011440	31962141..31961592	17808794..17808794	25668776..25668142	Solyc10g044520
10*	CP104		S. tuberosum	6,7,8,37	Potato EST marker	EST (expressed sequence tag)	CF802462, NCBI											CP104-a	31	not annotated	not annotated	14209206..14202324	26929295..26935698	29086597..29086846	not annotated
10	Ro		S. tuberosum	182	Potato tuber shape: round/long	Morphological trait																	2 - 33 Mbp
10		tM10.2 (eaTG43)	S. lycopersicum, S. lycopersicum var. cerasiforme	405	Tomato QTL for earliness or maturity	QTL (quantitative trait locus)																		~ 30 - 34 Mbp
10		tFY10.2 (twTG43)	S. lycopersicum, S. lycopersicum var. cerasiforme	405	Tomato QTL for total fruit weight or yield	QTL (quantitative trait locus)																		~ 30 - 34 Mbp
10		tFW10.2 (fw-10B)	S. lycopersicum, S. pennellii	197,242	Tomato QTL for fruit weight	QTL (quantitative trait locus)																		(2 - 59 Mbp)
10*	TG43		S. lycopersicum	6,7,8,19,182,191,242,405	Tomato STS marker, on tomato IL10-1, flanking potato locus Ro, linked to tomato QTL for earliness (maturity), total fruit weight (yield) and fruit number	STS (sequence-tagged-site)	TG43, SGN	TG43	32.7	TG43	7.1							TG43-a	30.001	PGSC0003DMG400028772	Soltu.DM.10G010890	30110300..30109865	33541900..33551100	31628084..31627579	Solyc10g045290
10	STG0025		S. tuberosum	218	Potato microsatellite marker in potato EST	SSR (simple sequence repeat)	BQ506618, NCBI					STG0025	14							PGSC0003DMG400028767	Soltu.DM.10G010900	30112840..30113781	33537360..33540700	31660884..31661889	Solyc10g045310
10*	INV-cw-10		S. tuberosum	235	Cell wall invertase (EC3.2.1.26), sucrose metabolism, functional candidate gene for tuber reducing sugar content QTL	Gene	Spud DB, SGN													PGSC0003DMG400046915	Soltu.DM.10G011970	33902653..33898502	15877770..15881930	33775179..33775548	Solyc10g045590
10	GP248		S. tuberosum	7,8	Potato STS marker (Putative retroelement)	STS (sequence-tagged-site)	CG783181, NCBI											GP248-b	25	intergenic	intergenic	38262851..38262072	31181092..31180770	49981222..49981740(a), 4382732-4383157(b)	intergenic(a), Solyc10g161410(b)
10	STM0020		S. tuberosum	16	Potato microsatellite marker	SSR (simple sequence repeat)	Ref. 16													intergenic(a,b)	Soltu.DM.10G014110(a), intergenic(b)	40396141..40396159(a), 40673041..40673059(b)	12889543..12889525(a), 13151758..13151740(b)	no sequence homology
10	DMG400040189		S. tuberosum	253	Conserved gene of unknown function, gene with differential SNP allele frequency between pairs of potato genotype pools with differential tuber yield, SNP causing amino acid change, candidate gene for potato tuber yield QTL	Gene	Spud DB, SGN													PGSC0003DMG400040189	# Soltu.DM.10G014180(a), Soltu.DM.10G014190(b)	40584082..40583026(a), 40646557..40645504(b) et al.	12961760..12962820	43373849..43374814(a), 29090540..29089555(b) et al.	# Solyc10g048140(a), Solyc10g045030(b)
10*	DMG400044972		S. tuberosum	253	Conserved gene of unknown function, gene with differential SNP allele frequency between pairs of potato genotype pools with differential tuber yield, SNPs causing amino acid changes, candidate gene for potato tuber yield QTL	Gene	Spud DB, SGN													PGSC0003DMG400044972	# Soltu.DM.10G014200 & Soltu.DM.10G014190	40653872..40645498 et al.	12908800..12917000	43373915..43374851 et al.	# Solyc10g048140
10	Nt PR-1a		N. tabacum	8	Potato homolog of tobacco pathogenesis related protein 1a, clustered gene family, functional candidate gene for QRL	Gene	X12737, NCBI											Nt PR-1a	30.003	not annotated	Soltu.DM.10G014420(a), Soltu.DM.10G014410(b), Soltu.DM.10G014400(c)	41119774..41119277(a), 41112935..41112438(b), 41103475..41102978(c) et al.	12590262..12590605	42548238..42548720(a), 43113721..43114206(b)	not annotated(a), Solyc10g048100(b)
10*	GP73		S. tuberosum	6,7,8,13,52	Potato STS marker	STS (sequence-tagged-site)	AJ487373, NCBI									GP73-a	22	GP73-a	28.001	PGSC0003DMG400022015	intergenic	41660665..41660863	41045900..41039000	44133403..44133604	intergenic
10*	GP247		S. tuberosum	4,8	Potato STS marker	STS (sequence-tagged-site)	CG783180, NCBI											GP247	30.002	PGSC0003DMG401006212	Soltu.DM.10G014980	42976607..42976065	42440200..42431900	47123235..47122705	not annotated
10	GP305		S. tuberosum	7,8	Potato STS marker	STS (sequence-tagged-site)	CG783235, NCBI											GP305-a	29	PGSC0003DMG400006219	Soltu.DM.10G015160	43326095..43326631	42799400..42791100	no matching position (chr01)
10	S2a4		S. tuberosum	52,55	Potato EST marker (Ribosomal protein L7a)	EST (expressed sequence tag)	AJ489132, NCBI									S2a4-a	17.001			PGSC0003DMG400006207	Soltu.DM.10G015180	43387158..43386646	42864710..42864265	09932313..9932493	not annotated
10*	STM2024		S. tuberosum	16	Potato microsatellite marker	SSR (simple sequence repeat)	Ref. 16													not annotated	Soltu.DM.10G015390	43970929..43970947	43425412..43425430	49976236..49976257	Solyc10g050860
10	TG545		S. lycopersicum	19	Tomato EST marker	STS (sequence-tagged-site)	TG545, SGN	TG545	32.7											PGSC0003DMG400008248	Soltu.DM.10G015440	44140419..44145302	43600175..43599968	50271408.. 50270884	Solyc10g050970
10	TG52		S. lycopersicum	19,191,218,242,311	Tomato STS marker, on tomato IL10-1, flanking tomato QTL for fruit weight, total yield and soluble solids (Brix)	STS (sequence-tagged-site)	TG52, SGN	TG52	32.7	TG52	4.6	TG52	13							intergenic	Soltu.DM.10G015560	44331549..44333748	43791985..43791619	50575356..50577508	Solyc10g051140
10	St_At1g11750		S. tuberosum	212	Potato ortholog to Sl_At1g11750 (caseinolytic protease)	COS2 (conserved orthologous sequence)	At1g11750, TAIR									St_At1g11750	17.006			PGSC0003DMG400033910	Soltu.DM.10G015700	44610198..44607173	44049800..44043900	50919651..50919278	Solyc10g051310
10	At2b12 (AT1G79010)		A. thaliana	52,55	Arabidopsis EST marker (NADH-ubichinone oxidoreductase, 23 kD subunit)	EST (expressed sequence tag)	T45078, NCBI; AT1G79010, TAIR									At2b12	17.003			PGSC0003DMG400033912	Soltu.DM.10G015730	44628195..44626626	44067020..44065487	50981482.. 50979428	Solyc10g051350
10*	CT66		S. lycopersicum	19	Tomato EST marker	EST (expressed sequence tag)	CT66, SGN	CT66	32.7											PGSC0003DMG400026671	Soltu.DM.10G016630	46445518..46445518	45944598..45944598	54470438..54470438	Solyc10g054440
10	P10f5 (VATD)		S. tuberosum	52,55	Potato EST marker (Vacuolar ATP synthase, EC3.6.1.35, 16 kD subunit)	EST (expressed sequence tag)	AJ487387, NCBI									P10f5-c	17.004			PGSC0003DMG400004422	# Soltu.DM.10G016660(a), Soltu.DM.10G016670(b), Soltu.DM.10G016680(c)	46493933..46493648(a), 46502448..46502733(b), 46545574..46545859(c)	46034230..46039040	54657011..54656726(a), 54723910..54724195(b), 54698862..54699147(c)	# Solyc10g054560(a), Solyc10g054590(b), Solyc10g054570(c)
10	CT126		S. lycopersicum	19	Tomato EST marker	EST (expressed sequence tag)	AA824831, NCBI	CT126A	32.7											not annotated	# Soltu.DM.10G016670(a), Soltu.DM.10G016680	46507034..46502467(a), 46550519..46545593(b)	46051423..46051019	54703307..54698881(a), 54728910..54723929(b)	# Solyc10g054570(a), Solyc10g054590(b)
10	GP85		S. tuberosum	1,6,7,8,37,42	Potato STS marker	STS (sequence-tagged-site)	CG783260, NCBI											GP85-c	28.002			no matching position (chr12)	no matching position (chr12)	54694335..54694426	intergenic
10	Pvr4, Tsw		C. annuum, C. chinense	10,367	Pepper gene for resistance to potyviruses	R gene	KT359375, NCBI													PGSC0003DMG400021948(a), none(b), PGSC0003DMG401008349(c), PGSC0003DMG401011427(d)	Soltu.DM.10G018200(b), Soltu.DM.10G017120(b), Soltu.DM.10G029400(c), Soltu.DM.10G029460(d)	49093081..49095660(a), 47055192..47052604(b), 60134561..60137140(c), 60180598..60183156(d) et al.	46671766..46669178(a), 59042643..59045222(b), 59084367..59086925(c), 59057827..59060405(d)	55422391..55423422(a), 55489323..55490054(b), 57201098..57202438(c) et al.	Solyc10g055120(a), Solyc10g055170(b), Solyc10g074640(c)
10		pLBR10.2 (QTLpcs10)	S. paucissectum	178,356	Potato QTL for resistance to late blight	QRL (quantitative resistance locus)																46 - 50 Mbp	46 - 49 Mbp
10*	solcap_snp_c1_11991		S. tuberosum	356	Potato SNP marker, associated with potato QRL for late blight (rAUDPC)	SNP (single nucleotide polymorphism)	Spud DB, http://solcap.msu.edu/potato													PGSC0003DMG400026715	Soltu.DM.10G017670	48023004..48022904	47398485..47398385	56181391..56181291	Solyc10g055640
10	VatpB(1)		S. lycopersicum	197	Vacuolar ATPase, B subunit, proton transport, functional candidate gene for tomato fruit quality QTL	Gene	AI485980 NCBI													PGSC0003DMG400026716	Soltu.DM.10G017700	48112381..48114018	47487756..47489393	56239304..56240977	Solyc10g055670
10	Cht B		S. tuberosum	2,7,8,9	Chitinase B (EC3.2.1.14), clustered gene family, pathogenesis related, functional candidate gene for QRL	Gene	U02607, NCBI											Cht B-a	45	not annotated(a, b)	Soltu.DM.10G017910(a), Soltu.DM.10G017880(b)	48581108..48579791(a), 48519873..48519480(b) et al.	47883016..47882623(a), 46897283..46897677(b)	56466875..56472918(a), 56492116 ..56491718(b) et al.	Solyc10g055800(a), Solyc10g055820(b)
10	S194142		S. lycopersicum	342	Tomato KASP marker, proximal to QRL for late blight	STS (sequence-tagged-site)	Ref. 342													intergenic	intergenic	48322577..48322558	47686578..47686559	56503968..56503939	intergenic
10	GP227		S. tuberosum	6,7,8	Potato STS marker	STS (sequence-tagged-site)	CG783164, NCBI											GP227-b	46	PGSC0003DMG400044046	Soltu.DM.10G017950	48679969..48680739	no matching position (chr00:21322042..21321272)	no matching position
10*	solcap_snp_c2_45606		S. tuberosum	383	Potato SNP marker, flanking potato QTL for resistance to Ralstonia solanacearum	SNP (single nucleotide polymorphism)	Spud DB, http://solcap.msu.edu/potato													PGSC0003DMG400042343	not annotated	49113411..49113511	48218816..48218837	57248955..57249055	not annotated
10	St_At1g05385		S. tuberosum	212	Potato homolog to Sl_At1g05385 (photosystem II 11 kDa protein-related)	COS2 (conserved orthologous sequence)	At1g05385, TAIR									St_At1g05385	17.007					no matching position (chr09)	no matching position (chr09)	no matching position (chr09)
10		Cm10.1	S. peruvianum	10,271	Tomato QTL for resistance to Clavibacter michiganensis spp michiganensis	QRL (quantitative resistance locus)																		~ 55 - 60 Mbp
10	TG103		S. lycopersicum	19,191,242,271	Tomato STS marker, on tomato IL10-1, linked to tomato QRL Cm-qtl	STS (sequence-tagged-site)	TG103, SGN	TG103	33.5	TG103	7.1									intergenic	intergenic	49472181..49472469	48622955..48622908	57572715..57571641	intergenic
10	St_At3g08760		S. tuberosum	212	Potato ortholog to Sl_At3g08760 (osmotic stress-inducible kinase)	COS2 (conserved orthologous sequence)	At3g08760, TAIR									St_At3g08760	28			PGSC0003DMG400031235	Soltu.DM.10G0186500	49730683..49728109	48880610..48876370	57778336..57775969	Solyc10g075040
10*	CT11		S. lycopersicum	313	Tomato EST marker, flanking tomato QTL for fruit sugar conten (Brix)	EST (expressed sequence tag)	CT11, SGN													PGSC0003DMG400011949	Soltu.DM.10G018870	50016816..50017153	chr00:22111730..22112067	57922670..57922273	Solyc10g075150
10		CBR10.1	S. tuberosum, S. berthaultii	298,334	Potato QTL for resistance to Colorado potato beetle	QRL (quantitative resistance locus)																(11 - 54) Mbp	(24 - 53 Mbp)
10	TG280		S. lycopersicum	19,32,298,308,334	Tomato STS marker, North of tomato IL10-2, on IL10-1, linked to potato QTL for resistance to Colorado beetle and trichome A density, linked to tomato QTL for soluble solids (Brix)	STS (sequence-tagged-site)	TG280, SGN	TG280	34.6	TG280	15.6									intergenic	intergenic(a), Soltu.DM.10G019420(b)	50471462..50471858(a), 50745792..50745396(b)	49447471..49447867	58568872..58567755	Solyc10g076485 & Solyc10g076490
10	CT214		S. lycopersicum	19,90,178,185,218,254	Tomato EST marker, flanking potato R gene Rpi-ber, linked to potato QRL for late blight	EST (expressed sequence tag)	CT214, SGN	CT214B	33.5	CT214B	15.6	CT214	22	CT214B	25					# PGSC0003DMG400015887	# Soltu.DM.10G019250	50576606..50579778	49552920..49549290	58387137..58390450	# Solyc10g076350
10	CT154		S. lycopersicum	19	Tomato EST marker	EST (expressed sequence tag)	CT154, SGN	CT154	33.5											# PGSC0003DMG400015887	# Soltu.DM.10G019250	50580518..50579950	49553159..49552591	58391190..58390761	# Solyc10g076350
10	GP266		S. tuberosum	7.8	Potato STS marker	STS (sequence-tagged-site)	CG783199, NCBI											GP266	52	PGSC0003DMG402019176	Soltu.DM.10G019610	51018970..51019896	50059000..50065500	58658644..58659569	Solyc10g076610
10	InvInh-10/2		S. tuberosum	235	Invertase inhibitor, clustered gene family, sucrose metabolism, functional candidate gene for potat tuber reducing sugar content QTL	Gene	Spud DB, SGN													PGSC0003DMG400037656	Soltu.DM.10G019860(a), Soltu.DM.10G020330(b), Soltu.DM.10G020350(c)	51488273..51487755(a), 51966051..51966569(b), 52008784..52009294(c) et al.	50545200..50545720	52313722..52314033	not annotated
10*	DMG400019131		S. tuberosum	253	Tubulin beta-1 chain, gene with differential SNP allele frequency between pairs of potato genotype pools with differential tuber yield, SNP causing amino acid change, candidate gene for potato tuber yield QTL	Gene	Spud DB, NCBI													PGSC0003DMG400019131	Soltu.DM.10G019950	51587440..51589538	50648800..50649398	64633406..64631758	Solyc10g086780
10	CD5		S. lycopersicum	19,218,311,321	Tomato EST marker, linked to tomato QTL for fruit weight (fw10.3), yield ydt10.3), and sugar content (brx10.2)	EST (expressed sequence tag)	P22418, NCBI	CD5	87			CD5	24							PGSC0003DMG400019189	Soltu.DM.10G019980	51598847..51598185	50659108..50658446	64625103..64623405	Solyc10g086720 & Solyc10g086730
10	RCA1		S. tuberosum	2,196,206	Ribulose bisphosphate carboxylase activase, Calvin cycle, photorespiration, functional candidate gene for potato tuber quality QTL, associated with potato tuber chip color, flanking potato late blight QRL Pi-X	Gene	AF037361, NCBI													PGSC0003DMG400019149	Soltu.DM.10G020280	51897237..51899368	50945740..50948510	64516319..64513915	Solyc10g086580
10		pTSC10.1	S. tuberosum	59,196	Potato QTL for tuber chip color (sugar content)	QTL (quantitative trait locus)																~ 51 - 53 Mbp	~ 49 - 53 Mbp
10		tSS10.4 (red-10G, sugs10.3, brx10.2)	S. lycopersicum, S. pennellii, S. peruvianum	197,321	Tomato QTL for fruit soluble solids (Brix) and sugar content	QTL (quantitative trait locus)																		63 - 65 Mbp
10		pTY10.2 (yi-f)	S. tuberosum	18,253	Potato QTL for tuber yield	QTL for quality																52 - 57 Mbp	51 - 56 Mbp
10		tFY10.4 (ydt10.3, fw10.3)	S. lycopersicum, S. peruvianum	311	Tomato QTL for fruit weight and total yield	QTL (quantitative trait locus)																		63 - 65 Mbp
10	InvInh-10/3		S. tuberosum	235	Invertase inhibitor, sucrose metabolism, functional candidate gene for tuber reducing sugar content QTL	Gene	Spud DB, SGN													PGSC0003DMG400040471	Soltu.DM.10G020350	52008784..52009302	51072890..51073410	52313722..52314033	not annotated
10	GP218		S. tuberosum	6,7,8,18,59,193,206,223	Potato STS marker, flanking potato late blight QRL and QTL for tuber yield, linked to potato QTL for tuber sugar content	STS (sequence-tagged-site)	CG783159, NCBI											GP218	55.002	# PGSC0003DMG401019151	# Soltu.DM.10G020420	52054456..52053678	51116350..51119440	64505670..64506706	# Solyc10g086565
10	TG233		S. lycopersicum	19,32,148,242,311	Tomato STS marker, South border of tomato IL10-3, flanking Ph-2 locus for resistance to late blight, flanking tomato QTL for fruit weight and total yield	STS (sequence-tagged-site)	TG233, SGN	TG233	90.1											# PGSC0003DMG401019151	# Soltu.DM.10G020420	52052112..52052915	51119440..51116340	64508075..64507315	# Solyc10g086565
10	SLM10-20		S. lycopersicum	295	Tomato microsatellite marker, flanking tomato QRL qTy10.1	SSR (simple sequence repeat)	Ref. 295															no sequence homology	no sequence homology	64396125..64395902	intergenic
10	GP35		S. tuberosum	1,6,7,8,31	Potato STS marker	STS (sequence-tagged-site)	CG783250, NCBI											GP35-a	44	intergenic	intergenic	52231152..52231472	51309960..51310869	43778805..43779382	intergenic
10	P8g1		S. tuberosum	52,55	Potato EST marker (Heat shock cognate protein 70, HSP 70)	EST (expressed sequence tag)	AJ487452, NCBI									P8g1-c	32			# PGSC0003DMG400019208	# Soltu.DM.10G020640	52281096..52280454	51360240..51363550	64389045..64389687	# Solyc10g086410
10	At1C08 (AT5G02500)		A. thaliana	52,55	Arabidopsis EST marker (HSP70)	EST (expressed sequence tag)	N37793, D84414, NCBI; AT5G02500, TAIR									At1C8-b	31			# PGSC0003DMG400019208	# Soltu.DM.10G020640	52283484..52280469	51363540..51360230	64388032..64389672	# Solyc10g086410
10	STM5132		S. tuberosum	218	Potato microsatellite marker	SSR (simple sequence repeat)	Ref. 218					STM5132	25							PGSC0003DMG400019210(a), PGSC0003DMG400019212(b)	Soltu.DM.10G020670(a), Soltu.DM.10G020700(b)	52314469..52314488(a), 52324813..52324791(b)	51395095..51395114(a), 51405435..51405413(b)	64368527..64368549	Solyc10g086370
10	CT240		S. lycopersicum	19,174,222,227	Tomato EST marker, proximal to potato R gene Rpi-rzc1, flanking potato R gene Rpi-ber1 and potato QRL for late blight (Pin10.3)	EST (expressed sequence tag)	CT240, SGN	CT240	87											PGSC0003DMG400019215	Soltu.DM.10G020740	52348715..52348586	51427890..51430830	64345054..64345185	Solyc10g086330
10	10_51544544		S. tuberosum	50	Potato SNP marker, associated with potato resistance to late blight	SNP (single nucleotide polymorphism)	Ref. 50													intergenic	intergenic	52414195..52414235	51544544	no matching position
10		F	S. tuberosum	192.193	Potato flower colour locus	Morphological trait																	33 - 53 Mbp
10	I/D (PSC)		S. tuberosum	1,6,7,8,193,204,223	Potato MYB transcription factor, regulates anthocyanin biosynthesis in tuber skin color, linked to potato QRL for late blight	Gene	AY841130, NCBI											PSC	55.004	PGSC0003DMG400013965	Soltu.DM.10G020850	52601970..52603104	51749224..51750358	64326118..64326449	Solyc10g162650
10*	PAL		S. tuberosum	1,6,7,8,9	Phenylalanine ammonia lyase, pathogenesis related, functional candidate gene for QRL	Gene	X63104, NCBI											PAL-e	55.003	PGSC0003DMG400031365	Soltu.DM.10G020990	52866189..52864841	51928136..51926788	64250495..64251862	Solyc10g086180
10	solcap_snp_sl_8807		S. lycopersicum	384	Tomato SNP marker, linked to tomato QTL for resistance to late blight	SNP (single nucleotide polymorphism)	sl_8807, SGN													intergenic	intergenic	53116468..53116568	52236186..52236286	64138772..64138672	Solyc10g086000
10	solcap_snp_c2_51213		S. tuberosum	346	Potato SNP marker, linked with potato QTL for resistance to Tecia solanivora	SNP (single nucleotide polymorphism)	Spud DB, http://solcap.msu.edu/potato													PGSC0003DMG400008590, PGSC0003DMG400008599	Soltu.DM.10G021500	53481467..53481567	52644289..52644310	64045343..64045305	Solyc10g085810
10	S1a4		S. tuberosum	52,55	Potato EST marker (Ribosomal protein L17)	EST (expressed sequence tag)	AJ489101, NCBI									S1a4-a	33			not annotated	not annotated(a,b)	53608063..53608027(a), 53737544..53737508(b)	52928300..52928600	no matching position
10		Rpi-ber1	S. berthaultii	9,90,174,218,254	Potato R gene for resistance to Phytophthora infestans, originates from S. berthaultii	R gene						Rber	28									52,4 - 54,1 Mbp	51,4 - 53,2 Mbp
10	TG63		S. lycopersicum	6,7,8,9,16,19,32,90,91,147,174,181,185,191,192,193,218,227,242,246,254,263,321,334	Tomato STS marker, on tomato IL10-3, South of IL10-2, 'South' of potato R gene Rpi-ber1 and 'North' of Rpi-ber2, flanking tomato resistance loci I6 and EBR10.1, proximal to potato QRL Gro1.2, linked with potato QRL InR10-1 and Pin10.3, proximal to tomato QTL for fruit soluble solids (Brix) and sugar content, flanking potato QTL for resistance to Colorado beetle	STS (sequence-tagged-site)	TG63, SGN	TG63	84.1	TG63	26.1	TG63	31	TG63	34			TG63	54	# PGSC0003DMG400008402	# Soltu.DM.10G021950	54110203..54108801	53222030..53225930	63920567..63922031	# Solyc10g085660
10	TG422		S. lycopersicum	218,254	Tomato STS marker, 'South' of potato R gene Rpi-ber1 and North of Rpi-ber2	STS (sequence-tagged-site)	TG422, SGN					TG422	35							# PGSC0003DMG400008402	# Soltu.DM.10G021950	54108195..54109904	53222030..53225920	63922560..63921019	# Solyc10g085660
10	CAPS-1		S. lycopersicum	418	Tomato CAPS marker flanking tomato late blight resistance gene Ph-2	STS (sequence-tagged-site)	Ref. 418													# PGSC0003DMG400008402	# Soltu.DM.10G021950	54109234..54108954	53224676..53224396	63921598..63921878	# Solyc10g085660
10*	INV-10/2		S. tuberosum	235	beta-fructofuranosidase, cell wall invertase (EC3.2.1.26), sucrose metabolism, functional candidate gene for tuber reducing sugar content QTL	Gene	Spud DB, SGN													PGSC0003DMG400008388	Soltu.DM.10G021970	54122552..54121532	53235940..53238050	63913765..63914785	Solyc10g085640
10	P8g9		S. tuberosum	52,55	Potato EST marker (Chlorphyll a/b binding CP26, LHCb5)	EST (expressed sequence tag)	AJ487453, NCBI									P8g9-a	39.002					no matching position(chr06)	no matching position(chr06)	no matching position(chr06)
10	ENO (S3d10)		S. tuberosum	52,55,197	Enolase (EC 4.2.1.11) (Potato EST marker S3d10), glycolysis, oxidative pentose phosphate pathway, functional candidate gene for tomato fruit quality QTL	EST (expressed sequence tag)	AJ489155, NCBI									S3d10-b	45.004			PGSC0003DMG400011044	Soltu.DM.10G022110	54271298..54270000	53388197..53386997	63824650..63825955	Solyc10g085550
10	CC-Ase		S. lycopersicum	418	Tomato CAPS marker bordering tomato late blight resistance gene Ph-2, located in candidate gene for Ph-2	STS (sequence-tagged-site)	Ref. 418													PGSC0003DMG402011117 & PGSC0003DMG402011118(a), not annotated(b,c,d),	Soltu.DM.10G022210(a), Soltu.DM.10G022240(b), Soltu.DM.10G022270(c), Soltu.DM.10G022280(d)	54364080..54364099(a), 54384656..54384675(b), 54414431..54414450(c), 54438921..54438940(d) et al.	53481566..53481585(a), 53502033..53502052(b), 53531658..53531677(c), 53555782..53555801(d) et al.	63780282..63780765	Solyc10g085460
10	T1521		S. lycopersicum	222	Tomato ESTmarker, proximal to Rpi-rzc1	EST (expressed sequence tag)	SGN-E367358, SGN													PGSC0003DMG400011039	Soltu.DM.10G022380	54529730..54527725	53646130..53648650	63765183..63766386	Solyc10g085420
10	INV-10/3		S. tuberosum	235	beta-fructofuranosidase, cell wall invertase (EC3.2.1.26), sucrose metabolism, functional candidate gene for potato tuber reducing sugar content QTL	Gene	Spud DB, SGN													PGSC0003DMG400011037	Soltu.DM.10G022430	54590787..54587997	53706680..53710620	63719396..63722616	Solyc10g085360
10		I6	S. pennellii	32,263	Tomato gene for resistance to Fusarium oxysporum	R gene																		62 - 64 Mbp
10		EBR10.1	S. lycopersicum	246.262	Tomato QTL for resistance to early blight (Alternaria solani)	QRL (quantitative resistance locus)																		61 - 64 Mbp
10		Rpi-ber2	S. berthaultii	254	Potato R gene for resistance to Phytophthora infestans, originates from S. berthaultii	R gene																54,1 - 56,2 Mbp	53,2 - 55,4 Mbp
10		Rpi-rzc1	S. ruiz-ceballosii	222	Potato gene for resistance to Phytophthora infestans, originates from S. ruiz-ceballosii	R gene																54,5 - 57 Mbp	53,6 - 56 Mbp
10		pLBR10.3 (Pi-X.1)	S. tuberosum, S. speggazzinii	50,181,206,227	Potato QTL for tuber resistance to late blight	QRL (quantitative resistance locus)																52 - 56 Mbp	51 - 55 Mbp
10		tLBR10.2 (LbR10-1, lb10)	S. lycopersicum, S. habrochaites (L. hirsutum)	149,342,384	Tomato QRL for late blight	QRL (quantitative resistance locus)																		59 - 64,6 Mbp
10		Ph-2	S. pimpinellifolium	10,148,418	Tomato major QTL for resistance to late blight, originates from S. pimpinellifolium	QRL (quantitative resistance locus)																		63,8 - 63,9 Mbp
10	CP105		S. tuberosum	6,7,8,52,148,193, 218,345	Potato EST marker (Dehydrodolichyl-diphosphate synthase), flanking tomato locus Ph-2, positional candidate locus for potato late blight QRL	EST (expressed sequence tag)	AJ487320, NCBI					CP105	32			CP105	39.001	CP105	53	PGSC0003DMG401011095, PGSC0003DMG402011095, PGSC0003DMG400011096	Soltu.DM.10G022720(a), Soltu.DM.10G022710(b)	54825769..54825957(a), 54819132..54819320(b)	53949830..53952050	63585027..63584835(a), 63591531..63591336(b)	Solyc10g085140(a), Solyc10g085150(b)
10	S195717		S. lycopersicum	342	Tomato KASP marker, linked to tomato QRL for late blight	STS (sequence-tagged-site)	Ref. 342													PGSC0003DMG400011091	Soltu.DM.10G022790	54870569..54870478	53995800..53995872	63562245..63562345	Solyc10g085100
10	At2A02 (AT5G23860)		S. tuberosum	52,55	Arabidopsis EST marker (beta-1,7,6,8,4,2/3 tubulin gene, TUB)	EST (expressed sequence tag)	T41808, NCBI; AT5G23860, TAIR									At2A2-b	37			PGSC0003DMG400011088(a), PGSC0003DMG400019131(b), PGSC0003DMG400028193(c),	Soltu.DM.10G022890(a), Soltu.DM.10G019950(b), Soltu.DM.10G026450(c)	54953129..54954615(a), 51587543..51589126(b), 57804414..57806031(c)	54081344..54081918(a), 50648800..50649398(b), 56985699..56986302(c)	63511281..63509805(a), 64633367..64631899(b), 61241004..61239396(c)	Solyc10g085020(a), Solyc10g086760(b), not annotated (c)
10	CT95		S. lycopersicum	19,32,236,311	Tomato EST marker, on tomato IL10-3, South border of IL10-2, linked to tomato resistance locus I6, linked to tomato QTL for fruit sugar content, flanking tomato QTL for fruit weight and total yield	EST (expressed sequence tag)	CT95, SGN	CT95	75.1											PGSC0003DMG400011057	Soltu.DM.10G023530	55389627..55388894	54529000..54523000	63213720.. 63214158	Solyc10g084600
10	GP87		S. tuberosum	1,6,7,8,13,52,148	Potato STS marker (Cytochrom P450), flanking tomato locus Ph-2	STS (sequence-tagged-site)	AJ487380, NCBI									GP87-b	40	GP87-b	55.007	PGSC0003DMG402010991, PGSC0003DMG400010995	Soltu.DM.10G023560(a), Soltu.DM.10G023550(b)	55402411..55403027(a), 55393276..55393892(b) et al.	54538510..54540610	63207453..63206841(a), 63194601..63193998(b) et al.	Solyc10g084590(a), Solyc10g087010(b)
10	P10c8		S. tuberosum	52.55	Potato STS marker (Ribosomal protein L1, L4)	EST (expressed sequence tag)	AJ487385, NCBI									P10c8	42			PGSC0003DMG400011047	Soltu.DM.10G023780	55619530..55619906	54746200..54748910	63093545..63093169	Solyc10g084350
10*	S195527		S. lycopersicum	342	Tomato KASP marker, linked to tomato QRL for late blight	STS (sequence-tagged-site)	Ref. 342													PGSC0003DMG402010467	Soltu.DM.10G023900	55690340..55690240	54818213..54818272	63047815..63047915	Solyc10g084270
10	St_At3g09740		S. tuberosum	212	Potato ortholog to Sl_At3g09740 (syntaxin of plants 71 (SYP71))	COS2 (conserved orthologous sequence)	At3g09740, TAIR									St_At3g09740	45.005			PGSC0003DMG402010480	Soltu.DM.10G023970	55744227..55748989	54878500..54873000	63007572..63003350	not annotated
10	solcap_snp_sl_8855		S. lycopersicum	369	Tomato SNP marker, flanking tomato QRL Ty-6	SNP (single nucleotide polymorphism)	sl_8855, SGN													PGSC0003DMG400010478	Soltu.DM.10G024000	55782913..55783001	54912387..54912475	62991798..62991698	Solyc10g084180
10	GP287		S. tuberosum	7,8,181,206	Potato STS marker, flanking potato late blight QRL Pi-X.1	STS (sequence-tagged-site)	CG783217, NCBI											GP287	55.006	PGSC0003DMG400010477	Soltu.DM.10G024030	55819665..55820328	54947720..54952060	62963919..62963470	Solyc10g084150
10	S1d9		S. tuberosum	52,55	Potato EST marker (polyubiquitin)	EST (expressed sequence tag)	AJ489118, NCBI									S1d9-b	45.002			PGSC0003DMG400010476	Soltu.DM.10G024040	55835230..55835873	54966280..54963230	00958185..958804	Solyc10g006480
10	P8g9		S. tuberosum	52,55	Potato EST marker (Chlorphyll a/b binding CP26, LHCb5)	EST (expressed sequence tag)	AJ487453, NCBI									P8g9-c	45.003					no matching position(chr06)	no matching position(chr06)	no matching position(chr06)
10	S195403		S. lycopersicum	342	Tomato KASP marker, linked to tomato QRL for late blight	STS (sequence-tagged-site)	Ref. 342													PGSC0003DMG400010454	Soltu.DM.10G024270	55934961..55934922	55066773..55066734	62885858..62885830	Solyc10g084050
10	DMG400028181		S. tuberosum	253	DNA binding protein, gene with differential SNP allele frequency between pairs of potato genotype pools with differential tuber yield, SNP causing amino acid change, candidate gene for potato tuber yield QTL	Gene	Spud DB, SGN													PGSC0003DMG400028181	Soltu.DM.10G024560	56206232..56197133	55326000..55336000	62711033..62719448	Solyc10g083800
10	TG403		S. lycopersicum	19,32,185,218,254,246	Tomato STS marker, distal to potato R gene Rpi-ber2, linked to tomato QRL EBR10.1 and R gene I6	STS (sequence-tagged-site)	TG403, SGN	TG403	67.6	TG403	32.8	TG403	35	TG403	38					PGSC0003DMG400028273	Soltu.DM.10G024620	56257593..56256506	55394700..55401000	62675123..62676195	Solyc10g083760
10	P1f11		S. tuberosum	52.55	Potato EST marker (Ribosomal protein L24, RL24)	EST (expressed sequence tag)	AJ487402, NCBI									P1f11-a	45.001			PGSC0003DMG400028271	Soltu.DM.10G022200(a), Soltu.DM.10G024640(b)	54357623..54356984(a), 56269956..56270548(b)	55408430..55410440	62663626..62662628(a), 63793141..63793791(b)	Solyc10g083740(a), Solyc10g085480(b)
10	TG241		S. lycopersicum	19,32,242,246,263	Tomato STS marker, on tomato IL10-3, linked to tomato QRL EBR10.1 and R gene I6	STS (sequence-tagged-site)	TG241, SGN	TG241	67.6											PGSC0003DMG400028176	Soltu.DM.10G024670	56304851..56303728	55436400..55445600	62633867..62634923	Solyc10g083710
10	SLM10-46		S. lycopersicum	295	Tomato microsatellite marker, linked to tomato QRL qTy10.1	SSR (simple sequence repeat)	Ref. 295													intergenic	intergenic	56346729..56346709	55486120..55486100	62619948..62619749	intergenic
10	STM5117		S. tuberosum	218	Potato microsatellite marker	SSR (simple sequence repeat)	Ref. 218					STM5117	41							not annotated	Soltu.DM.10G024760	56371442..56371695	55510965..55510690	62595295..62595045	Solyc10g083640
10	CT124		S. lycopersicum	19,218,227,378	Tomato EST marker, flanking pepper R gene Pvr7, flanking potato late blight QRL pLBR10.3	EST (expressed sequence tag)	AA824829, NCBI	CT124	66.6	CT124	32.8	CT124	35							not annotated	Soltu.DM.10G024800	56450815..56450487	55592410..55592082	62539657..62540014	Solyc10g083590
10	P10h2 (Fbpa-cy)		S. tuberosum	52,55	Potato EST marker (Fructose bisphosphate aldolase, cytosolic EC4.1.2.13)	EST (expressed sequence tag)	AJ487389, NCBI									P10h2-a	50			PGSC0003DMG400028261	Soltu.DM.10G024820	56467887..56471023	55609500..55613620	62523842..62521663	Solyc10g083570
10	solcap_snp_c2_15616		S. tuberosum	317	Potato SNP marker linked with potato QRL for S. endobioticum	SNP (single nucleotide polymorphism)	Spud DB, http://solcap.msu.edu/potato													PGSC0003DMG400028258	Soltu.DM.10G024930	56579726..56582132	55726329..55726350	62425550..62423145	Solyc10g083480
10	solcap_snp_sl_61192		S. lycopersicum	369	Tomato SNP marker linked to tomato QRL Ty-6	SNP (single nucleotide polymorphism)	sl_61192, SGN													PGSC0003DMG400028163	Soltu.DM.10G025000	56649340..56649421	55796865..55796946	62325664..62325564	Solyc10g083330
10	STM1106		S. tuberosum	16,218	Potato microsatellite marker in potato EST	SSR (simple sequence repeat)	X95821, NCBI					STM1106	41			STM1106	51	STM1106	55.008	# PGSC0003DMG402028252(a), PGSC0003DMG401028252(b)	# Soltu.DM.10G025040	56692850..56692871	55851950..55856810(a), 55840810..55843000(b)	62277498.. 62277477	# Solyc10g083290
10	INV-CD111 (INV-CD141)		S. tuberosum	2,8,16,59,196,235,283,322	Invertase locus, apoplastic, containing invertase genes InvCD111 and Inv141 (EC3.2.1.26), sucrose metabolism, functional candidate genes for potato tuber sugar content QTL, associated with potato tuber sugar content and chip color	Gene	NM_001287886,NM_001288398, NCBI											Inv-ap-a	55.005	# PGSC0003DMG402028252(a), PGSC0003DMG401028252(b)	# Soltu.DM.10G025030(a), Soltu.DM.10G025040(b)	56679013..56683139(a), 56694992..56696013(b)	55851950..55856810(a), 55840810..55843000(b)	62287594..62286574(a), 62274813..62273793(b), 63721596..63722616(c) et al.	# Solyc10g083300(a), Solyc10g083290(b), Solyc10g085360(c)
10		pTSC10.2 (Sug10a)	S. tuberosum	59,196,235,283	Potato QTL for tuber reducing sugar conten and chip quality	QTL (quantitative trait locus)																55 - 59 Mbp	54 - 58 Mbp
10	At1D05 (AT3G52580)		A. thaliana	52,55	Arabidopsis EST marker (Ribosomal protein S14, RS14)	EST (expressed sequence tag)	Z17690, NCBI; AT3G52580, TAIR									At1D5-b	52.001			PGSC0003DMG400028162	Soltu.DM.10G025050	56700339..56698313	55857570..55860770	62269287..62270403	not annotated
10	solcap_snp_c2_48107		S. tuberosum	346	Potato SNP marker, linked with potato QTL for resistance to Tecia solanivora	SNP (single nucleotide polymorphism)	Spud DB, http://solcap.msu.edu/potato													PGSC0003DMG400028160	Soltu.DM.10G025120	56729598..56728207	55891214..55891235	62250329..62251654	Solyc10g083230
10	P8h11		S. tuberosum	52,55,206	Potato EST marker (Ribosomal protein S17, RS17), linked to potato late blight QRL Pi-X.2	EST (expressed sequence tag)	AJ487454, NCBI									P8h11-a	52.002			# PGSC0003DMG400028243	# Soltu.DM.10G025200	56783928..56783285	55947280..55946530	62197419..62198042	# Solyc10g150146
10	CP49		S. tuberosum	1,6,7,8,17,18,19,32	Potato EST marker (Ribosomal protein S17, RS17), North border of tomato IL10-3, on IL10-2, South of IL10-2-2, linked to potato late blight QRL, flanking potato QTL for tuber yield	EST (expressed sequence tag)	CF802491, CF802492, NCBI	CP49	64.6									CP49-a	59.002	# PGSC0003DMG400028243	# Soltu.DM.10G025200	56783530..56783319	55946530..55947280	62197801..62198012	# Solyc10g150146
10	CP65		S. tuberosum	1,6,7,8,16,19,206	Potato EST marker (Ribosomal protein S17, RS17), linked to potato late blight QRL Pi-X	EST (expressed sequence tag)	AJ487337, NCBI	CP65B	64.6									CP65-a	59.001	# PGSC0003DMG400028243	# Soltu.DM.10G025200	56783429..56783222	55946530..55947280	62197902..62198065	# Solyc10g150146
10	S195109		S. lycopersicum	342	Tomato KASP marker, linked to tomato QRL for late blight	STS (sequence-tagged-site)	Ref. 342													not annotated	Soltu.DM.10G025210	56796910..56796949	55960516..55960555	62186080..62186041	Solyc10g083160
10	TG1A		S. lycopersicum	263,319	Tomato STS marker, flanking tomato resistance gene I6, linked to tomato QTL for fruit sugar content	STS (sequence-tagged-site)	TG1, SGN	TG1A	62													no matching position (chr02)	no matching position (chr02)	62074438..62074634	intergenic
10	STM2003		S. tuberosum	16	Potato microsatellite marker	SSR (simple sequence repeat)	Ref. 16													# PGSC0003DMG400028153(a), PGSC0003DMG400028152(b), PGSC0003DMG400028235(c)	# Soltu.DM.10G025370(a), Soltu.DM.10G025380(b), intergenic(c)	56915435..56915458(a), 56921089..56921112(b), 56925022..56924999(c)	56077525..56077548(a), 56083180..56083203(b)	61996714..61996737(a), 62003900..62003885(b)	# Solyc10g081970(a), Solyc10g081980(b),
10	StHIN1		S. tuberosum	165	Potato homologue of the Arabidopsis HIN1 gene, functional in pathogen defense, functional candidate gene for QRL	Gene	AY615279, NCBI													# PGSC0003DMG400028152	# Soltu.DM.10G025370(a), Soltu.DM.10G025380(b)	56921648..56921025(a), 56924464..56925086(b)	56083840..56083030	61997273..61996650(a), 61999596..62000219(b)	# Solyc10g081970(a), Solyc10g081980(b),
10	VAMP		S. tuberosum	294,341,385	VAMP protein SEC22, vesicle associated membrane protein, in potato differential expression between quantitative late blight resistant and susceptible genotype pools, functional candidate gene for potato late blight QRL	Gene	Spud DB, SGN													PGSC0003DMG400028151	Soltu.DM.10G025390	56929706..56928728	56090820..56091800	61992232..61993219	Solyc10g150145
10*	DMG400028231		S. tuberosum	253	Conserved gene of unknown function, with differential SNP allele frequency between pairs of potato genotype pools with differential tuber yield, SNPs causing amino acid changes, candidate gene for potato tuber yield QTL	Gene	Spud DB, SGN													PGSC0003DMG400028231	Soltu.DM.10G025590	57053690..57056378	56218200..56223400	61881595..61878937	Solyc10g081770
10	CT57		S. lycopersicum	19,262,246,379	Tomato EST marker, flanking tomato QRL EBR10.1, linked to pepper R gene Pvr7	EST (expressed sequence tag)	CT57, SGN	CT57	62											PGSC0003DMG400028131	Soltu.DM.10G025730	57157277..57157730	56323010..56327880	61778878..61778421	Solyc10g081620
10	St_At3g58470		S. tuberosum	212	Potato ortholog of Sl_At3g58470 (methyltransferase/ nucleic acid binding)	COS2 (conserved orthologous sequence)	At3g58470, TAIR									St_At3g58470	58			PGSC0003DMG400028129	Soltu.DM.10G025770	57226386..57223124	56394540..56390890	61731027..61734211	Solyc10g081590
10	P3a10		S. tuberosum	52,55	Potato EST marker (Immunophilin, peptidylprolyl isomerase, EC5.2.1.8)	EST (expressed sequence tag)	AJ487424, NCBI									P3a10-a	60.002			PGSC0003DMG402028118	Soltu.DM.10G026050	57484555..57489241	56670400..56663700	no matching position (chr03)
10	StI023		S. tuberosum	185,206,217,218,247	Potato microsatellite marker in potato EST, linked to potato QRL Rse-Xa, flanking potato late blight QRL Pi-X.2	SSR (simple sequence repeat)	Ref. 185					STI0023	39	StI023	48	StI023	61			PGSC0003DMG400028111	Soltu.DM.10G026190	57587356..57587183	56762690..56764550	61420662..61420814	Solyc10g081180
10		qTy10.1 (Ty-6)	S. chilense	295,369	Tomato major QTL for resistance to Tomato Yellow Leaf Curl Virus (TYLCV)	QRL (quantitative resistance locus)																		61 - 64,6 Mbp
10		Pvr7	C. chinense	10,378,379	Pepper gene for resistance to potyviruses	R gene																57 - 59 Mbp	56 - 58 Mbp	60 - 62 Mbp
10		pLBR10.4 (Pin10B, Pi-X.2)	S. sparsipilum	17,206,293	Potato QTL for maturity corrected resistance to late blight (MCR), originates from S. sparsipilum	QRL (quantitative resistance locus)																57 - 61 Mbp	56 - 59,7 Mbp
10		RSe-Xa	S. tuberosum	217,247,317	Potato QTL for resistance to S. endobioticum	QRL (quantitative resistance locus)																56 - 60 Mbp	55 - 59 Mbp
10	S1f9		S. tuberosum	52,55	Potato EST marker (Nascent polypeptide associated complex, a chain)	EST (expressed sequence tag)	AJ489124, NCBI									S1f9	60.001			PGSC0003DMG400028104	Soltu.DM.10G026340	57705306..57701966	56882960..56879050	61320017.. 61323295	Solyc10g081030
10	P3c6		S. tuberosum	52,55	Potato EST marker (beta-1,7,6,8,4,2/3 tubulin )	EST (expressed sequence tag)	AJ487427, NCBI									P3c6-a	29			PGSC0003DMG400028193	Soltu.DM.10G026450	57805450..57805999	56986580..56983600	61239977..61239428	not annotated
10	solcap_snp_sl_33168		S. lycopersicum	384	Tomato SNP marker, linked to tomato QTL for resistance to late blight	SNP (single nucleotide polymorphism)	sl_33168, SGN													PGSC0003DMG400023694(a), PGSC0003DMG400037844(b)	Soltu.DM.10G026570	57954342..57954242	57174073..57173973(a), 57180242..57180142(b)	61123447..61123547	Solyc10g087040
10	STM1040		S. tuberosum	16,206,218	Potato microsatellite marker in potato EST, linked to potato QRL for late blight	SSR (simple sequence repeat)	Z11882, NCBI					STM1040	33							not annotated	not annotated	57982297..57981543	57202083..57201327	61088886..61089178(a), 61087730..61088004(b) et al.	not annotated(a,b)
10*	EIF4e		S. tuberosum	293	Eucaryotic translation initiation factor 4e type, CAP binding protein, expression in potato transiently up regulated after infection with P. infestans, functional candidate gene for late blight QRL	Gene	Spud DB, SGN													PGSC0003DMG400023664	Soltu.DM.10G026730	58088636..58092606	57309340..57313310	60997123..60993257	Solyc10g080660
10	S194933		S. lycopersicum	342	Tomato KASP marker, linked to tomato QRL for late blight	STS (sequence-tagged-site)	Ref. 342															no matching position	no matching position	60961517..60961553	intergenic
10	CD34		S. lycopersicum	19,191,263	Tomato EST marker, flanking tomato gene I6	EST (expressed sequence tag)	CD34, SGN	CD34B	52	CD34B	44.3									PGSC0003DMG400023667(b), PGSC0003DMG400011449(a)	Soltu.DM.10G026800(b), Soltu.DM.10G028990(a)	58181870..58180500(b), 59901396..59899383(a)	57404501..57403131(b), 58806982..58804969(a)	60922539..60923914(b), 59712639..59714583(a)	Solyc10g080590(b), Solyc10g078960(a)
10	SLM10-80		S. lycopersicum	295	Tomato microsatellite marker, flanking tomato QRL qTy10.1	SSR (simple sequence repeat)	Ref. 295															no matching position	no matching position	60900890..60901163	intergenic
10	St_At3g54360		S. tuberosum	212	Potato ortholog to Sl_At3g54360 (protein binding / zinc ion binding)	COS2 (conserved orthologous sequence)	At3g54360, TAIR									St_At3g54360	64			PGSC0003DMG400023670	Soltu.DM.10G026870	58240145..58241495	57470400..57465000	60876917..60875163	Solyc10g080520
10	solcap_snp_sl_14908		S. lycopersicum	329	Tomato SNP marker, linked to tomato QTL for whitefly resistance	SNP (single nucleotide polymorphism)	sl_14908, SGN													PGSC0003DMG400023673	Soltu.DM.10G026940	58278908..58278814	57506727..57506633	60843750..60843850	Solyc10g080470
19	STM2007		S. tuberosum	16	Potato microsatellite marker	SSR (simple sequence repeat)	Ref. 16													PGSC0003DMG400023680	Soltu.DM.10G027040	58351385..58351543	57581700..57581881	60765852..60765697	Solyc10g080370
10	PGAL		S. lycopersicum	19,32	Polygalacturonidase	Gene	M37304, NCBI	PGAL	48.8											not annotated	Soltu.DM.10G027150	58456532..58461934	57688575..57694945	60676630..60670581	Solyc10g080210
10	solcap_snp_sl_33144		S. lycopersicum	329	Tomato SNP marker, linked to tomato QTL for whitefly resistance	SNP (single nucleotide polymorphism)	sl_33144, SGN													PGSC0003DMG400023731	Soltu.DM.10G027330	58590980..58590882	57824149..57824051	60544975..60545075	Solyc10g080010
10		WR10.2	S. lycopersicum, S. galapagense	329	Tomato QTL for whitefly resistance and trichome type V density	QRL (quantitative resistance locus)																		59 - 61 Mbp
10		Ts10.1 (qIPC10)	S. tuberosum	346	Potato QTL for resistance to Tecia solanivora	QRL (quantitative resistance locus)																53 - 60 Mbp	52 - 59 Mbp
10		Gro1.2	S. spegazzinii	9,10,91,147	Potato QTL for resistance to Globodera rostochiensis, originates from S. spegazzinii	QRL (quantitative resistance locus)																54 - 61 Mbp	53 - 59 Mbp
10	GP35		S. tuberosum	6,7,8,31	Potato STS marker	STS (sequence-tagged-site)	CG783250, NCBI											GP35-b	55.001	PGSC0003DMG400029822	Soltu.DM.10G027400	58650480..58651094	57878450..57881570	no matching position
10	solcap_snp_c1_14475		S. tuberosum	317	Potato SNP marker, linked with potato QRL for S. endobioticum	SNP (single nucleotide polymorphism)	Spud DB, http://solcap.msu.edu/potato													PGSC0003DMG400029836	Soltu.DM.10G027660	58843989..58850864	58081109..58081130	60335298..60328525	Solyc10g079720
10	CON369-191		S. lycopersicum	237	Tomato SNP marker, associated with tomato fruit weight, fruit soluble solids (Brix) and sugar content	SNP (single nucleotide polymorphism)	Ref.237													# PGSC0003DMG400008132	# Soltu.DM.10G027940	59067716..59067846	58306015..58306145	60135587..60135457	# Solyc10g079470
10	GLDH		S. tuberosum	219	L-galactono-1,4-lactone dehydrogenase, associated with potato tuber yield	Gene	XM_006351201, NCBI													# PGSC0003DMG400008132	# Soltu.DM.10G027940	59071571..59073411	58305300..58313100	60132042..60130246	# Solyc10g079470
10	TG420		S. lycopersicum	19,185,218,242,311,321,367,379	Tomato STS marker, on tomato IL10-2, closely linked to pepper resistance genes Pvr4, Tsw and Pvr7, linked to tomato QTL for fruit total yield, soluble solids (Brix) and total sugar content	STS (sequence-tagged-site)	TG420, SGN	TG420	52	TG420	44.3	TG420	48	TG420	57					# PGSC0003DMG400008132	# Soltu.DM.10G027940	59074463..59073987	58313200..58305300	60129140..60129626	# Solyc10g079470
10		tSS10.3 (sugs10.2, brx10.1, brx-10E, red-10E, suc10.1)	S. lycopersicum, S. peruvianum, S. pennellii, S. cheesmanii, S. pimpinellifolium, S. lycopersicum var. cerasiforme	197,237,308,311,319,321	Tomato QTL for soluble solids (Brix) and total sugars	QTL (quantitative trait locus)																		50 - 62 Mbp
10		tFY10.3 (ydt10.2, fw10.2)	S. lycopersicum, S. peruvianum	311	Tomato QTL for total fruit yield	QTL (quantitative trait locus)																		50 - 60 Mbp
10		tFW10.3	S. lycopersicum, S. lycopersicum var. cerasiforme, S. pimpinellifolium	47,237	Tomato QTL for total fruit weight	QTL (quantitative trait locus)																		58 - 61 Mbp
10		pTY10.3	S. tuberosum	219,253	Potato QTL for tuber yield	QTL (quantitative trait locus)																58 - 61 Mbp	57 - 59,7 Mbp
10		pM10.1	S. tuberosum	294	Potato QTL for plant maturity	QTL (quantitative trait locus)																60 - 61 Mbp	59 - 59,7 Mbp
10	solcap_snp_c1_13416		S. tuberosum	346	Potato SNP marker, linked with potato QTL for resistance to Tecia solanivora	SNP (single nucleotide polymorphism)	Spud DB, http://solcap.msu.edu/potato													PGSC0003DMG403008136 & PGSC0003DMG401008136	Soltu.DM.10G028060	59196671..59195137	58433071..58433092	60019812..60021293	Solyc10g079360
10	CT112		S. lycopersicum	19,311	Tomato EST marker, linked to tomato QTL for fruit weight, total yield and soluble solids (Brix)	EST (expressed sequence tag)	AA824815, NCBI	CT112B	43											PGSC0003DMG403008149	Soltu.DM.10G028320	59368604..59368299	58610280..58609975	59853979..59854352	Solyc10g079130
10	solcap_snp_c2_28756		S. tuberosum	346	Potato SNP marker, linked with potato QTL for resistance to Tecia solanivora	SNP (single nucleotide polymorphism)	Spud DB, http://solcap.msu.edu/potato													# PGSC0003DMG400008152	Soltu.DM.10G028390	59400849..59403477	58644416..58644437	59824025..59821439	Solyc10g079080
10	BA81l15T3		S. tuberosum	53.345	T3 end of potato BAC selected with resistance gene like (RGL) probe St1.2.4, functional candidate locus for potato late blight QRL	STS (sequence-tagged-site)	CG783071, NCBI													# PGSC0003DMG400008152	Soltu.DM.10G028400	59403128..59403387	58645507..58645766	59821765..59821577	not annotated
10	St1.2.4		S. tuberosum	9,13,52,55	Potato resistance gene like	RGL sequence (resistance-gene-like)	U60073, NCBI									St1.2.4-d	17.005			PGSC0003DMG400016823(a), PGSC0003DMG400021948(b), PGSC0003DMG400022087(c),	Soltu.DM.10G028600(a), Soltu.DM.10G028930(b), Soltu.DM.10G028670(c)	59542044..59541641(a), 59840659..59840256(b), 59627355..59626952(c) et al.	48198807..48199261(a), 46671196..46670773(b), 44648668..44649084(c)	55344135..55344585(a), 55451146..55451604(b) et al.	Solyc10g055050(a), Solyc10g162430(a),
10	BA81l15T7		S. tuberosum	53,345	T7 end of potato BAC selected with resistance gene like (RGL) probe St1.2.4	STS (sequence-tagged-site)	CG783072, NCBI													PGSC0003DMG400011425	Soltu.DM.10G028680(a), Soltu.DM.10G028630(b),	59636575..59635839(a), 59569180..59568443(b) et al.	58743077..58742470	59780683..59781364(b), 46670840..46670209(a) et al.	not annotated(a), Solyc10g050050(b)
10	BA113a17T3		S. tuberosum	53	T3 end of potato BAC selected with resistance gene like (RGL) probe St1.2.4	STS (sequence-tagged-site)	CG783006, NCBI													intergenic	intergenic(a), Soltu.DM.10G028940(b)	59736252..59736731(a), 59845643..59846106(b) et al.	58749384..58749820	59780181..59779827	intergenic
10	CD18		S. lycopersicum	218	Tomato EST marker	EST (expressed sequence tag)	AA824702, NCBI					CD18	43							# PGSC0003DMG400011449	# Soltu.DM.10G028990	59899348..59899555	58804934..58805141	59714625..59714411	# Solyc10g078960
10	CD34A		S. lycopersicum	19,263	Tomato EST marker, flanking tomato QRL I6	EST (expressed sequence tag)	CD34, SGN	CD34A	62											# PGSC0003DMG400011449(a), PGSC0003DMG400023667(b)	# Soltu.DM.10G028990(a), Soltu.DM.10G026800(b),	59901396..59899383(a), 58181870..58180500(b)	58806982..58804969(a), 57404501..57403131(b)	59712639..59714583(a), 60922539..60923914(b)	# Solyc10g078960(a), Solyc10g080590(b)
10	DMG400011440		S. tuberosum	253	Protein phosphatase 2c, with differential SNP allele frequency between pairs of potato genotype pools with differential tuber yield, SNPs causing amino acid changes, candidate gene for potato tuber yield QTL	Gene	Spud DB, SGN													PGSC0003DMG400011440	Soltu.DM.10G029190	60013392..60015060	58920720..58922390	59610093..59608667	Solyc10g078800
10*	solcap_snp_sl_33007		S. lycopersicum	329	Tomato SNP marker, linked to tomato QTL for whitefly resistance	SNP (single nucleotide polymorphism)	sl_33007, SGN													PGSC0003DMG400011415	Soltu.DM.10G029200	60020309..60020209	58928075..58927975	59604749..59604849	Solyc10g078790
10	BA66k2T7		S. tuberosum	53	T7 end of potato BAC clone selected with RGL St1.2.4	STS (sequence-tagged-site)	CG876894, NCBI													not annotated	Soltu.DM.10G029420	60150603..60150446	58965288..58965637	no matching position
10	LELE25		S. lycopersicum	47	Tomato microsatellite marker, associated with tomato fruit weight	SSR (simple sequence repeat)	M76552, NCBI													PGSC0003DMG400011438	Soltu.DM.10G029220	60023474..60024942	58931240..58932708	59597644..59595415	Solyc10g078770
10	solcap_snp_c2_41769		S. tuberosum	294	Potato SNP marker, associated with potato QTL for plant maturity	SNP (single nucleotide polymorphism)	Spud DB, http://solcap.msu.edu/potato													# PGSC0003DMG400008354	# Soltu.DM.10G029520	60219474..60219374	59125062..59125083	59481895..59481992	# Solyc10g078590
10	CP72		S. tuberosum	1,6,7,8	Potato EST marker	EST (expressed sequence tag)	CF802513, NCBI											CP72	57	# PGSC0003DMG400008354	# Soltu.DM.10G029520	60219236..60219787	59126520..59124700	59482136..59481600	# Solyc10g078590
10	AGP		S. tuberosum	293	Arabinogalactan protein, expression in potato down regulated after infection with P. infestans, functional candidate gene for late blight QRL	Gene	Spud DB, SGN													PGSC0003DMG400008381	not annotated	60224320..60223835	59129740..59130225	59476319..59476811	Solyc10g078580
10	solcap_snp_c1_12229		S. tuberosum	294	Potato SNP marker, associated with potato QTL for plant maturity	SNP (single nucleotide polymorphism)	Spud DB, http://solcap.msu.edu/potato													PGSC0003DMG400008377	Soltu.DM.10G029710	60352725..60352825	59261391..59261412	59342511..59342414	Solyc10g078390
10	solcap_snp_c1_13268		S. tuberosum	294	Potato SNP marker, associated with potato QTL for plant maturity	SNP (single nucleotide polymorphism)	Spud DB, http://solcap.msu.edu/potato													not annotated	Soltu.DM.10G030100	60644325..60644225	59520430..59520451	59164371..59164473	Solyc10g078180
10	InvInh-10/4		S. tuberosum	235	Invertase inhibitor, sucrose metabolism, functional candidate gene for tuber reducing sugar content QTL	Gene	Spud DB, SGN													PGSC0003DMG400037039	Soltu.DM.10G030160	60675294..60675809	59551460..59551980	59106955..59106440(a), 59119448..59118933(b), 59135777..59135262(c)	not annotated(a,b,c)
10	St_At1g67740		S. tuberosum	212	Potato ortholog to Sl_At1g67740 (PsbY precursor (psbY) mRNA)	COS2 (conserved orthologous sequence)	At1g67740, TAIR									St_At1g67740	78			# PGSC0003DMG400007201	# Soltu.DM.10G030180	60686664..60686083	59562900..59562040	59084455..59084888	# Solyc10g077120
10	PSP (psbY)		S. tuberosum	293,385	Photosystem II core complex proteins psbY, chloroplast, in potato expression down regulated upon infection with P. infestans and differential expression between quantitative late blight resistant and susceptible genotype pool, functional candidate gene for late blight QRL	Gene	Spud DB, SGN													# PGSC0003DMG400007201	# Soltu.DM.10G030180	60686733..60685876	59562040..59562900	59084300..59085074	# Solyc10g077120
10	MPP		S. tuberosum	293,385	Magnesium-protoporphyrin IX monomethyl ester [oxidative] cyclase, chloroplast (desaturase), in potato differential expression between quantitativelate blight resistant and susceptible genotype pools, functional candidate gene for late blight QRL, associated with potato late blight QRL (MCR, rAUDPC)	Gene	Spud DB, SGN													PGSC0003DMG400007188	Soltu.DM.10G030260	60723789..60726542	59600040..59602800	59044356..59041629	Solyc10g077040
10	CaM-10		S. tuberosum	294,341,385	Calmodulin, in potato differential expression between quantitative late blight resistant and susceptible genotype pools, functional candidate gene for late blight QRL, associated with potato late blight QRL (rAUDPC) and QTL for plant maturity	Gene	Spud DB, SGN													# PGSC0003DMG400007205	# Soltu.DM.10G030290	60741265..60740496	59616750..59619230	59025989..59026673	# Solyc10g077010
10	At1A10 (AT1G66410)		A. thaliana	52,55	Arabidopsis EST marker (Calmodulin)	EST (expressed sequence tag)	T43045, NCBI; AT1G66410, TAIR									At1A10-c	82			# PGSC0003DMG400007205	# Soltu.DM.10G030290(a), Soltu.DM.10G026220(b)	60741265..60740894(a), 57604913..57605284(b) et al.	59619220..59616750	59025998..59026360(a), 61412453..61412091(b)	# Solyc10g077010(a), Solyc10g081170(b)
10	P2b12		S. tuberosum	52,55	Potato EST marker (Calmodulin 2, Cal2)	EST (expressed sequence tag)	AJ487414, NCBI									P2b12-b	101			# PGSC0003DMG400007205	# #Soltu.DM.10G030290(a), Soltu.DM.10G026220(b)	60742854..60740891(a), 57603597..57605285(b)	59619230..59616750	59024394..59026363(a), 61413472..61412090(b)	# Solyc10g077010(a), Solyc10g081170(b)
10	TG408		S. lycopersicum	19,32,218,311	Tomato STS marker, South border of tomato IL10-1, North border of IL10-2, North of IL10-2-2	STS (sequence-tagged-site)	TG408, SGN	TG408	37.3	TG408	50.9	TG408	67							PGSC0003DMG400007190	Soltu.DM.10G030320	60764405..60765493	59643300..59637600	58986098..58984995	Solyc10g076940
10*	TG285		S. lycopersicum	19,125,149,206,242	Tomato STS marker, on tomato IL10-1 and IL10-2, linked to tomato QRL lb10 for late blight, flanking tomato QRL BW-10 and potato QRL Pi-X.2, flanking tomato QTL for fruit weight, total yield and soluble solids (Brix)	STS (sequence-tagged-site)	TG285, SGN	TG285	43	TG285	44.3									PGSC0003DMG400007208	Soltu.DM.10G030340	60771787..60772971	59649431..59649952	58979680..58978632	not annotated
10	PSTR-p		S. spegazzinii	5	Potato subtelomeric repeat (SPG108)	STS (sequence-tagged-site)	spg108, Ref. 5													intergenic	intergenic	60975545..60976071(a), 60976910..60977117(b), 61005127..61005336(c) et al.	59745809..59745525	no matching position
