# Supplementary material for: A physical map of traits of agronomic importance based on potato and tomato genome sequences
Source: Front Genet. 2023 Jul 25;14:1197206. doi: 10.3389/fgene.2023.1197206 (PMC10411547; doi:10.3389/fgene.2023.1197206)
Supplement: Supplementary file 11 [file Table12.XLSX]

## Sheet: Tabelle1
Markers included in Figure 12 are labelled with *	Colour codes: Bright green: Resistance to oomycete (Phytophthora). Dull green: Resistance to fungus. Purple: Resistance to bacterium. Blue: Resistance to virus. Magenta: Resistance to nematode. Red: Resistance to insect. Orange: QTL for sugar content. Yellow: QTL für yield. Maroon: QTL for maturity.				Green: Candidate genes for QRL. Yellow: Candidate genes for yield. Blue: Central metabolism genes. Orange: Carbohydrate metabolism genes, candidate genes for sugar content.			Tomato mapping population: Tomato-EXPEN 1992 (Sl_VF36xLA716), Tanksley et al. (1992) Genetics 132, 1141-1160		Potato mapping population: Potato TxB 1992 (N263), Bonierbale et al. (1988) Genetics 120, 1095-1103		Potato mapping population: Ghislain et al. (2009) Mol. Breed. 23, 377-388		Potato mapping population: Feingold et al. (2005) Theor. Appl. Genet. 111, 456-466		Potato mapping population: F1840, Gebhardt et al. (1991) Theor. Appl. Genet. 83, 49-57		Potato mapping population: BC9162, Gebhardt et al. (1989) Theor. Appl. Genet. 78, 65-75		Identical genes matching to different markers or loci are indicated with #	Identical genes matching to different markers or loci are indicated with #	Colour codes as in columns B and C. Inversions and translocations are framed in black	Differences of physical marker order of version v4.03 versus v6.1 are indicated by red numbers. Colour codes as in columns B and C.	Colour codes as in columns B and C. Inversions and translocations are framed in black	Identical genes matching to different markers or loci are indicated with #
Chromosome	Marker or gene, mapped directly by sequence alignment	R gene, QRL or QTL, mapped indirectly by sequence alignment of linked, associated and flanking markers	Origin of marker or trait	Numerical codes of references (see Table S15)	Marker or locus description	Marker or locus category	Sequence source: Accession(s), database, reference	Marker	Marker position [cM]	Marker	Marker position [cM]	Marker	Marker position [cM]	Marker	Marker position [cM]	Marker	Marker position [cM]	Marker	Marker position [cM]	Potato locus (DM1-3 v4.03)	Potato locus (DM1-3 v6.1)	Potato position chr12 (DM1-3 v6.1) [bp]	Potato position chr12 (DM1-3 v4.03) [bp]	Tomato position (SL4.0chr12) [bp]	Tomato locus (SL4.0chr12)
12*	GP264		S. tuberosum	4,7,8,52,55	Potato STS marker	STS (sequence-tagged-site)	AJ487351, NCBI									GP264-c	41			PGSC0003DMG400004289	Soltu.DM.12G000190	00407473..407369	60998300..61003600	66596201..66601052	Solyc12g000290
12	DMG400023833		S. tuberosum	253	Microsomal oleic acid desaturase, gene with differential SNP allele frequency between pairs of potato genotype pools with differential tuber yield, SNPs causing amino acid changes, candidate gene for potato tuber yield QTL	Gene	Spud DB, SGN													PGSC0003DMG400023833	Soltu.DM.12G000370	00516332..517574	60874810..60876220	66569220..66568109	Solyc12g000250
12	TG602		S. lycopersicum	19,178,218,242,314	Tomato STS marker, on tomato IL12-4, linked to potato late blight QRL (pcs12), linked to tomato QTL for maturity	STS (sequence-tagged-site)	TG602, SGN	TG602	91.8	TG602	62.8	TG602	89							not annotated	# Soltu.DM.12G000480	00565898..566389	60816642..60817101	66555886..66555376	Solyc12g000200
12	TG473		S. lycopersicum	19,32,242	Tomato STS marker, South border of tomato IL12-4 and IL12-4-1	STS (sequence-tagged-site)	TG473, SGN	TG473	91.8											not annotated	# Soltu.DM.12G000480	00567943..567943	60815033..60816576	66553816..66555367	Solyc12g000200
12	GP268		S. tuberosum	7,8,16	Potato STS marker	STS (sequence-tagged-site)	CG783201, NCBI											GP268	0	PGSC0003DMG400016860	not annotated	00576503..577043	60804866..60804326	66547765..66547249(a), 66539677..66539143(b)	Solyc12g000190(a), Solyc12g000180(b)
12	DMG400023856		S. tuberosum	253	Extensin Ext1, gene with differential SNP allele frequency between pairs of potato genotype pools with differential tuber yield, SNPs causing amino acid changes, candidate gene for potato tuber yield QTL	Gene	Spud DB, SGN													PGSC0003DMG400023856	Soltu.DM.12G00570	00638554..637074	60740620..60742100	60265710..60264550(a), 60142680..60143868(b) et al.	Solyc12g049170(a), Solyc12g049040(b)
12	DMG400023859		S. tuberosum	253	Extensin Ext1, gene with differential SNP allele frequency between pairs of potato genotype pools with differential tuber yield, SNP causing amino acid change, candidate gene for potato tuber yield QTL	Gene	Spud DB, SGN													PGSC0003DMG400023859	Soltu.DM.12G00600	00647397..645897	60733170..60731660	66493447..66494923(a), 60265710..60264364(b) et al.	Solyc12g000110(a), Solyc12g049170(b)
12	DMG400023861		S. tuberosum	253	Extensin Ext1, gene with differential SNP allele frequency between pairs of potato genotype pools with differential tuber yield, SNPs causing amino acid changes, candidate gene for potato tuber yield QTL	Gene	Spud DB, SGN													PGSC0003DMG400023861	# Soltu.DM.12G00610	00655957..654671	60722980..60724270	66488312..66489592(a), 60142702..60143942(b) et al.	Solyc12g000090(a), Solyc12g049040(b)
12	DMG400023862		S. tuberosum	253	Extensin Ext1, gene with differential SNP allele frequency between pairs of potato genotype pools with differential tuber yield, SNPs causing amino acid changes, candidate gene for potato tuber yield QTL	Gene	Spud DB, SGN													PGSC0003DMG400023862	# Soltu.DM.12G00610	00658990..657243	60719950..60721700	60265712..60264433(a), 66493432..66494693(b) et al.	Solyc12g049170(a), Solyc12g000110(b)
12	P2b12		S. tuberosum	52,55	Potato EST marker (Calmodulin 2, Cal2)	EST (expressed sequence tag)	AJ487414, NCBI									P2b12-a	39.001			# PGSC0003DMG400005540	# Soltu.DM.12G00810	00796647..797041(a), 00816816..817210(b) et al.	60551825..60552195	66446461..66443338	# Solyc12g099990
12	At1A10 (AT1G66410)		A. thaliana	52,55	Arabidopsis EST marker (Calmodulin, cam2)	EST (expressed sequence tag)	T43045, NCBI; AT1G66410, TAIR									At1A10-a	39.002			# PGSC0003DMG400005540	# Soltu.DM.12G00810(a), Soltu.DM.12G00830(b)	00796641..797018(a), 00816810..817187(b) et al.	60551825..60552195	66443723..66443361	# Solyc12g099990
12	CD2		S. lycopersicum	19,32	Tomato EST marker, on tomato IL12-4, North border of IL12-4-1	EST (expressed sequence tag)	CD2, SGN	CD2	93.6	CD2	60.8									PGSC0003DMG400004652	Soltu.DM.12G001000	00944250..945567	60497105..60495643	66421290..66420033	Solyc12g099930
12	TG350		S. lycopersicum	19,166	Tomato STS marker, linked to tomato QRL Tv-2	STS (sequence-tagged-site)	TG350, SGN	TG350	91.8											PGSC0003DMG400004650	not annotated	00961948..961480	60478861..60479329	66407798..66408336	Solyc12g099910
12	GP229		S. tuberosum	4,6,7,8	Potato STS marker	STS (sequence-tagged-site)	CG783168 & CG783167, NCBI											GP229	1	PGSC0003DMG400004717	Soltu.DM.12G001130	01046050..1046812	60392000..60397010	66338312..66337552	Solyc12g099820
12	STM0003		S. tuberosum	16,179,185,218,226,322	Potato microsatellite marker, linked to potato R gene Ry-fsto, flanking potato conditional late blight QRL dPI12, associated with potato tuber weight	SSR (simple sequence repeat)	Ref. 16					STM0003	74	STM0003	0			STM0003	2	not annotated	Soltu.DM.12G001630	01378989..1378971	60055231..60055332	66047550..66031076	Solyc12g099320
12		tM12.3 (mat12.2)	S. lycopersicum, S. parviflorum	314	Tomato QTL for maturity	QTL (quantitative trait locus)																		65 - 66,6 Mbp
12	CT276		S. lycopersicum	19,32	Tomato EST marker, on tomato IL12-4, South of IL12-3, North of IL12-4-1		AA824993 & AA824992, NCBI	CT276	86											# PGSC0003DMG400004699	# Soltu.DM.12G001640	01397499..1397318	60035789..60035969	66026118..66026304	# Solyc12g099310
12*	St_At3g17000		S. tuberosum	212	Potato ortholog of Sl_At3g17000 (ubiquitin-conjugating enzyme 32 (UBC32))	COS2 (conserved orthologous sequence)	At3g17000, TAIR									St_At3g17000	38			# PGSC0003DMG400004699	# Soltu.DM.12G001640	01393972..1397276	60035760..60039380	66029708..66026408	# Solyc12g099310
12	InvInh-12/3		S. tuberosum	235	Invertase inhibitor, sugar metabolism, functional candidate gene for potato tuber reducing sugar content QTL	Gene	GU980592, NCBI													PGSC0003DMG400004618	# Soltu.DM.12G001750	01466848..1465024	59967330..59968500	65963469..65965049	# Solyc12g099200
12	InvInh-12/2		S. tuberosum	197,235	Invertase inhibitor, sugar metabolism, functional candidate gene for potato tuber and tomato fruit sugar content QTL	Gene	NM_001247862, AY864820, NCBI													# PGSC0003DMG400004617	# Soltu.DM.12G001750	01466800..1465244	59963540..59965500	65963514..65965223	# Solyc12g099200
12	CON369-191		S. lycopersicum	237	Tomato SNP marker, associated with tomato fruit weight	SNP (single nucleotide polymorphism)	Ref.237													# PGSC0003DMG400004617	# Soltu.DM.12G001750	01466527..1466467	59963938..59963997	65963794..65964547	# Solyc12g099200
12	InvInh-12/1		S. tuberosum	235	Invertase inhibitor, sugar metabolism, functional candidate gene for potato tuber reducing sugar content QTL	Gene	KC007445,GU980595, NCBI													PGSC0003DMG400004616	Soltu.DM.12G001760	01472965..1472429	59956850..59957600	65957702..65958229	Solyc12g099190
12	GP122		S. tuberosum	6,7,8,12,13,18,52,55,160, 249,258,345	Potato STS marker (P-glycoprotein-like, put. ABC transporter), linked with potato R gene Ry-sto, positional candidate locus for late blight QRL, associated with potato QTL for plant maturity, flanking potato QTL for tuber yield	STS (sequence-tagged-site)	AJ487339, NCBI									GP122	34	GP122	6	PGSC0003DMG400004681	Soltu.DM.12G002100	01715672..1716421	59696700..59702800	65780128..65779381	Solyc12g098870
12	St_At1g48300		S. tuberosum	212	Potato ortholog of Sl_At1g48300 (unknown protein)	COS2 (conserved orthologous sequence)	At1g48300, TAIR									St_At1g48300	32			PGSC0003DMG400004596	Soltu.DM.12G002120	01732642..1731812	59681608..59682438	65764092..65764379	Solyc12g098850
12	StI051		S. tuberosum	185,218	Potato microsatellite marker	SSR (simple sequence repeat)	Ref. 185					STI0051	66	StI051	6					PGSC0003DMG400004585	Soltu.DM.12G002300	01879801..1879672	59526100..59520300	65650137..65654411	Solyc12g098700
12	GP514		S. tuberosum	52,55	Potato STS marker	STS (sequence-tagged-site)	AJ487368, NCBI									GP514-b	0			PGSC0003DMG400004673	Soltu.DM.12G002370	01929475..1929732	59469300..59477700	65608494..65608090	Solyc12g098630
12	S1d5		S. tuberosum	52,55	Potato EST marker (S-adenosyl-L-homocysteine hydrolase, ADOHCYASE)	EST (expressed sequence tag)	AJ489117, NCBI									S1d5-b	36			PGSC0003DMG400004572	Soltu.DM.12G002620	02116711..2116179	59284570..59286940	65519686..65520279	Solyc12g098500
12	CT80		S. lycopersicum	19,32,313	Tomato EST marker, South border of tomato IL12-3, on IL12-4, linked to tomato QTL for soluble solids (Brix)	EST (expressed sequence tag)	CT80, SGN	CT80B	79.9											PGSC0003DMG400004660	Soltu.DM.12G002630	02124024..2123304	59277341..59278061	65513593..65514253	Solyc12g098490
12*	STG0007		S. tuberosum	218,226	Potato microsatellite marker, linked with potato conditional late blight QRL dPI12	SSR (simple sequence repeat)	Ref. 218					STG0007	68							PGSC0003DMG400007707	Soltu.DM.12G002800	02268547..2268566	59140867..59140848	65409937..65409918	Solyc12g098330
12	YES3-3A/B		S. tuberosum	229	Potato STS marker, diagnostic for potato R gene Ry-sto	STS (sequence-tagged-site)	Ref. 229													PGSC0003DMG400016859	Soltu.DM.12G002890	02352766..2352747	59061536..59061847	65361984 ..65357869	Solyc12g098220
12	Sli		S. chacoense	243,278	Potato S locus inhibitor, causing self-compatibility	Gene	Spud DB, SGN													PGSC0003DMG400016861	Soltu.DM.12G002910	02372265..2374205	59041123..59039183	65344764..65344299	Solyc12g098200
12	Ry-sto (Ry-fsto)		S. stoloniferum	160,179,229,249,357	Potato gene for extreme resistance to Potato Virus Y (PVY)	R gene	Ref. 357													not annotated(a,b,c,d)	Soltu.DM.12G003280(a), not annotated(b), Soltu.DM.12G003210(c)	02713706..2713821(a), 02672791..2672899(b), 02635868..2635965(c) et al.	58628999..58628884(a), 58638099..58637973(b), 58672186..58672078(c), 58623005..58622897(d)	65200267..65200151(a), 65206270..65206154(b)	Solyc12g097000(a), Solyc12g097020(b)
12		WR12.1 (Tv-2)	S. habrochaites (L. hirsutum f. glabratum)	166	Tomato QTL for greenhouse whitefly (Trialeurodes vaporarium) resistance.	QRL (quantitative resistance locus)																		~ 62 - 66,6 Mbp
12		pLBR12.1 (QTLpcs12, dPI12)	S. tuberosum, S. paucissectum	178,226,227	Potato QTL for late blight resistance from S. paucissectum	QRL (quantitative resistance locus)																0 - 3 Mbp	~ 56 - 60,9 Mbp
12		tM12.2 (mat12.1)	S. lycopersicum, S. habrochaites (L. hirsutum)	312	Tomato QTL for maturity	QTL (quantitative trait locus)																		63 - 65 Mbp
12		pM12.1	S. tuberosum	219,345	Potato QTL for plant maturity	QTL (quantitative trait locus)																0 - 4 Mbp	57 - 60,9 Mbp
12		tSS12.2 (SSC12b)	S. lycopersicum, S. pimpinellifolium	313	Tomato QTL for soluble solids (Brix)	QTL (quantitative trait locus)																		65 - 66,6 Mbp
12		tFW12.3 (fw-12I, fw12.1)	S. lycopersicum, pennellii, S. parviflorum, S. lycopersicum var. cerasiforme, S. pimpinellifolium, S. cheesmanii	197,237,308,314	Tomato QTL for fruit weight	QTL (quantitative trait locus)																		61 - 66,6 Mbp
12		tFY12.3 (ydt12.2)	S. lycopersicum, S. habrochaites (L. hirsutum)	312	Tomato QTL for fruit total yield	QTL (quantitative trait locus)																		~ 63 - 66,6 Mbp
12		pTW12.1	S. tuberosum	322	Potato QTL for tuber weight	QTL (quantitative trait locus)																0 - 3 Mbp	~ 58 - 61 Mbp
12		pTY12.1 (yi-e)	S. tuberosum	18,239,253	Potato QTL for tuber yield	QTL (quantitative trait locus)																0 - 9 Mbp	52 - 61 Mbp
12	GP200		S. tuberosum	6,7,8	Potato STS marker (PRP19-like spliceosomal protein)	STS (sequence-tagged-site)	CG783140, CG783139, NCBI											GP200	9	PGSC0003DMG400029342	Soltu.DM.12G003360	02757302..2757790	58578300..58588500	no matching position
12	CT156		S. lycopersicum	19,43,127,312,314	Tomato EST marker, proximal to potato Sli locus from S. chacoense, distal to tomato QTL for fruit total yield, maturity (tMa12.2) and QRL BW-12.2, proximal to tomato QTL for maturity (tMa12.3), linked to tomato QTL for fruit weight	EST (expressed sequence tag)	CT156, SGN	CT156A	72.7											PGSC0003DMG400029283	Soltu.DM.12G004100	03298536..3298684	58018200..58015100	64799846..64799690	Solyc12g096300
12	St_At5g38530		S. tuberosum	212	Potato ortholog of Sl_At5g38530 (tryptophan synthase-related)	COS2 (conserved orthologous sequence)	At5g38530, TAIR									St_At5g38530	29			PGSC0003DMG400029380	Soltu.DM.12G004190	03361830..3359879	57950920..57954170	64733298..64735201	Solyc12g096180
12	DMG400029298		S. tuberosum	253	Receptor-like kinase, gene with differential SNP allele frequency between pairs of potato genotype pools with differential tuber yield, SNPs causing amino acid changes, candidate gene for potato tuber yield QTL	Gene	Spud DB, SGN													PGSC0003DMG400029298	Soltu.DM.12G004370	03492184..3499424	57813000..57820200	64617120..64611145	Solyc12g096010
12*	TG296		S. lycopersicum	19,149,166,185,218,227,239,242,312	Tomato STS marker, on tomato IL12-4, linked to potato and tomato late blight QRL, tomato QRL Tv-2 and maturity QTL, linked to potato QTL for tuber yield	STS (sequence-tagged-site)	TG296, SGN	TG296	70.3	TG296	52.3	TG296	61	TG296	14					PGSC0003DMG402029299	Soltu.DM.12G004380	03512005..3512427	57796800..57801900	64599768..64599202	Solyc12g095990
12	TG468		S. lycopersicum	19	Tomato STS marker	STS (sequence-tagged-site)	TG468, SGN	TG468	70.3											PGSC0003DMG400029390	Soltu.DM.12G004450	03575162..3574055	57736067..57737174	64537041..64538085	Solyc12g095910
12	PFP-α		S. lycopersicum	197	Pyrophosphate fructose-6-phosphate 1-phosphotransferase (EC2.7.1.90), alpha subunit, glycolysis, functional candidate gene for tomato fruit quality QTL	Gene	AI485415, NCBI													PGSC0003DMG400029309	Soltu.DM.12G004610	03707057..3709524	57600828..57598361	64415125..64412670	Solyc12g095760
12	STMCL13		S. tuberosum	226	Potato STS marker in potato EST, flanking potato conditional late blight QRL dPI12	STS (sequence-tagged-site)	Ref. 226													PGSC0003DMG400029313	Soltu.DM.12G004740	03792451..3792572	57510891..57511031	64305925..64305906	Solyc12g094660
12	solcap_snp_c1_2724		S. tuberosum	253	Potato SNP marker, differential SNP allele frequency between pairs of potato genotype pools with differential tuber yield	SNP (single nucleotide polymorphism)	Spud DB, http://solcap.msu.edu/potato													PGSC0003DMG400029407	Soltu.DM.12G004800	03845196..3845096	57460050..57460071	64291834..64291935	Solyc12g094630
12	S2g1 (Cat)		S. tuberosum	52,55,219	Potato EST marker (Catalase, EC1.11.1.6), associated with potato plant maturity	EST (expressed sequence tag)	AJ509024, NCBI									S2g1	19			PGSC0003DMG400029408	Soltu.DM.12G004810	03849176..3848027	57454330..57458060	64287336..64288491	Solyc12g094600
12	DMG400029318		S. tuberosum	253	Conserved gene of unknown function, with differential SNP allele frequency between pairs of potato genotype pools with differential tuber yield, SNP causing amino acid change, candidate gene for potato tuber yield QTL	Gene	Spud DB, SGN													PGSC0003DMG400029318	Soltu.DM.12G004870	03897732..3903102	57401500..57407300	64250114..64245201	Solyc12g094570 & Solyc12g094580
12	DMG400029321		S. tuberosum	253	Conserved gene of unknown function, with differential SNP allele frequency between pairs of potato genotype pools with differential tuber yield, SNP causing amino acid change, candidate gene for potato tuber yield QTL	Gene	Spud DB, SGN													PGSC0003DMG400029321	Soltu.DM.12G004920	03940519..3941229	57364190..57363480	64227149..64226445	Solyc12g094530
12	CT239		S. lycopersicum	19	Tomato EST marker	EST (expressed sequence tag)	CT239, SGN	CT239B	68.3											PGSC0003DMG400029325	Soltu.DM.12G004990	04025236..4026505	57278124..57276855	64159456..64157859	Solyc12g094460
12	TG28		S. lycopersicum	6,7,8,16,18,19,32,218,242	Tomato STS marker, on tomato IL12-2 and IL12-3, South of IL12-3-1, linked to potato QTL for tuber yield	STS (sequence-tagged-site)	TG28, SGN	TG28B	41	TG28B	51	TG28	64					TG28	10	intergenic	Soltu.DM.12G005040	04070201..4069708	57233699..57234222	64121179..64121746	Solyc12g094410
12	DMG400039085		S. tuberosum	253	Peptide transporter, gene with differential SNP allele frequency between pairs of potato genotype pools with differential tuber yield, SNPs causing amino acid changes, candidate gene for potato tuber yield QTL	Gene	Spud DB, SGN													PGSC0003DMG400039085	Soltu.DM.12G005280	04341516..4337367	56962560..56967220	63906797..63903073	Solyc12g089230
12	St_At4g33360		S. tuberosum	212	Potato ortholog of Sl_At4g33360 (terpene cyclase/mutase-related)	COS2 (conserved orthologous sequence)	At4g33360, TAIR									St_At4g33360	22			PGSC0003DMG400015444	Soltu.DM.12G005650	04622152..4624729	56673910..56678080	63650609..63647006	Solyc12g088880
12	GP273		S. tuberosum	7,8	Potato STS marker	STS (sequence-tagged-site)	CG783207, NCBI											GP273	13	PGSC0003DMG400015441	Soltu.DM.12G005720	04664541..4665339	56636340..56631620	63614740..63613963	Solyc12g088830
12*	DMG400015434		S. tuberosum	253	Mannose-P-dolichol utilization defect 1 protein, gene with differential SNP allele frequency between pairs of potato genotype pools with differential tuber yield, SNP causing amino acid change, candidate gene for potato tuber yield QTL	Gene	Spud DB, SGN													PGSC0003DMG400015434	Soltu.DM.12G005900	04813037..4819059	56478900..56472600	63508748..63503069	Solyc12g088660
12	StI063		S. tuberosum	185	Potato microsatellite marker	SSR (simple sequence repeat)	Ref. 185							StI063	22					PGSC0003DMG400011561(a), PGSC0003DMG400011560(b)	Soltu.DM.12G006110(a), Soltu.DM.12G006600(b)	04999440..4999692(a), 04984059..4984306(b)	56303958..56303711(a), 56288577..56288325(b)	63389329.. 63389077	Solyc12g088460
12	solcap_snp_sl_14415		S. lycopersicum	384	Tomato SNP marker, linked to tomato QTL for resistance to late blight	SNP (single nucleotide polymorphism)	sl_14415, SGN													PGSC0003DMG400002044	Soltu.DM.12G006690	05521253..5521191	55721598..55721660	62959456..62959556	Solyc12g087890
12	P10e4		S. tuberosum	52,55	Potato EST marker (Trypsin inhibitor, miraculin)	EST (expressed sequence tag)	AJ487386, NCBI									P10e4	66			PGSC0003DMG400008546	Soltu.DM.12G007230	06108124..6109208	55090840..55092330	no sequence homology
12*	ATPD		S. tuberosum	294,341,385	ATP synthase delta chain, chloroplastic, in potato differential expression between quantitative late blight resistant and susceptible genotype pools, functional candidate gene for potato late blight QRL	Gene	Spud DB, SGN													PGSC0003DMG400016959	Soltu.DM.12G007300	06200944..6200003	54981150..54982090	62527486..62528423	Solyc12g056830
12	GP204		S. tuberosum	6,7,8	Potato STS marker	STS (sequence-tagged-site)	CG783144 & CG783145, NCBI											GP204	17.001	PGSC0003DMG400018789	Soltu.DM.12G007470	06347349..6346195	54812452..54813606	62363187..62363911(a), 62403995..62404719(b) et al.	Solyc12g056675(a), Solyc12g056678(b)
12	DMG401018799		S. tuberosum	253	Alliin lyase, gene with differential SNP allele frequency between pairs of potato genotype pools with differential tuber yield, SNP causing amino acid change, candidate gene for potato tuber yield QTL	Gene	Spud DB, SGN													PGSC0003DMG401018799	Soltu.DM.12G007500	06390049..6387893	54767190..54770910	62257146..62257980	not annotated
12	SCARysto4		S. tuberosum	251	Potato STS marker, linked to potato R gene Ry-sto	STS (sequence-tagged-site)	Ref. 251													PGSC0003DMG400008632	intergenic	06687908..6687927	58759775..58759758	60284247..60284275	intergenic
12	P7a11		S. tuberosum	52,55	Potato EST marker (Cellulose synthase, EC2.4.1.-, catalytic subunit)	EST (expressed sequence tag)	AJ487437, NCBI									P7a11-e	67			PGSC0003DMG400010794	Soltu.DM.12G007610	06573026..6572430	54535600..54543100	62122723..62123320	Solyc12g056580
12	Nt PR-5		N. tabacum	8,9,385	Potato homolog of tobacco pathogenesis-related gene PR-5, in potato expression up regulated upon infection with P. infestans and differential expression between quantitative late blight resistant and susceptible genotype pools, functional candidate gene for QRL	Gene	X12739, NCBI											Nt PR-5	19	# PGSC0003DMG400004259	# Soltu.DM.12G007830	06878724..6878044	54234240..54235110	61915402..61916082	# Solyc12g056390
12	PR-5/319		S. tuberosum	152,385	PR-5-like gene, pathogenesis related , in potato expression up regulated upon infection with P. infestans and differential expression between quantitative late blight resistant and susceptible genotype pools, functional candidate gene for QRL	Gene	AY737315, NCBI													# PGSC0003DMG400004259	# Soltu.DM.12G007830	06878724..6878044	54234267..54234947	61915402..61916082	# Solyc12g056390
12	PR-5/21		S. tuberosum	152,385	PR-5-like gene, pathogenesis related , in potato expression up regulated upon infection with P. infestans and differential expression between quantitative late blight resistant and susceptible genotype pools, functional candidate gene for QRL	Gene	AY737316, NCBI													PGSC0003DMG400004260	Soltu.DM.12G007840	06880748..6882256	54231165..54231851	61913858..61912692	Solyc12g056380
12	PR-5/321c		S. tuberosum	152	PR-5-like gene, pathogenesis related , in potato expression up regulated upon infection with P. infestans and differential expression between quantitative late blight resistant and susceptible genotype pools, functional candidate gene for QRL	Gene	AY737317, NCBI													PGSC0003DMG400004262	Soltu.DM.12G007860	06887747..6887010	54225241..54225978	61915402..61916082	# Solyc12g056390
12	S1g6		S. tuberosum	52,55	Potato EST marker	EST (expressed sequence tag)	AJ489128, NCBI									S1g6-a	68.001					59416706..59416944	no matching position	05125240..5125478
12	STM1045		S. tuberosum	3,16,218	Potato microsatellite marker, linked to potato late blight QRL	SSR (simple sequence repeat)	X60506, NCBI					STM1045	58							PGSC0003DMG400005005	Soltu.DM.12G008070	07035451..7034167	54028360..54033270	61824361..61825679	Solyc12g056280
12	CP112		S. tuberosum	6,7,8,52,55	Potato EST marker (Plasma membrane intrinsic protein WC1A,B,C)	EST (expressed sequence tag)	AJ487323, NCBI									CP112-b	69.001	CP112-b	17.002	# PGSC0003DMG400004980	# Soltu.DM.12G008140	07111169..7110181	53952150..53954250	61772350..61773365	# Solyc12g056220
12	P1a11		S. tuberosum	52,55	Potato EST marker (Aquaporin TMP-B, WC1C)	EST (expressed sequence tag)	AJ487393, NCBI									P1a11-a	69.002			# PGSC0003DMG400004980	# Soltu.DM.12G008140	07111066..7111565	53952150..53954250	61772453..61772105	# Solyc12g056220
12	Cgu		S. tuberosum	293	Conserved gene of unknown function (proline-rich family protein), expression in potato differentially regulated in response to infection with late blight, functional candidate gene for late blight QRL	Gene	Spud DB, SGN													PGSC0003DMG400004981	# Soltu.DM.12G008140	07116208..7121342	53943100..53948300	61767764..61762808	Solyc12g056210
12	DMG400004984		S. tuberosum	253	Conserved gene of unknown function, with differential SNP allele frequency between pairs of potato genotype pools with differential tuber yield, SNP causing amino acid change, candidate gene for potato tuber yield QTL	Gene	Spud DB, SGN													PGSC0003DMG400004984	Soltu.DM.12G008190	07185196..7193989	53864700..53874600	61727888..61719226	Solyc12g056170
12	TG367		S. lycopersicum	19,32,185,218	Tomato STS marker, South of tomato IL12-2, on IL12-3	STS (sequence-tagged-site)	TG367, SGN	TG367	47.6	TG367	43.4	TG367	42	TG367	29					PGSC0003DMG400004985	Soltu.DM.12G008220	07253703..7254643	53796950..53801710	61687626..61686946	Solyc12g056130
12	solcap_snp_c2_23252 (solcap_snp_c2_23258, solcap_snp_c2_23259)		S. tuberosum	247,360	Potato SNP marker, linked to potato QRL RSe-XIIa, flanking potato QTL for tuber reducing sugar content and chip color	SNP (single nucleotide polymorphism)	Spud DB, http://solcap.msu.edu/potato													PGSC0003DMG400043373	Soltu.DM.12G008230	07261656..7260169	53792593..53792614	61680495..61681985	Solyc12g056120
12	GP168		S. tuberosum	6,7,8	Potato STS marker	STS (sequence-tagged-site)	CG783099, NCBI											GP168	18.002	not annotated	Soltu.DM.12G008340	07338077..7338598	53712787..53712266	no matching position (chr04)
12*	TG394		S. lycopersicum	19	Tomato STS marker	STS (sequence-tagged-site)	TG394, SGN	TG394	47.6											not annotated	Soltu.DM.12G008470	07438401..7437376	53608647..53609672	61495258..61496290	Solyc12g055910
12	PPA1		S. tuberosum	2,8,145,146,196	Soluble inorganic pyrophosphatase (EC3.6.1.1), functional candidate gene for potato tuber quality QTL	Gene	Z36894, NCBI											Ppa1-a	18.001	PGSC0003DMG400004999	Soltu.DM.12G008550	07595104..7597699	53433720..53437390	61423930..61421314	Solyc12g055830
12		tLBR12.2 (lb12b)	S. lycopersicum, S. habrochaites (L. hirsutum)	149	Tomato QTL for resistance to late blight	QRL (quantitative resistance locus)																		60 - 65 Mbp
12	TG111		S. lycopersicum	19,32,149,242,269,308,352	Tomato STS marker, South border of tomato IL12-2, on IL12-3, North of IL12-4, linked to tomato QRL lb12b for late blight and QTL for fruit weight, flanking tomato QRL Ol-qtl3	STS (sequence-tagged-site)	TG111, SGN	TG111	47.6											PGSC0003DMG400028839	Soltu.DM.12G008600	07673526..7673167	53317500..53327200	61370469..61370534	Solyc12g055800
12	GP81		S. tuberosum	1,6,7,8,13,52,55	Potato STS marker (H+/Ca 2+ exchanger)	STS (sequence-tagged-site)	AJ487376, NCBI									GP81	77	GP81	18.004	not annotated	# Soltu.DM.12G008650	07703347..7702799(a), 07709093..7708599(b)	53288206..53288754	61335305..61334486	# Solyc12g055750
12	GP269		S. tuberosum	7,8	Potato STS marker (H+/Ca 2+ exchanger)	STS (sequence-tagged-site)	CG783202, NCBI											GP269	18.003	not annotated	# Soltu.DM.12G008650	07709088..7709918	53279962..53280792	61335305..61334486	# Solyc12g055750
12	CP20		S. tuberosum	1,6,7,8,13,52,55	Potato EST marker	EST (expressed sequence tag)	CF802485, AJ492231,AJ492232,CF802484, NCBI									CP20-b	78	CP20-b	21.002	PGSC0003DMG400028852	Soltu.DM.12G008870	07938905..7939333	53040400..53049500	60886739..60886306	Solyc12g049570
12	GP215		S. tuberosum	6,7,8,18	Potato STS marker (AP2 domain containing protein), linked to potato QTL for tuber yield	STS (sequence-tagged-site)	CG783157, NCBI											GP215-a	21.001	PGSC0003DMG400028853	Soltu.DM.12G008880	07950461..7949635	53036110..53038950	60874305..60875183	Solyc12g049560
12	STM2028		S. tuberosum	16,218	Potato microsatellite marker	SSR (simple sequence repeat)	Ref. 16					STM2028	0					STM2028	69	PGSC0003DMG400028855	Soltu.DM.12G008900	07984456..7984472	53003202..53003186	no sequence homology
12		pTSC12.1 (L_late)	S. tuberosum	360	Potato QTL for tuber reducing sugar content and chip color	QTL (quantitative trait locus)																~ 7 - 10 Mbp	~ 50 - 54 Mbp
12	solcap_snp_c2_53324		S. tuberosum	360	Potato SNP marker, linked to potato QTL for tuber reducing sugar content and chip color	SNP (single nucleotide polymorphism)	Spud DB, http://solcap.msu.edu/potato													PGSC0003DMG400004366	Soltu.DM.12G008990	08158397..8158297	52790201..52790301	60627222..60627322	Solyc12g049390
12*	DMG400011613		S. tuberosum	253	ABC transporter family protein, gene with differential SNP allele frequency between pairs of potato genotype pools with differential tuber yield, SNP causing amino acid change, candidate gene for potato tuber yield QTL	Gene	Spud DB, SGN													PGSC0003DMG400011613	Soltu.DM.12G009320	08646412..8645038	52311100..52319400	60235115..60235888	Solyc12g049130
12	DMG400041652		S. tuberosum	253	Microsomal oleic acid desaturase, gene with differential SNP allele frequency between pairs of potato genotype pools with differential tuber yield, SNPs causing amino acid changes, candidate gene for potato tuber yield QTL	Gene	Spud DB, SGN													PGSC0003DMG400041652	Soltu.DM.12G009350	08732840..8733994	52230890..52232050	60138581..60137427	Solyc12g049030
12	solcap_snp_c2_18825		S. tuberosum	346	Potato SNP marker, linked with potato QTL for resistance to Tecia solanivora	SNP (single nucleotide polymorphism)	Spud DB, http://solcap.msu.edu/potato													PGSC0003DMG400006743	Soltu.DM.12G009710	09183804..9183704	51732779..51732800	59785736..59785836	Solyc12g044800
12		tBWR12.2 (Bwr-12.2)	S. lycopersicum	127	Tomato QTL for resistance to Ralstonia solanacearum (bacterial wilt)	QRL (quantitative resistance locus)																		~ 58 - 64 Mbp
12	TG565		S. lycopersicum	19,282	Tomato STS marker, linked to tomato QRL Cmr (Cucumber mosaic virus resistance)	STS (sequence-tagged-site)	TG565, SGN	TG565	46.6											# PGSC0003DMG400026460	# Soltu.DM.12G010270	09887213..9888392	50897427..50896950	58992903..58991730	# Solyc12g044410
12	TG564B		S. lycopersicum	127	Tomato STS marker, linked to tomato QRL for Ralstonia solanacearum (bacterial wilt)	STS (sequence-tagged-site)	TG564, SGN													# PGSC0003DMG400026460	# Soltu.DM.12G010270	09888901..9888627	50895739..50896013	58991239..58991595	# Solyc12g044410
12	CP104		S. tuberosum	6,7,8,37	Potato EST marker	EST (expressed sequence tag)	CF802462, NCBI											CP104-f	24	not annotated	not annotated	09907692..9907363	50876887..50877216	no matching position
12*	GP315		S. tuberosum	8	Potato STS marker (Phox domain containing protein)	STS (sequence-tagged-site)	CG783242, NCBI											GP315	28.001	not annotated	Soltu.DM.12G010490	10211143..10211731	50574114..50573526	58748097..58747509	Solyc12g044220
12	P7h9		S. tuberosum	52,55	Potato EST marker (Heat shock protein 91)	EST (expressed sequence tag)	AJ487444, NCBI									P7h9-a	87.002			PGSC0003DMG402031379	Soltu.DM.12G010560	10362539..10364590	50378400..50384100	58402875..58400873	Solyc12g043110
12	StI054		S. tuberosum	185	Potato microsatellite marker in potato EST	SSR (simple sequence repeat)	Ref. 185							StI054	29					PGSC0003DMG400028636	Soltu.DM.12G010710	10581554..10581534	50174820..50172940	58251633..58251653	Solyc12g043020
12	At2F09 (AT5G40810)		A. thaliana	52,55	Arabidopsis EST marker (Cytochrome c1, heme protein precursor)	EST (expressed sequence tag)	Z25972, NCBI; AT5G40810, TAIR									At2F09-a	86.002			PGSC0003DMG400028642	Soltu.DM.12G010840	10838595..10837829	49903514..49904650	58003101..58004282	Solyc12g042920
12	GP96		S. tuberosum	1,6,7,8	Potato STS marker	STS (sequence-tagged-site)	CG783266 & CG783267, NCBI											GP96-b	28.002	not annotated	Soltu.DM.12G010930	10978400..10978865	49762627..49762162	no matching position
12		pM12.2	S. tuberosum	294	Potato QTL for plant maturity	QTL (quantitative trait locus)																~ 9 - 13 Mbp	~ 47 - 51 Mbp
12	DMG400028652		S. tuberosum	253	Geraniol 10-hydroxylase, gene with differential SNP allele frequency between pairs of potato genotype pools with differential tuber yield, SNPs causing amino acid changes, candidate gene for potato tuber yield QTL	Gene	Spud DB, SGN													PGSC0003DMG400028652	Soltu.DM.12G011160	11209823..11208801	49511090..49513220	no matching position
12	DMG400014461		S. tuberosum	253	Microsomal omega-6-desaturase, gene with differential SNP allele frequency between pairs of potato genotype pools with differential tuber yield, SNPs causing amino acid changes, candidate gene for potato tuber yield QTL	Gene	Spud DB, SGN													PGSC0003DMG400014461	Soltu.DM.12G011170	11226633..11225460	49505060..49506440	66559005..66560072(a), 60138571..60137424(b), 66562773..66561675(c) et al.	Solyc12g100230(a), Solyc12g049030(b), Solyc12g100240(c)
12*	solcap_snp_c2_42675		S. tuberosum	294	Potato SNP marker, associated with potato QTL for plant maturity	SNP (single nucleotide polymorphism)	Spud DB, http://solcap.msu.edu/potato													PGSC0003DMG400014467	Soltu.DM.12G011300	11434428..11434328	49292105..49292126	57331817..57331917	Solyc12g042430
12	DMG400014470		S. tuberosum	253	MtN19 (unknown function), gene with differential SNP allele frequency between pairs of potato genotype pools with differential tuber yield, SNPs causing amino acid changes, candidate gene for potato tuber yield QTL	Gene	Spud DB, SGN													PGSC0003DMG400014470	Soltu.DM.12G011360	11591486..11590629	49141130..49139000	57207373..57208135	Solyc12g042380
12	StI030		S. tuberosum	185,218	Potato microsatellite marker in potato EST	SSR (simple sequence repeat)	Ref. 185					STI0030	37	StI030	38					PGSC0003DMG400014472	Soltu.DM.12G011440	11672567..11672491	49067600..49058600	57171437..57171503	Solyc12g042360
12	GP91		S. tuberosum	1,6,7,8,13,31,52,55	Potato STS marker (Spliceosome associated protein U2 snRNP)	STS (sequence-tagged-site)	AJ487381, NCBI									GP91-c	86.001	GP91-c	28.003	PGSC0003DMG400046993	Soltu.DM.12G011460	11709878..11710066	49021153..49021522	57112371..57112176	Solyc12g042330
12	CD4		S. lycopersicum	19	Tomato EST marker	EST (expressed sequence tag)	CD4, SGN	CD4B	42.6											PGSC0003DMG402014476	Soltu.DM.12G011590	11980961..11981428	48738420..48737953	56728478..56728003	Solyc12g042060
12*	solcap_snp_c2_49683		S. tuberosum	247	Potato SNP marker (Glucan endo-1,3-beta-glucosidase), linked to potato QRL RSe-XIIa	SNP (single nucleotide polymorphism)	Spud DB, http://solcap.msu.edu/potato													PGSC0003DMG400014457	Soltu.DM.12G011650	12109419..12109519	48605738..48605759	55032608..55032513	Solyc12g040860
12	DMG400046617		S. tuberosum	253	Gene of unknown function, with differential SNP allele frequency between pairs of potato genotype pools with differential tuber yield, SNPs causing amino acid changes, candidate gene for potato tuber yield QTL	Gene	Spud DB, SGN													PGSC0003DMG400046617	not annotated	12226821..12227677	48486810..48485950	no matching position
12	At2F08 (At1g43170)		A. thaliana	52,55	Arabidopsis EST marker (Ribosomal protein RL3)	EST (expressed sequence tag)	Z25950, NCBI; At1g43170, TAIR									At2F08	88			not annotated	Soltu.DM.12G011720(a), not annotated(b)	12346102..12346284(a), 12331323..12331442(b)	39788196..39788314	54480754..54480534	Solyc12g040700
12	P9e10		S. tuberosum	52,55	Potato EST marker (Protein kinase ERK1, EC2.7.1.-)	EST (expressed sequence tag)	AJ487459, NCBI									P9e10	87.001			PGSC0003DMG400002452	Soltu.DM.12G011730	12355837..12353378	39797998..39795539	54466465..54469290	Solyc12g040680
12	solcap_snp_c2_45811		S. tuberosum	346	Potato SNP marker linked with potato QTL for resistance to Tecia solanivora	SNP (single nucleotide polymorphism)	Spud DB, http://solcap.msu.edu/potato													PGSC0003DMG4000015829	Soltu.DM.12G011790	12646938..12646838	40126763..40126784	53674109..53674209	Solyc12g040510
12	GP195		S. tuberosum	6,7,8	Potato STS marker	STS (sequence-tagged-site)	CG783130, NCBI											GP195-a	29.001	# PGSC0003DMG400015832	# Soltu.DM.12G011870	12787814..12788973	40268950..40270109	53402371..53401502(a), 53195696..53196359(b)	# Solyc12g040390(a), Solyc12g040360(a)
12*	GP183		S. tuberosum	6,7,8	Potato STS marker	STS (sequence-tagged-site)	CG783112, NCBI											GP183	29.002	# PGSC0003DMG400015832	# Soltu.DM.12G011870	12787814..12788973	40268950..40270109	53402371..53401689	# Solyc12g040390
12*	GP197		S. tuberosum	6,7,8	Potato STS marker (Helix-loop-helix motif)	STS (sequence-tagged-site)	CG783133 & CG783134, NCBI											GP197	29.003	PGSC0003DMG400005388	Soltu.DM.12G012100	13205350..13203964	40688230..40690630	45496402..45494798	Solyc12g036470
12	DMG400043120		S. tuberosum	253	Gene of unknown function, with differential SNP allele frequency between pairs of potato genotype pools with differential tuber yield, SNPs causing amino acid changes, candidate gene for potato tuber yield QTL	Gene	Spud DB, SGN													PGSC0003DMG400043120	not annotated	13551433..13546116	41037100..41029600	48915881..48916093(a), 57293563..57293664(b)	not annotated(a,b)
12	solcap_snp_c2_19727		S. tuberosum	247	Potato SNP marker (Peptidyl-tRNA hydrolase), linked to potato QRL RSe-XIIa	SNP (single nucleotide polymorphism)	Spud DB, http://solcap.msu.edu/potato													PGSC0003DMG400021767	Soltu.DM.12G012380	14076430..14076330	41615042..41615063	47850928..47850828	Solyc12g037970
12	solcap_snp_c2_19722		S. tuberosum	247	Potato SNP marker (in gene with unknown function), linked to potato QRL RSe-XIIa	SNP (single nucleotide polymorphism)	Spud DB, http://solcap.msu.edu/potato													PGSC0003DMG400021766	Soltu.DM.12G012410	14124273..14124173	41670272..41670293	47893581..47893481	Solyc12g037980
12*	DMG400000653		S. tuberosum	253	Agmatine deiminase, gene with differential SNP allele frequency between pairs of potato genotype pools with differential tuber yield, SNP causing amino acid change, candidate gene for potato tuber yield QTL	Gene	Spud DB, SGN													PGSC0003DMG400000653	Soltu.DM.12G012700	14951779..14944155	42365600..42358000	51212537..51204901	Solyc12g038970
12	solcap_snp_c2_13951		S. tuberosum	247,253	Potato SNP marker, linked to potato QRL RSe-XIIa, differential SNP allele frequency between pairs of potato genotype pools with differential tuber yield	SNP (single nucleotide polymorphism)	Spud DB, http://solcap.msu.edu/potato													PGSC0003DMG400045640	Soltu.DM.12G012890	16100447..16100547	43525689..43525710	49316459..49316359	Solyc12g038370
12	CT189		S. lycopersicum	19	Tomato EST marker	EST (expressed sequence tag)	CT189, SGN	CT189	42.6											PGSC0003DMG400015992	Soltu.DM.12G013220	17813713..17813001	33331232..33330520	52059483..52058835	Solyc12g039120
12*	TG283		S. lycopersicum	19,312	Tomato STS marker, flanking tomato QTL for fruit total yield and maturity	STS (sequence-tagged-site)	TG283, SGN	TG283	42.6	TG283	37.2									not annotated	Soltu.DM.12G013410	18012674..18011750	29838477..29837553	52169066..52168182	Solyc12g039180
12	STM0040b		S. tuberosum	16	Potato microsatellite marker	SSR (simple sequence repeat)	Ref. 16													intergenic	intergenic	18039174..18039151	29864872..29864849	no matching position
12		RSe-XIIa	S. tuberosum	247	Potato QTL for resistance to Synchitrium endobioticum (potato wart)	QRL (quantitative resistance locus)																(7 - 53 Mbp)	(6 - 54 Mbp)
12		Ts12.1 (qOPA12)	S. tuberosum	346	Potato QTL for resistance to Tecia solanivora	QRL (quantitative resistance locus)																(9 - 27 Mbp)	(22 - 52 Mbp)
12	DMG400044872		S. tuberosum	253	Gene of unknown function, with differential SNP allele frequency between pairs of potato genotype pools with differential tuber yield, SNPs causing amino acid changes, candidate gene for potato tuber yield QTL	Gene	Spud DB, SGN													PGSC0003DMG400044872	not annotated	21440122..21440736	28480290..28477710	34813301..34813158
12	DMG400015917		S. tuberosum	253	Integrase core domain containing protein, gene with differential SNP allele frequency between pairs of potato genotype pools with differential tuber yield, SNPs causing amino acid changes, candidate gene for potato tuber yield QTL	Gene	Spud DB, SGN													PGSC0003DMG400015917	not annotated	21777827..21775902	28811590..28813830	no matching position
12*	solcap_snp_c1_3172		S. tuberosum	346	Potato SNP marker, linked with potato QTL for resistance to Tecia solanivora	SNP (single nucleotide polymorphism)	Spud DB, http://solcap.msu.edu/potato													PGSC0003DMG400023259	Soltu.DM.12G014120	22187334..22187425	29224605..29224626	50165071..50164973	Solyc12g038550
12	solcap_snp_c2_9486		S. tuberosum	247	Potato SNP marker, linked to potato QRL RSe-XIIa	SNP (single nucleotide polymorphism)	Spud DB, http://solcap.msu.edu/potato													PGSC0003DMG400027930	not annotated	23127314..23127214	27966938..27966959	no sequence homology
12	CT134		S. lycopersicum	19	Tomato EST marker	EST (expressed sequence tag)	AA824843 & AA824844, NCBI	CT134	42.6											PGSC0003DMG402002368	Soltu.DM.12G014400	23475526..23474888	27611673..27612311	50256739.. 50257347	Solyc12g038630
12	solcap_snp_c2_50136		S. tuberosum	247	Potato SNP marker (HAD superfamily protein), linked to potato QRL RSe-XIIa	SNP (single nucleotide polymorphism)	Spud DB, http://solcap.msu.edu/potato													# PGSC0003DMG400004444	# Soltu.DM.12G014510	23622213..23622113	27416449..27416470	50653248..50653148	# Solyc12g038820
12	solcap_snp_c2_50137		S. tuberosum	247	Potato SNP marker (HAD superfamily protein), linked to potato QRL RSe-XIIa	SNP (single nucleotide polymorphism)	Spud DB, http://solcap.msu.edu/potato													# PGSC0003DMG400004444	# Soltu.DM.12G014510	23622316..23622216	27416346..27416367	50653351..50653251	# Solyc12g038820
12*	DMG400004446		S. tuberosum	253	Extensin, gene with differential SNP allele frequency between pairs of potato genotype pools with differential tuber yield, SNPs causing amino acid changes, candidate gene for potato tuber yield QTL	Gene	Spud DB, SGN													PGSC0003DMG400004446	not annotated	23701346..23702467	27335440..27336560	51571339..51572440	not annotated
12*	DMG400004447		S. tuberosum	253	Extensin, gene with differential SNP allele frequency between pairs of potato genotype pools with differential tuber yield, SNPs causing amino acid changes, candidate gene for potato tuber yield QTL	Gene	Spud DB, SGN													PGSC0003DMG400004447	not annotated	23704431..23705216	27332690..27333480	48947947..48948729(a), 48784079..48784869(b) et al.	Solyc12g038250(a), not annotated(b)
12*	solcap_snp_c2_40524		S. tuberosum	247	Potato SNP marker (Endonuclease), linked to potato QRL RSe-XIIa	SNP (single nucleotide polymorphism)	Spud DB, http://solcap.msu.edu/potato													PGSC0003DMG400015000	Soltu.DM.12G014770	24905531..24905433	26157841..26157862	44323279.. 44323377	Solyc12g036250
12	solcap_snp_c2_41100		S. tuberosum	247	Potato SNP marker (CONSTANS interacting protein 2b), linked to potato QRL RSe-XIIa	SNP (single nucleotide polymorphism)	Spud DB, http://solcap.msu.edu/potato													PGSC0003DMG400003357	Soltu.DM.12G014910	25572570..25572470	33853209..33853230	no matching position(chr01)
12	solcap_snp_c1_8914		S. tuberosum	346	Potato SNP marker, linked with potato QTL for resistance to Tecia solanivora	SNP (single nucleotide polymorphism)	Spud DB, http://solcap.msu.edu/potato													# PGSC0003DMG400021937	# Soltu.DM.12G015070	26345939..26345839	25841725..25841746	43983622..43983522	# Solyc12g036200
12*	GP178		S. tuberosum	6,7,8	Potato STS marker	STS (sequence-tagged-site)	CG783109, NCBI											GP178	30.003	# PGSC0003DMG400021937	# Soltu.DM.12G015070	26345733..26345278	25841530..25845860	43983416..43982961	# Solyc12g036200
12	Y258		S. lycopersicum	269	Tomato CAPS marker, linked to tomato QRL Ol-qtl3	STS (sequence-tagged-site)	Ref. 269													intergenic	intergenic	37765070..37765050	47178014..47178034	43342370..43342488	intergenic
12*	CD22		S. lycopersicum	19,218,352	Tomato EST marker, linked to tomato QRL Ol-qtl3	EST (expressed sequence tag)	CD22, SGN	CD22	42.6	CD22	37.2	CD22	39							not annotated	Soltu.DM.12G017260	36196186..36196504	35264693..35264375	43034711..43034381	Solyc12g035670
12	DMG400046836		S. tuberosum	253	Mini-collagen, gene with differential SNP allele frequency between pairs of potato genotype pools with differential tuber yield, SNPs causing amino acid changes, candidate gene for potato tuber yield QTL	Gene	Spud DB, SGN													PGSC0003DMG400046836	Soltu.DM.12G015210	27068686..27064589	25138200..25132500	47804547..47804881(a), 50570345..50570629(b), 54769783..54770079(c) et al.	not annotated(a,b,c)
12	GP263		S. tuberosum	7,8	Potato STS marker	STS (sequence-tagged-site)	CG783197, NCBI											GP263-a	30.001	not annotated	Soltu.DM.12G015520	28568822..28568293	23604937..23605466	no matching position (chr09)
12		pLBR12.3	S. tuberosum	294	Potato QTL for maturity corrected resistance to late blight (MCR)	QRL (quantitative resistance locus)																~ 27 - 31 Mbp	~ 22 - 26 Mbp
12*	solcap_snp_c1_3326		S. tuberosum	294	Potato SNP marker, associated with potato late blight QRL (MCR)	SNP (single nucleotide polymorphism)	Spud DB, http://solcap.msu.edu/potato													PGSC0003DMG400018824	Soltu.DM.12G015690	29253312..29253412	22905880..22905901	11429968..11430068	Solyc12g019750
12	STM0030		S. tuberosum	3,16,218,322	Potato microsatellite marker, linked to potato late blight QRL, associated with potato tuber yield	SSR (simple sequence repeat)	Ref. 16					STM0030	41			STM0030	86.003			intergenic	intergenic	29345353..29345335	22813885..22813902	no matching position
12		pTY12.2	S. tuberosum	253,322	Potato QTL for tuber yield	QTL (quantitative trait locus)																(11 - 50 Mbp)	(10 - 29 Mbp)
12	St_At4g18593		S. tuberosum	212	Potato ortholog of Sl_At4g18593 (dual specificity protein phosphatase-related)	COS2 (conserved orthologous sequence)	At4g18593, TAIR									St_At4g18593	86.004			not annotated	Soltu.DM.12G016100	30857474..30858389	21327220..21328640	14783942..14784852	Solyc12g021190
12*	STM0006		S. tuberosum	16,218	Potato microsatellite marker	SSR (simple sequence repeat)	Ref. 16					STM0006	33							not annotated	Soltu.DM.12G016130	30909482..30909391	21276269..21276820	15035795..15044435	Solyc12g021230
12	STI0037		S. tuberosum	185,218	Potato microsatellite marker in potato EST	SSR (simple sequence repeat)	Ref. 185					STI0037	33									no matching position (scaffold_104)	no matching position (chr00)	no sequence homology
12	T1263		S. lycopersicum	352	Tomato CAPS marker, flanking tomato QTL Ol-qtl2	STS (sequence-tagged-site)	Ref. 352															no matching position(chr07)	no matching position(chr07)	35393675..35393657	intergenic
12*	CP118		S. tuberosum	6,7,8	Potato EST marker (Shaggy kinase 4)	EST (expressed sequence tag)	CF802470, NCBI											CP118	30.002	PGSC0003DMG400031389	Soltu.DM.12G016440	31759062..31760475	20394500..20402800	35105817..35104375	Solyc12g062870
12	DMG400043455		S. tuberosum	253	chromo' domain containing protein, gene with differential SNP allele frequency between pairs of potato genotype pools with differential tuber yield, SNPs causing amino acid changes, candidate gene for potato tuber yield QTL	Gene	Spud DB, SGN													PGSC0003DMG400043455	not annotated	33536342..33535243	37967290..37964100	49384745..49385212(a), 30038784..30039255(b), 54459595-54460052 (c) et al.	not annotated(a,b,c)
12		Ol-qtl3	S. neorickii ( L. parviflorum)	269,352	Tomato QTL for resistance to Oidium lycopersici (powdery mildew)	QRL (quantitative resistance locus)																		(~ 28 - 45 Mbp)
12	B432u		S. lycopersicum	269	Tomato SCAR marker, linked to tomato QRL Ol-qtl3	STS (sequence-tagged-site)	Ref. 269													intergenic	intergenic(a,b)	33537924..33537905(a), 10779228..10779209(b) et al.	37962516..37962535(a), 49963907..49963926(b)	30153272..30153255	intergenic
12*	solcap_snp_c2_51047		S. tuberosum	247	Potato SNP marker linked to potato QRL RSe-XIIa	SNP (single nucleotide polymorphism)	Spud DB, http://solcap.msu.edu/potato													not annotated	Soltu.DM.12G017720	36810686..36810786	48177600..48177621	18374485..18374581	Solyc12g082799
12	solcap_snp_c2_33630		S. tuberosum	247	Potato SNP marker (Serine/threonine protein kinase), linked to potato QRL RSe-XIIa	SNP (single nucleotide polymorphism)	Spud DB, http://solcap.msu.edu/potato													PGSC0003DMG400006613	Soltu.DM.12G018030	38937446..38937546	45970788..45970809	15258135..15258235	Solyc12g021280
12*	solcap_snp_c2_30296		S. tuberosum	247	Potato SNP marker linked to potato QRL RSe-XIIa	SNP (single nucleotide polymorphism)	Spud DB, http://solcap.msu.edu/potato													not annotated	Soltu.DM.12G018190	39466757..39466857	45433616..45433637	15801494..15801583	Solyc12g021327
12	GP167		S. tuberosum	6,7,8	Potato STS marker	STS (sequence-tagged-site)	CG783098, NCBI											GP167-c	30.004	intergenic	intergenic	41152804..41153323	18967017..18967548	no matching position (chr01)
12*	DMG400042037		S. tuberosum	253	Conserved gene of unknown function, with differential SNP allele frequency between pairs of potato genotype pools with differential tuber yield, SNPs causing amino acid changes, candidate gene for potato tuber yield QTL	Gene	Spud DB, SGN													PGSC0003DMG400042037	not annotated	41463818..41466204	18650040..18647650	17211026..17211085	not annotated
12	TG112		S. lycopersicum	19	Tomato STS marker	STS (sequence-tagged-site)	TG112, SGN	TG112	41													no matching position	no matching position	29624781..29624780	intergenic
12*	DMG400047056		S. tuberosum	253	Conserved gene of unknown function, with differential SNP allele frequency between pairs of potato genotype pools with differential tuber yield, SNPs causing amino acid changes, candidate gene for potato tuber yield QTL	Gene	Spud DB, SGN													PGSC0003DMG400047056	not annotated	41535258..41534188	18579520..18578450	29475280..29475763	not annotated
12	GP99		S. tuberosum	1,6,7,8	Potato STS marker	STS (sequence-tagged-site)	CG783270 & CG783270, NCBI											GP99	29.004	intergenic	intergenic	41734870..41736595	18368437..18368927	no matching position
12	P8c6		S. tuberosum	52,55	Potato EST marker (Ornithine-oxo-acid transaminase), EC2.6.1.13	EST (expressed sequence tag)	AJ487448,NCBI									P8c6-b	90					no matching position (chr08)	no matching position (chr08)	no matching position (chr08)
12*	STM0007		S. tuberosum	16	Potato microsatellite marker	SSR (simple sequence repeat)	Ref. 16													intergenic	intergenic(a,b)	44443341..44443322(a), 44448259..44448278(b)	15707278..15707259(a), 15712210..15712229(b)	31743076..31743056	intergenic
12	DMG400042562		S. tuberosum	253	Integrase core domain containing protein, gene with differential SNP allele frequency between pairs of potato genotype pools with differential tuber yield, SNPs causing amino acid changes, candidate gene for potato tuber yield QTL	Gene	Spud DB, SGN													PGSC0003DMG400042562	not annotated	45793912..45795146	14357980..14356220	no matching position
12*	solcap_snp_c2_16298		S. tuberosum	247	Potato SNP marker (Acyl-CoA thioesterase), linked to potato QRL RSe-XIIa	SNP (single nucleotide polymorphism)	Spud DB, http://solcap.msu.edu/potato													# PGSC0003DMG400005371	# Soltu.DM.12G019560	46761662..46761762	13270087..13270108	10681079..10680979	# Solyc12g019490
12	solcap_snp_c2_16294		S. tuberosum	247	Potato SNP marker (Acyl-CoA thioesterase), linked to potato QRL RSe-XIIa	SNP (single nucleotide polymorphism)	Spud DB, http://solcap.msu.edu/potato													# PGSC0003DMG400005371	# Soltu.DM.12G019560	46763907..46764007	13267292..13267313	10678869..10678773	# Solyc12g019490
12	solcap_snp_c1_14577		S. tuberosum	346	Potato SNP marker, linked with potato QTL for resistance to Tecia solanivora	SNP (single nucleotide polymorphism)	Spud DB, http://solcap.msu.edu/potato													PGSC0003DMG400020370	Soltu.DM.12G019760	47187468..47187568	12834366..12834387	10289826..10289726	Solyc12g019410
12	solcap_snp_c2_57453		S. tuberosum	247	Potato SNP marker, linked to potato QRL RSe-XIIa	SNP (single nucleotide polymorphism)	Spud DB, http://solcap.msu.edu/potato													not annotated	Soltu.DM.12G019800	47275603..47275503	12743426..12743447	10018146..10018246	Solyc12g019300
12*	solcap_snp_c2_40745 (solcap_snp_c2_40748)		S. tuberosum	247	Potato SNP marker (Pentatricopeptide repeat-containing protein), linked to potato QRL RSe-XIIa	SNP (single nucleotide polymorphism)	Spud DB, http://solcap.msu.edu/potato													PGSC0003DMG400020392	Soltu.DM.12G019820	47363780..47363680	12655339..12655360	10004630..10004730	Solyc12g019290
12	DMG400034864		S. tuberosum	253	Integrase core domain containing protein, gene with differential SNP allele frequency between pairs of potato genotype pools with differential tuber yield, SNPs causing amino acid changes, candidate gene for potato tuber yield QTL	Gene	Spud DB, SGN													PGSC0003DMG400034864	not annotated	48299323..48293366	11684500..11678800	32719432..32719716(a), 56775624..56775917(b)	not annotated(a,b)
12*	CT187		S. lycopersicum	19	Tomato EST marker	EST (expressed sequence tag)	CT187, SGN	CT187B	42.6											not annotated(a,b)	Soltu.DM.12G020340(a), Soltu.DM.12G020370(b)	48529958..48530138(a), 48579413..48579593(b)	11346771..11346591(a), 11396474..11396294(b)	06909663..6906687	Solyc12g017570
12	solcap_snp_c1_16443		S. tuberosum	346	Potato SNP marker, linked with potato QTL for resistance to Tecia solanivora	SNP (single nucleotide polymorphism)	Spud DB, SGN													intergenic	Soltu.DM.12G020590	48874857..48874807	11048597..11048618	06704499..6704549	Solyc12g017410
12	solcap_snp_c2_27414		S. tuberosum	247	Potato SNP marker, linked to potato QRL RSe-XIIa	SNP (single nucleotide polymorphism)	Spud DB, http://solcap.msu.edu/potato													not annotated	Soltu.DM.12G020750	49216259..49216159	10694794..10694815	06491444..6491544	Solyc12g017260
12	solcap_snp_c2_27397		S. tuberosum	247,360	Potato SNP marker, linked to potato QRL RSe-XIIa, flanking potato QTL for tuber reducing sugar content and chip color	SNP (single nucleotide polymorphism)	Spud DB, http://solcap.msu.edu/potato													PGSC0003DMG400002313	Soltu.DM.12G020780	49236165..49236265	10674658..10674679	06466016..6465934	Solyc12g017230
12	STM0050		S. tuberosum	16	Potato microsatellite marker	SSR (simple sequence repeat)	Ref. 16													intergenic	intergenic	49293677..49294550	10624491..10624618	no matching position
12	TG618		S. lycopersicum	19,32,311,321	Tomato STS marker, linked to tomato R gene Lv, flanking tomato QTL for fruit weight, total yield, soluble solids (Brix) and sugar content	STS (sequence-tagged-site)	TG618, SGN	TG618	41											PGSC0003DMG402018896	Soltu.DM.12G020820	49392913..49393431	10524319..10523801	06367149..6366630	Solyc12g016190
12	solcap_snp_c1_9646		S. tuberosum	247,253	Potato SNP marker (Hsp90-2), linked to RSe-XIIa, differential SNP allele frequency between pairs of potato genotype pools with differential tuber yield	SNP (single nucleotide polymorphism)	Spud DB, http://solcap.msu.edu/potato													# PGSC0003DMG400029787	# Soltu.DM.12G021000	49706444..49706344	10204855..10204876	05896342..5896442	# Solyc12g015880
12*	CP106		S. tuberosum	6,7,8,13,52,55	Potato EST marker	EST (expressed sequence tag)	AJ487321, NCBI									CP106	92	CP106	36	# PGSC0003DMG400029787	# Soltu.DM.12G021000	49707201..49707515	10203710..10207200	05895585..5895283	# Solyc12g015880
12	solcap_snp_c2_32114		S. tuberosum	346	Potato SNP marker, linked with potato QTL for resistance to Tecia solanivora	SNP (single nucleotide polymorphism)	Spud DB, http://solcap.msu.edu/potato													PGSC0003DMG402029798	Soltu.DM.12G021230	50161469..50159093	09752864..9752885	05677594..5679973	Solyc12g015650
12		Ts12.2 (qIPA12)	S. tuberosum	346	Potato QTL for resistance to Tecia solanivora	QRL (quantitative resistance locus)																47 - 51 Mbp	9 - 13 Mbp
12		CSR12.1	S. tuberosum	268	Potato QTL for resistance to Streptomyces scabies (common scab)	QRL (quantitative resistance locus)																49 - 51 Mbp	9 - 11 Mbp
12	solcap_snp_c2_3247		S. tuberosum	268	Potato SNP marker, associated with potato QTL for resistance to Streptomyces scabies (common scab)	SNP (single nucleotide polymorphism)	Spud DB, http://solcap.msu.edu/potato													PGSC0003DMG400012856	Soltu.DM.12G021380	50352015..50349567	09564388	05586486..5588881	Solyc12g014550
12	solcap_snp_c2_3251		S. tuberosum	268	Potato SNP marker, associated with potato QTL for resistance to Streptomyces scabies (common scab)	SNP (single nucleotide polymorphism)	Spud DB, http://solcap.msu.edu/potato													PGSC0003DMG400012847	Soltu.DM.12G021390	50359879..50361254	09554964	05568324..5567153	Solyc12g014540
12*	solcap_snp_c2_3189		S. tuberosum	268	Potato SNP marker, associated with potato QTL for resistance to Streptomyces scabies (common scab)	SNP (single nucleotide polymorphism)	Spud DB, http://solcap.msu.edu/potato													PGSC0003DMG400012857	Soltu.DM.12G021430	50418540..50417616	09518052	05497331..5498221	Solyc12g014490
12*	solcap_snp_c2_48900		S. tuberosum	247	Potato SNP marker (UPF0497 membrane protein 16), linked to RSe-XIIa	SNP (single nucleotide polymorphism)	Spud DB, http://solcap.msu.edu/potato													PGSC0003DMG400027868	Soltu.DM.12G021600	50732906..50732806	09131595..9131616	00044215..42500	Solyc12g005070
12	solcap_snp_c2_57680		S. tuberosum	247	Potato SNP marker, linked to RSe-XIIa	SNP (single nucleotide polymorphism)	Spud DB, http://solcap.msu.edu/potato													PGSC0003DMG400027878	Soltu.DM.12G021670	50842340..50842240	09018188..9018209	00019701..19801	Solyc12g005010
12	StNDR1		S. tuberosum	165	Potato homolog of the Arabidopsis NDR1 gene, functional in pathogen defense, functional candidate gene for QRL	Gene	AY615280, NCBI													PGSC0003DMG400025621	Soltu.DM.12G022060	51579333..51579526	08317800..8323900	00160355..160548	Solyc12g005230
12	TG180		S. lycopersicum	19,32,164,170,210,242,282,312,313,405,408	Tomato STS marker, North border of tomato IL12-1, IL12-1-1 and IL12-2, flanking tomato Mi-3 gene and tomato QRL Cmr, distal to tomato QTL for fruit total yield and weight, linked to tomato QTL for fruit size	STS (sequence-tagged-site)	TG180, SGN	TG180	0											PGSC0003DMG400021807	Soltu.DM.12G022100	51712465..51711610	08188900..8196000	00174771..173895	Solyc12g005250
12	Solyc12g005310		S. lycopersicum	210	Tomato candidate gene (Auxin-responsive GH3-like) for tomato QTL fw12.1 for fruit weight	Gene	Solyc12g005310, SGN													PGSC0003DMG400021803	Soltu.DM.12G022190	51838694..51836335	08062741..8065099	00175524..169916	Solyc12g005310
12	P2d10		S. tuberosum	52,55	Potato EST marker (Membrane associated protein)	EST (expressed sequence tag)	AJ487417, NCBI									P2d10	91			PGSC0003DMG400019024	Soltu.DM.12G022320	51962787..51963692	07878980..7883970	00244937..245813	Solyc12g005390
12	P22L		S. lycopersicum	170	Tomato STS marker, flanking tomato R gene Mi-3	STS (sequence-tagged-site)	Ref. 170															no matching position	no matching position	00310756..311155	intergenic
12		Mi3	S. peruvianum	10,13,32,164,170	Tomato gene for resistance to Meloidogyne incognita.	R gene																		0,031 - 0.035 Mbp
12	N22R		S. lycopersicum	170	Tomato STS marker cosegregating with tomato R gene Mi3	STS (sequence-tagged-site)	Ref. 170															no matching position	no matching position	00349815..349796	intergenic
12	CD19		S. lycopersicum	19,282	Tomato EST marker, flanking tomato QRL Cmr	EST (expressed sequence tag)	CD19, SGN	CD19	7.4	CD19	29.4									PGSC0003DMG400013751	Soltu.DM.12G022950	52835533..52834311	06911196..6912566	00348357..347095	Solyc12g005630
12	E21L		S. lycopersicum	170	Tomato STS marker, flanking tomato R gene M-3	STS (sequence-tagged-site)	Ref. 170													PGSC0003DMG400013752	not annotated	52850271..52850251	06896165..6896185	00350938..351781	Solyc12g005640
12*	solcap_snp_c1_7770		S. tuberosum	247	Potato SNP marker, linked to RSe-XIIa	SNP (single nucleotide polymorphism)	Spud DB, http://solcap.msu.edu/potato													not annotated	Soltu.DM.12G023120	53036461..53036561	06701021..6701042	00414813..414913	Solyc12g005760
12	Aco1		S. lycopersicum	405	Aconitase (EC4.2.1.3), TCA cycle, functional candidate gene for potato tuber and tomato fruit quality QTL, linked to tomato QTL for fruit weight, fruit number and total weight	Gene	X97012, NCBI													PGSC0003DMG400008740	Soltu.DM.12G023250	53191133..53187475	06543990..6547648	00503994..499983	Solyc12g005860
12	St_At2g32950		S. tuberosum	212	Potato ortholog of Sl_At2g32950 (Represses photomorphogenesis and induces skotomorphogenesis in the dark, COP1).	COS2 (conserved orthologous sequence)	At2g32950, TAIR									St_At2g32950	98.002			PGSC0003DMG400013893	Soltu.DM.12G023350	53304342..53295153	06436900..6449600	00596527..587305	Solyc12g005950
12	P9g5		S. tuberosum	52,55	Potato EST marker (Phosphatase, EC3.1.3.-)	EST (expressed sequence tag)	AJ487461, NCBI									P9g5	98.001			PGSC0003DMG400013901	Soltu.DM.12G023410	53340065..53345401	06395500..6401600	00617242..621281	Solyc12g005990
12	CP114		S. tuberosum	6,7,8,13,19,52,55	Potato EST marker	EST (expressed sequence tag)	AJ487324, NCBI	CP114	11							CP114	102	CP114	48	PGSC0003DMG402018963	Soltu.DM.12G024330	54345376..54345196	05392500..5398600	01059913..1059735	Solyc12g006540
12	Z2302-103		S. lycopersicum	237	Tomato SNP marker, associated with tomato fruit soluble solids(Brix) and sugar content	SNP (single nucleotide polymorphism)	Ref.237													# PGSC0003DMG400020684	# Soltu.DM.12G024530	54488892..54488744	05248283..5248431	01182022..1181874	# Solyc12g006710
12	TG68		S. lycopersicum	6,7,8,13,19,32,52,149,212,242,246,282,310,313,405	Tomato STS marker, on tomato IL12-1 and IL12-2, South of IL12-1-1, flanking tomato QRL EBR12.1 and lb12a for late blight, linked to tomato QRL Cmr, distal to tomato QTL for fruit soluble solids (Brix) (tSS12.1), weight and total yield (tFW12.2, tFY12.2, tw(Aco-TG68))	STS (sequence-tagged-site)	TG68, SGN	TG68	13.8	TG68	24.1					TG68	101	TG68	47	# PGSC0003DMG400020684	# Soltu.DM.12G024530	54489370..54487931	05247300..5252600	01182519..1181063	# Solyc12g006710
12	K32		C. annuum	396	Pepper KASP marker, linked to pepper resistance gene Me1	STS (sequence-tagged-site)	Ref. 396													PGSC0003DMG400030389	Soltu.DM.12G024640	54581194..54581169	05101742..5101767	no matching position
12	U216669		S. lycopersicum	352	Tomato CAPS marker, flanking tomato QRL Ol-qtl2	STS (sequence-tagged-site)	Ref.352													PGSC0003DMG400001070	Soltu.DM.12G024780	54746746..54748100	04897167..4895793	01355126..1356474	Solyc12g006930
12	Solyc12g006990		S. lycopersicum	337	Tomato candidate gene (Arf GTPase activating protein, GTP binding) for tomato QTL for fruit weight (tFW12.1), associated with tomato fruit weight	Gene	Solyc12g006990, SGN													PGSC0003DMG400000322	Soltu.DM.12G024840	54845623..54837314	04689161..4697469	01436789..1428728	Solyc12g006990
12*	STG0003		S. tuberosum	218	Potato microsatellite marker in potato EST	SSR (simple sequence repeat)	BG886541, NCBI					STG0003	30							PGSC0003DMG400000380	Soltu.DM.12G024950	54988211..54989104	04531405..4530512	01518897..1519751	Solyc12g007070
12	St_At5g19690		S. tuberosum	212	Potato ortholog of Sl_At5g19690 (encodes an oligosaccharyl transferase involved response to high salt. Mutants are hypersensitive to high salt conditions)	COS2 (conserved orthologous sequence)	At5g19690, TAIR									St_At5g19690	105			not annotated	Soltu.DM.12G025250	55286573..55275722	04230700..4236200	01847452..1837598	Solyc12g008360
12	CT201		S. lycopersicum	185	Tomato EST marker	EST (expressed sequence tag)	AA824913, NCBI							CT201	56					PGSC0003DMG400000360	Soltu.DM.12G025380	55396786..55397771	04111905..4110920	01915223..1916111	Solyc12g008430
12	HXK-12		S. tuberosum	235	Hexokinase (EC2.7.1.1), glycolysis, functional candidate gene for potato tuber quality QTL	Gene	DQ056861, NCBI													PGSC0003DMG400000295	Soltu.DM.12G025470	55463193..55457398	04039600..4049300	01975214..1969884	Solyc12g008510
12	STM5121		S. tuberosum	218	Potato microsatellite marker	SSR (simple sequence repeat)	Ref. 218					STM5121	22							PGSC0003DMG400000292	Soltu.DM.12G025510	55499157..55499175	04002523..4002505	02004132..2003649	Solyc12g008560
12	CT79		S. lycopersicum	19,32,149,242,282,312,313,321,324	Tomato EST marker, South of tomato IL12-1, on IL12-2, North of IL12-3 and IL12-3-1, flanking tomato QRL lb12a for late blight, linked to tomato QRL Cmr, distal to tomato QTL for fruit soluble solids(Brix), sugar content and total yield	EST (expressed sequence tag)	CT79, SGN	CT79	28.2	CT79	17.1									PGSC0003DMG400000291	Soltu.DM.12G025540	55526515..55523454	03974960..3978360	02030831..2026028	Solyc12g008590
12		tCMV12.1 (Cmr)	S. chilense	282	Tomato QTL for resistance to Cucumber Mosaic Virus (CMV)	QRL (quantitative resistance locus)																		1 - 4 Mbp
12		tFY12.1 (ydt12.1, yld12.1, tw(Aco1-TG68)	S. lycopersicum, S. habrochaites (L. hirsutum), S. pimpinellifolium, S. pennellii	312,313,324,405	Tomato QTL for fruit total yield	QTL (quantitative trait locus)																		1 - 3 Mbp
12		tFW12.1 (fw12a, fw12.1, fw(Aco1-TG68), MF12a)	S. lycopersicum, S. pimpinellifolium, S. lycopersicum v. cerasimiforme, S. cheesmanii	210,242,313,319,324,337,405,408,414	Tomato QTL for fruit weight and size	QTL (quantitative trait locus)																		1 - 3 Mbp
12	Cyt-c red 51kD		S. tuberosum	8	Cytochrome c reductase, 51 kD subunit, a1-MPP	Gene	X66284, NCBI											Cyt-c red 51kD-b	54	PGSC0003DMG400000289	Soltu.DM.12G025600	55571119..55570780	03919800..3929100	02063996..2063696	Solyc12g008630
12	CT120		S. lycopersicum	19,319,393	Tomato EST marker, linked to tomato QTL for fruit weight	EST (expressed sequence tag)	CT120, SGN	CT120B	30											PGSC0003DMG401000287	Soltu.DM.12G025620	55597334..55597783	03894415..3893966	02075424..2075855	Solyc12g008650
12	P3g8		S. tuberosum	52,55	Potato EST marker (Unknown protein)	EST (expressed sequence tag)	AJ487435, NCBI									P3g8	108			PGSC0003DMG400000350	Soltu.DM.12G025630	55611987..55612586	03878250..3879760	02088632..2089226	Solyc12g008660
12	P2f8		S. tuberosum	52,55	Potato EST marker (Serine O-acetyl transferase)	EST (expressed sequence tag)	AJ487422, NCBI									P2f8	109			PGSC0003DMG400000282	Soltu.DM.12G025770	55744334..55741888	03746750..3750510	02180116..2177769	Solyc12g008780
12	solcap_snp_sl_12664		S. lycopersicum	384	Tomato SNP marker, linked to tomato QTL for resistance to late blight	SNP (single nucleotide polymorphism)	sl_12664, SGN													PGSC0003DMG400000332	Soltu.DM.12G025950	55950187..55950287	03535488..3535388	02349439..2349539	Solyc12g009000
12	Solyc12g009040		S. lycopersicum	337	Tomato candidate gene (Long-chain-fatty-acid-CoA ligase 4 ) for tomato QTL for fruit soluble solids content (Brix) (tSS12.1), associated with fruit soluble solids content (Brix)	Gene	Solyc12g009040, SGN													PGSC0003DMG400000329	Soltu.DM.12G025990	55985552..55990647	03499061..3493968	02383876..2387739	Solyc12g009040
12	S1f2		S. tuberosum	52,55	Potato EST marker (Ribosomal protein L1 (L2.L4), RL1)	EST (expressed sequence tag)	AJ489121, NCBI									S1f2-a	110.002					no matching position	no matching position	no matching position
12*	St_At2g06530 (C2At2g06530)		S. tuberosum	212,395	Potato ortholog of Sl_At2g06530 (VPS2.1; INVOLVED IN: vesicle-mediated transport), pepper ortholog is closest marker to pepper gene Me1 for root knot nematode resistance	COS2 (conserved orthologous sequence)	At2g06530, TAIR									St_At2g06530	111			PGSC0003DMG400000328	Soltu.DM.12G026010	56006520..56008401	03475980..3480520	02400670..2402369	Solyc12g009060
12	CP66 (Ppo)		S. tuberosum	6,7,8	Potato EST marker (Polyphenol oxidase, ppo, EC1.10.3.1.)	EST (expressed sequence tag)	CF802507, NCBI											CP66	56	PGSC0003DMG400000324	Soltu.DM.12G026060	56028682..56029051	03454070..3458320	02463945..2464143	Solyc12g009080
12	Jaz1		S. tuberosum	294,385	Jasmonate ZIM-domain protein 1, jasmonate pathway, in potato differential expression between quantitative late blight resistant and susceptible genotype pools, expression down regulated upon infection with P. infestans, functional candidate gene for late blight QRL	Gene	Spud DB, SGN													PGSC0003DMG400002930	Soltu.DM.12G026270	56251053..56252332	03177670..3179920	02556492..2557759	Solyc12g009220
12	P7c5		S. tuberosum	52,55	Potato EST marker (Chaperonin, heat shock protein)	EST (expressed sequence tag)	AJ487439, NCBI									P7c5	110.001			PGSC0003DMG400002929 & PGSC0003DMG400039484	Soltu.DM.12G026310	56282937..56284582	03141900..3149700	02582480..2583462	Solyc12g009250
12	SUS4 (SUS-12)		S. tuberosum	2,196,197,235,393	Sucrose synthase 4 (EC2.4.1.13), sucrose metabolism, functional candidate gene for potato tuber and tomato fruit sugar content QTL, linked to tomato QTL for fruit weight (mass)	Gene	U24087, NCBI											Sus4	70	PGSC0003DMG400002895	Soltu.DM.12G026390	56340721..56336107	03085100..3091500	02630038..2625832	Solyc12g009300
12	K77		C. annuum	396	Pepper KASP marker, linked to pepper resistance gene Me1	STS (sequence-tagged-site)	Ref. 396													PGSC0003DMG4000242730	Soltu.DM.12G024060	53979445..53979417	05774419..5774447	02750603..2750633	not annotated
6	SLM12-12		S. lycopersicum	296.297	Tomato microsatellite marker in tomato BAC C12Hba0146I19, flanking tomato QRL Bwr-12	BAC (bacterial artificial chromosome)	AC209588, NCBI													PGSC0003DMG400002895 - PGSC0003DMG400002937	Soltu.DM.12G026660 - Soltu.DM.12G026720	56668712..56560069	02743284..2863257	02954164..2831668	Solyc12g009530 - Solyc12g009630
12	CP48		S. tuberosum	6,7,8,13,16	Potato EST marker (unknown protein)	EST (expressed sequence tag)	AJ487333, NCBI											CP48-b	55	# PGSC0003DMG400002880	# Soltu.DM.12G026740	56694364..56694552	02714290..2715750	02974909..2975078	# Solyc12g009650
12	CT211		S. lycopersicum	19,32,163,310,312,324	Tomato EST marker, on tomato IL12-2, North border of IL12-3 and IL12-3-1, flanking tomato R gene Lv and tomato QRL EBR12.2, proximal to tomato QTL for fruit total yield, weight and soluble solids (Brix) (tFW12.2, tFY12.2, tSS12.1)	EST (expressed sequence tag)	AA824926, NCBI	CT211A	32.5											# PGSC0003DMG400002880	# Soltu.DM.12G026740	56693099..56693975	02715765..2715765	02973436..2974457	# Solyc12g009650
12	CT121		S. lycopersicum	348,352	Tomato CAPS marker, flanking tomato R gene Lv and QRL Ol-qtl2	EST (expressed sequence tag)	Ref. 352													# PGSC0003DMG400002880	# Soltu.DM.12G026740	56694043..56693835	02714821..2715048	02974525..2974317	# Solyc12g009650
12	RsR12-1		S. lycopersicum	40	Tomato CAPS marker diagnostic for bacterial wilt resistance (Bwr-12.1)	STS (sequence-tagged-site)	Ref. 40													PGSC0003DMG400002887(a), PGSC0003DMG400002910(b)	Soltu.DM.12G026610(a), Soltu.DM.12G029450(b), Soltu.DM.12G029480(c)	56518528..56518506(a), 58913529..58913510(b), 58938684..58938665(c)	02904381..2904403(a), 02675576..2675555(b)	02992789..2992991	# Solyc12g009650
12	Solyc12g009690		S. lycopersicum	296	Tomato candidate gene (Leucine-rich repeat receptor-like protein kinase PEPR2) for tomato QRL Bwr-12	Gene	SGN													PGSC0003DMG401002909(a), PGSC0003DMG400002908(b), PGSC0003DMG400002910(c)	not annotated(a), Soltu.DM.12G026810(b)	56753108..56753628(a), 56779825..56780345(b) et al.	02654740..2654214(a), 02650428..2649925(b), 2675777..2675255(c) et al.	02992768..2993696	Solyc12g009690
12	Solyc12g009740		S. lycopersicum	296	Tomato candidate gene (Leucine-rich repeat receptor-like protein kinase) for tomato QRL Bwr-12	Gene	SGN													# PGSC0003DMG400007915(a), not annotated(b)	Soltu.DM.12G026930(a), Soltu.DM.12G027000(b)	56919270..56920401(a), 57025591..57024537(b) et al.	02512556..2510602(a), 2691535..2689587(b) et al.	03007253..3008392	Solyc12g009740
12	Solyc12g009770		S. lycopersicum	296	Tomato candidate gene (Leucine Rich Repeat family protein) for tomato QRL Bwr-12	Gene	SGN													# PGSC0003DMG400007915(a), not annotated(b)	Soltu.DM.12G027040(a), not annotated(b)	57112705..57111821(a), 56520816..56519932(b) et al.	02512528..2510611(a), 2691517..2689596(b) et al.	03025824..3026710	Solyc12g009770
12	Solyc12g009780		S. lycopersicum	296	Tomato gene linked to Bwr-12	Gene	SGN													PGSC0003DMG401002888(a), PGSC0003DMG400002937(b), PGSC0003DMG4000037662(c), PGSC0003DMG400007915(d)	Soltu.DM.12G026610(a), Soltu.DM.12G026650(b), Soltu.DM.12G026930(c)	56516468..56513895(a), 56563919..56561362(b), 56918758..56920840(c) et al.	02906559..2909132(a), 02859408..2861964(b), 00662481..665189(c), 02512549..2510602(d) et al.	03032065..3034894	Solyc12g009780
12		tBWR12.1 (Bwr-12.1, BW-12)	S. lycopersicum	40,296,297	Tomato QTL for resistance to Ralstonia solanacearum (bacterial wilt)	QRL (quantitative resistance locus)																		2,8 - 3,3 Mbp
12		Lv	S. chilense	10,13,32,163,348	Tomato gene for resistance to Leveillula taurica (powdery mildew)	R gene																		3 - 3,2 Mbp
12		Ol-qtl2	S. neorickii (L. parviflorum)	269,352	Tomato QTL for resistance to Oidium lycopersicum (powdery mildew)	QRL (quantitative resistance locus)																		1,3 - 3,6 Mbp
12		EBR12.1	S. lycopersicum	246	Tomato QTL for resistance to early blight (Alternaria solani)	QRL (quantitative resistance locus)																		1 - 4 Mbp
12	St_At4g16710		S. tuberosum	212	Potato ortholog of Sl_At4g16710 (glycosyltransferase family protein 28)	COS2 (conserved orthologous sequence)	At4g16710, TAIR									St_At4g16710	110.003			PGSC0003DMG402007838	Soltu.DM.12G027100	57198115..57195508	02488750..2492600	03053874..3051239	Solyc12g009810
12	StI007		S. tuberosum	185	Potato microsatellite marker in potato EST	SSR (simple sequence repeat)	BG594771, NCBI							StI007	64	StI007	119			PGSC0003DMG400007909	Soltu.DM.12G027210	57262674..57263455	02421290..2422930	03117798.. 3118578	Solyc12g009910
12	CT129		S. lycopersicum	19,269,348	Tomato EST marker, flanking tomato QRL Ol-qtl2 and R gene Lv	EST (expressed sequence tag)	AA824835 & AA824834, NCBI	CT129	35											PGSC0003DMG400007832	Soltu.DM.12G027270	57307598..57306050	02375684..2377813	03162248..3160581	Solyc12g009970
12	STM1091		S. tuberosum	16	Potato microsatellite marker in potato LapA gene	SSR (simple sequence repeat)	X67845, NCBI													not annotated	# Soltu.DM.12G027320	57341567..57338095	02342745..2343175	03193921..3191671	Solyc12g010020
12	LapA		S. tuberosum	294	Leucine amino peptidase, acidic, functional candidate gene for late blight QRL, associated with potato QTL for plant maturity	Gene	X77015, NCBI													not annotated	# Soltu.DM.12G027320	57341567..57338095	02341499..2345155	03193921..3191671	Solyc12g010020
12	LapN		S. tuberosum	294,322	Leucine amino peptidase, neutral, in potato differential expression between quantitative late blight resistant and susceptible genotype pools, functional candidate gene for potato late blight QRL, associated with potato tuber yield	Gene	Spud DB, SGN													PGSC0003DMG400007831	Soltu.DM.12G027330	57348245 ..57347659	02328200..2335500	03225161..3220801	Solyc12g010040
6	SLM12-2		S. lycopersicum	297	Tomato SSR marker in tomato BAC C12HBa0180O10, flanking tomato QRL Bwr-12	BAC (bacterial artificial chromosome)	AC216346, NCBI													PGSC0003DMG400007900 - PGSC0003DMG4000078970	Soltu.DM.12G027430 - Soltu.DM.12G027470	57432637..57463492	02248378..2217213	03288317..3320423	Solyc12g010120 - Solyc12g010150
12	P8b11		S. tuberosum	52,55	Potato EST marker (Serin/threonin specific protein kinase, EC2.7.1.-)	EST (expressed sequence tag)	AJ487446, NCBI									P8b11	115			PGSC0003DMG400007899	Soltu.DM.12G027440	57449563..57449991	02229650..2231820	03306612..3307162	Solyc12g010130
12	solcap_snp_sl_1525		S. lycopersicum	384	Tomato SNP marker, linked to tomato QTL for resistance to late blight	SNP (single nucleotide polymorphism)	sl_1525, SGN													PGSC0003DMG400007887	Soltu.DM.12G028040	57718323..57718323	01951374..1951274	03495937..3496037	Solyc12g010410
12	solcap_snp_c2_16200		S. tuberosum	253	Potato SNP marker, differential SNP allele frequency between pairs of potato genotype pools with differential tuber yield	SNP (single nucleotide polymorphism)	Spud DB, http://solcap.msu.edu/potato													PGSC0003DMG400007882	Soltu.DM.12G027900	57784763..57784863	01882612..1882633	03558052..3558152	Solyc12g010520
12	111R		S. lycopersicum	352	Tomato CAPS marker, flanking tomato QRL Ol-qtl2	STS (sequence-tagged-site)	Ref. 352													PGSC0003DMG400007875	Soltu.DM.12G028040	57863688..57864566	01801425..1800523	03632006..3632028	Solyc12g010640
12		Me1	C. annuum	395	Pepper gene for resistance to Meloidogyne species	R gene																~ 54 - 57 Mbp	~ 0 - 3 Mbp	~ 0 - 3 Mbp
12		MfaXIIspl	S. sparsipilum	183	Potato major gene for resistance to the nematode Meloidogyne fallax	R gene																~ 54 - 57 Mbp	~ 0 - 3 Mbp
12	Gpa2		S. andigenum	9,10,162	Potato gene for resistance to Globodera pallida pathotype 2	R gene	AF195939, NCBI													# PGSC0003DMG400007867	# Soltu.DM.12G028250(a), Soltu.DM.12G028170(b), Soltu.DM.12G028200(c)	57977817..57980552(a), 57917290..57919974(b), 57938983..57941103(c) et al.	01684450..1687330	03646230..3648935	# Solyc12g010660
12	Rx (Rx1)		S. andigenum	9,10,13,42,56,161,176	Potato gene for extreme resistance to Potato Virus X (PVX)	R gene	AJ011801, NCBI													# PGSC0003DMG402007871(a), PGSC0003DMG400007867(b), PGSC0003DMG400007872(c), PGSC0003DMG400007870(d)	# Soltu.DM.12G028250(a), Soltu.DM.12G028170(b), Soltu.DM.12G028200(c)	57977817..57980534(a), 57917290..57919986(b), 57938983..57941103(c) et al.	01747910..1745214(a) ,01687271..1684554(b), 01758174..1755499(c), 01731033..1728358(d) et al.	03646230..3648947	# Solyc12g010660
12	IPM4		S. tuberosum	56	Potato CAPS marker, flanking potato R gene Rx	STS (sequence-tagged-site)	Ref. 56													PGSC0003DMG400007867(a), PGSC0003DMG401007871(b)	Soltu.DM.12G028140(a), Soltu.DM.12G028150(a),	57903742..57903765(a), 57905235..57905258(b) et al.	01684779..1684756(a), 01761455..1761432(b) et al.	03648722..3648745	intergenic
12	GP516		S. tuberosum	13,49,52,55	Potato STS marker	STS (sequence-tagged-site)	AJ487369, NCBI									GP516-b	118.002			PGSC0003DMG400007809	Soltu.DM.12G028410	58128007..58128455	01530690..1532260	03802484..3803031	Solyc12g010820
12*	CT219		S. lycopersicum	19,163,282,311,314,321,348	Tomato EST marker, linked to tomato R gene Lv and QRL Cmr, flanking tomato QTL for fruit weight, total yield and maturity, linked to tomato QTL for fruit soluble solids (Brix)	EST (expressed sequence tag)	CT219, SGN	CT219	38											PGSC0003DMG400007859	Soltu.DM.12G028430	58138930..58140237	01514500..1520900	03811700..3813212	Solyc12g010840
12	IPM3		S. tuberosum	56	Potato CAPS marker, flanking potato R gene Rx	STS (sequence-tagged-site)														PGSC0003DMG400007857	Soltu.DM.12G028460	58153538..58153520	01505622..1505640	03826579..3826561	Solyc12g010870
12	Solyc12g010940		S. lycopersicum	296	Tomato gene linked to tomato QRL Bwr-12	Gene	SGN													PGSC0003DMG402007804	Soltu.DM.12G028530	58183310..58182633	01475495..1476172	03861497..3860829	Solyc12g010940
12	GP306		S. tuberosum	7.8	Potato STS marker	STS (sequence-tagged-site)	CG783236, NCBI											GP306	73	# PGSC0003DMG400007799	# Soltu.DM.12G028690(a), Soltu.DM.12G028590(b)	58327159..58328053(a), 58232625..58233155(b)	01370830..1375750	03889531..3890133	# Solyc12g010990
12	GP34		S. tuberosum	6,7,8,9,13,16,17,18,52,55,56,75,218,259	Potato STS marker, flanking potato R gene Rx, linked to potato R gene Gpa2, late blight QRL (MCR) and QTL for tuber yield	STS (sequence-tagged-site)	AJ492251 & AJ492252, NCBI					GP34	9			GP34	118.001	GP34	74.002	# PGSC0003DMG400007799	# Soltu.DM.12G028590(a), Soltu.DM.12G028630(b), Soltu.DM.12G028690(c)	58233219..58233479(a), 58284189..58284451(b), 58327783..58328043(c)	01370830..1375750	03889531..3890123	# Solyc12g010990
12	GP305		S. tuberosum	7,8	Potato STS marker	STS (sequence-tagged-site)	CG783235, NCBI											GP305-b	74.003			no matching position	no matching position	no matching position
12	solcap_snp_c2_25372		S. tuberosum	253	Potato SNP marker, differential SNP allele frequency between pairs of potato genotype pools with differential tuber yield	SNP (single nucleotide polymorphism)	Spud DB, http://solcap.msu.edu/potato													# PGSC0003DMG400007797	# Soltu.DM.12G028700	58334702..58334802	01317500..1324900	03896712..3896811	# Solyc12g011000
12	DMG400007797		S. tuberosum	253	Citrate synthase (CIS), gene with differential SNP allele frequency between pairs of potato genotype pools with differential tuber yield, SNP causing amino acid change, candidate gene for potato tuber yield QTL	Gene	Spud DB, SGN													# PGSC0003DMG400007797	# Soltu.DM.12G028700	58341691..58334304	01317500..1324900	03903829..3896557	# Solyc12g011000
12	CT100		S. lycopersicum	19,246,313	Tomato EST marker, linked to potato genes Gpa2 and Rx, flanking tomato QRL EBR12.1 and QTL for soluble solids (Brix)	EST (expressed sequence tag)	CT100, SGN	CT100	38											PGSC0003DMG400007794	Soltu.DM.12G028730	58357738..58358768	01299710..1301070	03925170..3926129	# Solyc12g011023
12	solcap_snp_c2_25363		S. tuberosum	253	Potato SNP marker, differential SNP allele frequency between pairs of potato genotype pools with differential tuber yield	SNP (single nucleotide polymorphism)	Spud DB, http://solcap.msu.edu/potato													PGSC0003DMG402007854	Soltu.DM.12G028740	58365218..58365118	01293630..1293651	03925333..3925434	# Solyc12g011023
12	AGPaseB		S. tuberosum	2,7,8,13,18,49,52,55,212,235	ADP-glucose pyrophosphorylase B (EC2.7.7.27), small subunit, starch metabolism, functional candidate gene for potato tuber starch and sugar content QTL, linked to potato QTL for tuber yield	Gene	X55155, NCBI									AGPaseB-b	120.001	AGPaseB-b	76	PGSC0003DMG400046891	Soltu.DM.12G028820	58430141..58424241	01226600..1230220	04011353..4008967	Solyc12g011120
12	St_At4g11120		S. tuberosum	212	Potato ortholog of Sl_At4g11120 (putative translation elongation factor Ts (EF-Ts))	COS2 (conserved orthologous sequence)	At4g11120, TAIR									St_At4g11120	122			PGSC0003DMG402007845	Soltu.DM.12G028920	58506987..58510206	01140400..1148000	04176063..4179197	Solyc12g011270
12	CD56b		S. lycopersicum	414	Tomato EST marker, flanking tomato QTL MF12a for fruit mass	EST (expressed sequence tag)	AA824675, NCBI													PGSC0003DMG400007787	Soltu.DM.12G028930	58514942..58514709	01138250..1138483	04183500..4183267	not annotated
12	CP103		S. tuberosum	6,7,8,48,49,52,55	Potato EST marker (LHCII type III CAB protein)	EST (expressed sequence tag)	AJ492224, NCBI									CP103-b	120.002	CP103-b	77	PGSC0003DMG400008564	Soltu.DM.12G029100	58634062..58633613	01010690..1012190	04306374..4305977	Solyc12g011450
12	cLEC67B16b		S. lycopersicum	210,408	Tomato EST marker, proximal to tomato QTL for fruit weight and size (fw12.1)	EST (expressed sequence tag)	BI421726, NCBI													PGSC0003DMG400015342	Soltu.DM.12G029330	58835153..58833362	00822981..824772	04501862..4499586	Solyc12g013620
12	DMG400041562		S. tuberosum	253	AP2 domain-containing transcription factor, gene with differential SNP allele frequency between pairs of potato genotype pools with differential tuber yield, SNPs causing amino acid changes, candidate gene for potato tuber yield QTL	Gene	Spud DB, SGN													PGSC0003DMG400041562	not annotated	58908134..58909156	00748930..749950	04542245..4543254	Solyc12g013660
12	CP60		S. tuberosum	6,7,8,9,13,14,18,42,52,55,56,176,218,269	Potato EST marker(protochlorophyllide reductase, PCR, EC1.3.1.33), linked to potato R gene Rx1 and potato late blight QRL, flanking tomato QRL Ol-qtl2, linked to potato QTL for tuber yield	EST (expressed sequence tag)	AJ492233 & AJ492234, NCBI					CP60	13			CP60	123.001	CP60	80	PGSC0003DMG400015356	Soltu.DM.12G029610	59011016..59009478	00642590..645680	04590574..4589305	Solyc12g013710
12	At1B09 (At4g38510)		A. thaliana	52,55	Arabidopsis EST marker (Vacuolar ATP synthase subunit B, At4g38510)	EST (expressed sequence tag)	T88319, NCBI; At4g38510, TAIR									At1B09-b	123.002					no matching position	no matching position	no matching position
12		tLBR12.1 (lb12a)	S. lycopersicum, S. habrochaites (L. hirsutum)	149,384	Tomato QTL for resistance to late blight	QRL (quantitative resistance locus)																		1 - 5 Mbp
12		pLBR12.2 (Pin12A)	S. tuberosum	9,14,17,75	Potato QTL for resistance to late blight (AUDPC, MCR)	QRL (quantitative resistance locus)																56 - 59,6 Mbp	0 - 3 Mbp
12		pM12.3	S. tuberosum	75,294	Potato QTL for plant maturity	QTL (quantitative trait locus)																57 - 59,6 Mbp	0 - 3 Mbp
12		tM12.1 (mat12.1)	S. lycopersicum, S. parviflorum	314	Tomato QTL for maturity	QTL (quantitative trait locus)																		4 - 7 Mbp
12		pTY12.3	S. tuberosum	18,253	Potato QTL for tuber yield	QTL (quantitative trait locus)																58 - 59,6 Mbp	0 - 3 Mbp
12		tFW12.2 (fw12.1)	S. lycopersicum, S. peruvianum, S. pimpinellifolium	210,311,314	Tomato QTL for fruit weight	QTL (quantitative trait locus)																		3 - 6 Mbp
12		tFY12.2 (ydt12.1)	S. lycopersicum, S. peruvianum	311	Tomato QTL for fruit total yield	QTL (quantitative trait locus)																		3 - 6 Mbp
12		tSS12.1 (ssc12a, ssc12.1, brx-12D, sugs12.1, brx12.1)	S. lycopersicum, S. pimpinellifolium, S. pennellii, S. peruvianum	197,237,242,310,313,321,324,337	Tomato QTL for fruit soluble solids (Brix) and sugar content	QTL (quantitative trait locus)																		1 - 6 Mbp
12	TG360		S. lycopersicum	19,149,166,185,218,311,314,321	Tomato STS marker, flanking tomato QRL for late blight and Tv-2 for whitefly resistance, linked to tomato QTL for fruit weight, total yield, maturity and total sugar content	STS (sequence-tagged-site)	TG360, SGN	TG360	40.2	TG360	0	TG360	5	TG360	80					PGSC0003DMG402015362	Soltu.DM.12G029710	59084372..59085376	00567100..571910	04721141..4722130	Solyc12g013880
12	CT99		S. lycopersicum	19,32,310,352	Tomato EST marker, on tomato IL12-2 and IL12-3, South border of IL12-3-1, distal to tomato QRL Ol-qtl3, flanking tomato QTL for soluble solids (Brix)	EST (expressed sequence tag)	CT99, SGN	CT99	40.2	CT99	0									# PGSC0003DMG400015364	# Soltu.DM.12G029740	59123676..59122226	00530470..532272	04749789..4748506	# Solyc12g013900
12	solcap_snp_c1_7744		S. tuberosum	294	Potato SNP marker, associated with potato QTL for plant maturity	SNP (single nucleotide polymorphism)	Spud DB, http://solcap.msu.edu/potato													# PGSC0003DMG400015364	# Soltu.DM.12G029740	59123473..59123373	00530713..530734	04749586..4749486	# Solyc12g013900
12	DMG401015329		S. tuberosum	253	Ring finger protein, gene with differential SNP allele frequency between pairs of potato genotype pools with differential tuber yield, SNPs causing amino acid changes, candidate gene for potato tuber yield QTL	Gene	Spud DB, SGN													PGSC0003DMG401015329	Soltu.DM.12G029890	59248430..59254368	00403600..397700	04927760..4933644	Solyc12g014070
12	solcap_snp_c2_24560		S. tuberosum	253	Potato SNP marker, differential SNP allele frequency between pairs of potato genotype pools with differential tuber yield	SNP (single nucleotide polymorphism)	Spud DB, http://solcap.msu.edu/potato													# PGSC0003DMG400015385	# Soltu.DM.12G030080	59405083..59405183	00244306..244327	05109798..5109898	# Solyc12g014250
12	PPC2		S. tuberosum	2,8,197	Phosphoenolpyruvate carboxylase (EC4.1.1.31), glycolysis, oxidative pentose phosphate pathway, functional candidate gene for potato tuber and tomato fruit quality QTL	Gene	X67053, NCBI											Ppc-b	74.001	# PGSC0003DMG400015385	# Soltu.DM.12G030080	59410321..59404396	00239100..245100	05114658..5109344	# Solyc12g014250
12	S1g6		S. tuberosum	52,55	Potato EST marker (Unknown protein)	EST (expressed sequence tag)	AJ489128, NCBI									S1g6-c	85			PGSC0003DMG400015386	Soltu.DM.12G030090	59416706..59416944	00232745..232507	05125240..5125478	Solyc12g014260
12	At1B10 (AT2G42680)		A. thaliana	52,55	Arabidopsis EST marker (tonoplast intrinsic protein)	EST (expressed sequence tag)	R29904, NCBI; AT2G42680, TAIR									At1B10	127			PGSC0003DMG400015336	Soltu.DM.12G030120	59430571..59432895	00216220..218960	05139796..5141886	Solyc12g014290
12	St_At5g42740		S. tuberosum	212	Potato ortholog of Sl_At5g42740 (glucose-6-phosphate isomerase, cytosolic (PGIC))	COS2 (conserved orthologous sequence)	At5g42740, TAIR									St_At5g42740	125			# PGSC0003DMG400015341	# Soltu.DM.12G030200	59488700..59500066	00159404..159766	05296064..5307586	# Solyc12g014380
12*	PGI-12		S. tuberosum	197,235	Glucose-6-phosphate isomerase (EC5.2.1.9), glycolysis, functional candidate gene for potato tuber and tomato fruit sugar content QTL	Gene	DQ451687, NCBI													# PGSC0003DMG400015341	# Soltu.DM.12G030200	59501099..59501348	00159404..159768	05294868 ..5308608	# Solyc12g014380
12	PSTR-r		S. spegazzinii	5	Potato subtelomeric repeat	STS (sequence-tagged-site)	spg24, Ref. 5													intergenic	intergenic (a,b)	59642361..59641833(a), 59660140..59659618(b) et al.	00000570..855	no matching position
