# Supplementary material for: A physical map of traits of agronomic importance based on potato and tomato genome sequences
Source: Front Genet. 2023 Jul 25;14:1197206. doi: 10.3389/fgene.2023.1197206 (PMC10411547; doi:10.3389/fgene.2023.1197206)
Supplement: Supplementary file 12 [file Table5.XLSX]

## Sheet: Chromosome 5
Markers included in Figure 5 are labelled with *	Colour codes: Bright green: Resistance to oomycete (Phytophthora). Dull green: Resistance to fungus. Purple: Resistance to bacterium. Blue: Resistance to virus. Magenta: Resistance to nematode. Red: Resistance to insect. Orange: QTL for sugar content. Yellow: QTL für yield. Maroon: QTL for maturity.				Green: Candidate genes for QRL. Yellow: Candidate genes for yield. Blue: Central metabolism genes. Orange: Carbohydrate metabolism genes, candidate genes for sugar content.			Tomato mapping population: Tomato-EXPEN 1992 (Sl_VF36xLA716), Tanksley et al. (1992) Genetics 132, 1141-1160		Potato mapping population: Potato TxB 1992 (N263), Bonierbale et al. (1988) Genetics 120, 1095-1103		Potato mapping population: Ghislain et al. (2009) Mol. Breed. 23, 377-388		Potato mapping population: Feingold et al. (2005) Theor. Appl. Genet. 111, 456-466		Potato mapping population: F1840, Gebhardt et al. (1991) Theor. Appl. Genet. 83, 49-57		Potato mapping population: BC9162, Gebhardt et al. (1989) Theor. Appl. Genet. 78, 65-75		Identical genes matching to different markers or loci are indicated with #	Identical genes matching to different markers or loci are indicated with #	Colour codes as in columns B and C. Inversions and translocations are framed in black	Differences of physical marker order of version v4.03 versus v6.1 are indicated by red numbers. Colour codes as in columns B and C.	Colour codes as in columns B and C. Inversions and translocations are framed in black	Identical genes matching to different markers or loci are indicated with #
Chromosome	Marker or gene, mapped directly by sequence alignment	R gene, QRL or QTL, mapped indirectly by sequence alignment of linked, associated and flanking markers	Origin of marker or trait	Numerical codes of references (see Table S15)	Marker or locus description	Marker or locus category	Sequence source: Accession(s), database, reference	Marker	Marker position [cM]	Marker	Marker position [cM]	Marker	Marker position [cM]	Marker	Marker position [cM]	Marker	Marker position [cM]	Marker	Marker position [cM]	Potato locus (DM1-3 v4.03)	Potato locus (DM1-3 v6.1)	Potato position chr05 (DM1-3 v6.1) [bp]	Potato position chr05 (DM1-3 v4.03) [bp]	Tomato position (SL4.0chr05) [bp]	Tomato locus (SL4.0chr05)
5	PSTR-f		S. spegazzinii	5,6,8,16,17,18	Potato subtelomeric repeat, linked to potato late blight QRL, distal to potato QTL for tuber yield	STS (sequence-tagged-site)	Ref. 5											PSTR-f	0.001			no matching position	no matching position	no matching position
5*	TG475		S. lycopersicum	19,78,79,242	Tomato STS marker, on tomato IL5-2 and IL5-3,flanking tomato Pto locus	STS (sequence-tagged-site)	TG475, SGN	TG475	42											PGSC0003DMG400028342	Soltu.DM.05G000150	00216997..216625	00111525..111153	06222396..6222773	not annotated
5	X05_05886227		S. lycopersicum	377	Tomato SNP marker, flanking tomato QTL for fruit weight (tFW5.1)	SNP (single nucleotide polymorphism)	Ref. 377													PGSC0003DMG400028386	Soltu.DM.05G000360	00330712..330684	00227359..227331	05967627..5967596	Solyc05g012690
5	DMG400028376		S. tuberosum	253	Hydrolase, hydrolyzing O-glycosyl compounds, gene with differential SNP allele frequency between pairs of potato genotype pools with differential tuber yield, SNPs causing amino acid changes, candidate gene for potato tuber yield QTL	Gene	Spud DB, SGN													PGSC0003DMG400028376	Soltu.DM.05G000460	00408657..405923	00469830..472990	05886919..5889637	Solyc05g012590
5	GP186		S. tuberosum	6,7,8,14,17,18,36,52,181,218	Potato STS marker, linked to potato late blight QRL and QTL for plant maturity, distal to potato QTL for tuber yield	STS (sequence-tagged-site)	AJ492239 & AJ492240, NCBI					GP186	14			GP186	0	GP186	0.002	PGSC0003DMG400028325	Soltu.DM.05G000500	00425495..423879	00320300..327800	05865193..5866807	Solyc05g012540 & Solyc05g012550
5	PHO1b (Stp1, StpL)		S. tuberosum	2,196,219,235	Starch phosphorylase L-2 (StpL, EC2.4.1.1), starch metabolism, functional candidate gene for potato tuber starch and sugar content QTL, associated with potato tuber sugar content, chip color and yield, associated with potato plant maturity	Gene	X73684, NCBI													# PGSC0003DMG400028382	# Soltu.DM.05G000570	00446627..452718	00346700..352900	05848374..5842247	# Solyc05g012510
5	STLSP		S. tuberosum	218	Potato microsatellite marker in starch phosphorylase	SSR (simple sequence repeat)	X73684, NCBI					STLSP	0							# PGSC0003DMG400028382	# Soltu.DM.05G000570	00446627..452718	00346700..352900	05848374..5842247	# Solyc05g012510
5	STM1041		S. tuberosum	16	Potato microsatellite marker in L type starch phosphorylase	SSR (simple sequence repeat)	X73684, NCBI											STM1041	6.002	# PGSC0003DMG400028382	# Soltu.DM.05G000570	00446627..452718	00346700..352900	05848374..5842247	# Solyc05g012510
5	CD31		S. lycopersicum	19,185,218,227,334	Tomato EST marker, flanking potato QTL for insect resistance, linked to potato QRL for late blight	EST (sequence-tagged-site)	AA824709, NCBI	CD31	39	CD31A	0	CD31	2	CD31	5					# PGSC0003DMG400028382	# Soltu.DM.05G000570	00451287..450595	00351347..350978	05843656..5844485	# Solyc05g012510
5	STG0009		S. tuberosum	218	Potato microsatellite marker in potato EST	SSR (simple sequence repeat)	BQ116275, NCBI					STG0009	2									no matching position (chr09)	no matching position (chr09)	no matching position
5	solcap_snp_sl_23974		S. lycopersicum	339	Tomato SNP marker, flanking tomato QRL against Xanthomonas sp. (rx5.1)	SNP (single nucleotide polymorphism)	sl_23974, SGN													PGSC0003DMG400028381	Soltu.DM.05G000580	00468443..468345	00369996..369898	05826216..5826316	Solyc05g012500
5	Cyt-c red 55kD		S. tuberosum	8.212	Cytochrome c reductase, 55 kD subunit, (1-MPP)	Gene	X80237, NCBI											Cyt-c red 55kD	0.003	# PGSC0003DMG400028380	# Soltu.DM.05G000600	00486929..492278	00388800..394200	05802272..5796596	# Solyc05g012480
5	solcap_snp_c1_7622		S. tuberosum	360	Potato SNP marker, linked to potato QTL for tuber weight	SNP (single nucleotide polymorphism)	Spud DB, http://solcap.msu.edu/potato													# PGSC0003DMG400028380	# Soltu.DM.05G000600	00489075..489175	00390981..391081	05799747..5799647	# Solyc05g012480
5		RSe-Va	S. tuberosum	247	Potato QTL for resistance to Synchytrium endobioticum	QRL (quantitative resistance locus)																0 - 2 Mbp	0 - 2 Mbp
5		pTY5.1 (yi-a)	S. tuberosum	18,196,235,239,253,322,360	Potato QTL for tuber yield	QTL (quantitative trait locus)																0 - 6 Mbp	0 - 6 Mbp
5		pTW5.1	S. tuberosum	360	Potato QTL for tuber weight	QTL (quantitative trait locus)																0 - 2 Mbp	0 - 2 Mbp
5		tFW5.1	S. lycopersicum, S. pimpinellifolium	310,377	Tomato QTL for fruit weight	QTL (quantitative trait locus)																		5 - 6 Mbp
5		pTSC5.1 (Sug5a)	S. tuberosum	59,196,235	Potato QTL for tuber sugar content and chip color	QTL (quantitative trait locus)																0 - 6 Mbp	0 - 6 Mbp
5		tSS5.1 (ssc5.1, ssc5.2, brx5.1)	S. lycopersicum, S. pimpinellifolium, S. cheesmanii, S. parviflorum	210,308,310,314	Tomato QTL for soluble solids (Brix)	QTL (quantitative trait locus)																		1 - 5 Mbp
5		pM5.1	S. tuberosum	3,17,181,219,225,294,306,322	Potato major QTL for plant maturity and vigour	QTL (quantitative trait locus)																0 - 6 Mbp	0 - 6 Mbp
5		tM5.1 (mat5.1)	S. lycopersicum, S. peruvianum	311	Tomato QTL for maturity	QTL (quantitative trait locus)																		4 - 6 Mbp
5	X05_05638011		S. lycopersicum	377	Tomato SNP marker, flanking tomato QTL for fruit weight (tFW5.1)	SNP (single nucleotide polymorphism)	Ref. 377													PGSC0003DMG402028319	Soltu.DM.05G000720	00567007..566985	00474204..474182	05719370..5719406	Solyc05g012370
5	St_At2g03510		S. tuberosum	212	Potato ortholog of Sl_At2g03510 (band 7 family protein)	COS (conserved orthologous sequence)	At2g03510, TAIR									St_At2g03510	2			PGSC0003DMG400028375	Soltu.DM.05G000750	00588484..590409	00494570..498580	05685544..5683627	Solyc05g012340
5	TG503		S. lycopersicum	19,273,314	Tomato STS marker, flanking tomato QRL Rcm5.1, flanking tomato QTL for maturity and soluble solids (Brix)	STS (sequence-tagged-site)	TG503, SGN	TG503	37.5											PGSC0003DMG402028370	not annotated	00635240..636701	00543708..545169	05625464..5624278	Solyc05g012250
5	FRK-5		S. tuberosum	235	Fructokinase (EC2.7.1.4), glycolysis, functional candidate gene for potato tuber quality QTL	Gene	Spud DB, SGN													PGSC0003DMG400028311	Soltu.DM.05G000990	00779131..776261	00687340..692010	05390600..5393902	Solyc05g012100
5	solcap_snp_c2_23829		S. tuberosum	356	Potato SNP marker, associated with potato QRL for late blight (rAUDPC)	SNP (single nucleotide polymorphism)	Spud DB, http://solcap.msu.edu/potato													# PGSC0003DMG400028362	# Soltu.DM.05G001000	00782732..782832	00694101..694201	05387482..5387382	# Solyc05g012090
5	solcap_snp_c2_23834		S. tuberosum	247	Potato SNP marker, linked to potato QRL for S. endobioticum	SNP (single nucleotide polymorphism)	Spud DB, http://solcap.msu.edu/potato													# PGSC0003DMG400028362	# Soltu.DM.05G001000	00783122..783222	00694531..694552	05387092..5386993	# Solyc05g012090
5	Uptg1		S. tuberosum	68	UDP-glucose:protein transglucosylase (EC2.4.1.112)	Gene	AJ223252, NCBI									Uptg1	5	Uptg1	3	PGSC0003DMG400028361	Soltu.DM.05G001020	00792163..794586	00703500..706000	05375836..5373506	Solyc05g012070
5	solcap_snp_c2_23846		S. tuberosum	360	Potato SNP marker, flanking potato QTL for tuber yield	SNP (single nucleotide polymorphism)	Spud DB, http://solcap.msu.edu/potato													PGSC0003DMG400028308	Soltu.DM.05G001040	00814738..814638	00727366..727266	05350970..5351070	Solyc05g012040
5	X05_4985019		S. lycopersicum	377	Tomato SNP marker, associated with tomato QTL for fruit weight (tFW5.1)	SNP (single nucleotide polymorphism)	Ref. 377															no matching position	no matching position	05036012..5036041	intergenic
5	solcap_snp_c2_40379		S. tuberosum	247	Potato SNP marker, linked to potato QRL for S. endobioticum	SNP (single nucleotide polymorphism)	Spud DB, http://solcap.msu.edu/potato													PGSC0003DMG400019647	Soltu.DM.05G001570	01185483..1185383	01091954..1091975	04941098..4941198	Solyc05g010670
5	CT93		S. lycopersicum	19,149,242,308,310,311	Tomato EST marker, on tomato IL5-2, linked to tomato QRL for late blight, linked to tomato QTL for soluble solids (Brix) and maturity, flanking tomato QTL for fruit weight	EST (sequence-tagged-site)	CT93, SGN	CT93	30.1											PGSC0003DMG400007518	not annotated	01391383..1391383	01292830..1296330	04699924..4699924	Solyc05g010420
5	St_At3g55120		S. tuberosum	212	Potato ortholog of Sl_At3g55120 (Chalcone isomerase )	COS (conserved orthologous sequence)	At3g55120, TAIR													not annotated(a,b)	# Soltu.DM.05G001950(a), Soltu.DM.05G001960(b)	01511845..1510953(a), 01515636..1514731(b)	01401866..1400974(a) ,01406385..1405480(b)	04512469..4512993(a), 04507241..4507792(b)	# Solyc05g010320(a), Solyc05g010310(b)
5	solcap_snp_c2_33512		S. tuberosum	346	Potato SNP marker, linked with potato QRL for late blight (rAUDPC)	SNP (single nucleotide polymorphism)	Spud DB, http://solcap.msu.edu/potato													not annotated	# Soltu.DM.05G001950	01511341..1511441	01401402..1401423	04512949..4512849	# Solyc05g010320
5	CHI		S. tuberosum	29	Potato homolog of Petunia chalcone isomerase A and B, functional candidate gene for late blight QRL, linked to potato late blight QRL	Gene	X14589, X14590, NCBI													not annotated	# Soltu.DM.05G001950	01511817..1511319	01401549..1401340	04512762..4512971	# Solyc05g010320
5	solcap_snp_c2_33522		S. tuberosum	253	Potato SNP marker, differential SNP allele frequency between pairs of potato genotype pools with differential tuber yield	SNP (single nucleotide polymorphism)	Spud DB, http://solcap.msu.edu/potato													not annotated	Soltu.DM.05G001970	01522349..1522249	01414010..1414031	04500758..4500859	Solyc05g010300
5	solcap_snp_c2_33537		S. tuberosum	356	Potato SNP marker, associated with potato QRL for late blight (rAUDPC)	SNP (single nucleotide polymorphism)	Spud DB, http://solcap.msu.edu/potato													PGSC0003DMG400025121	Soltu.DM.05G002020	01546487..1546587	01438643..1438743	04474248..4474148	Solyc05g010260
5	DMG400025099		S. tuberosum	362	Potato gene (disease resistance), distal to H2 locus	Gene	Spud DB, SGN													PGSC0003DMG400025099	Soltu.DM.05G002130	01608734..1614689	01500500..1506500	00166500..168784(a), 06417674..6419390(b), 06460880..6462845(c)	Solyc05g005130(a), Solyc05g013260(b), Solyc05g013280(c)
5	DMG400025105		S. tuberosum	253	Carboxylesterase, gene with differential SNP allele frequency between pairs of potato genotype pools with differential tuber yield, SNP causing amino acid change, candidate gene for potato tuber yield QTL	Gene	Spud DB, SGN													PGSC0003DMG400025105	Soltu.DM.05G002260	01750386..1758602	01647700..1656100	04298253..4290869	Solyc05g010050
5	CP31		S. tuberosum	1,6,7,8,68	Potato EST marker (Cytochrome b-561)	EST (sequence-tagged-site)	CF802486, NCBI											CP31	6.001	# PGSC0003DMG400000803	# Soltu.DM.05G002460	01903929..1907820	01844200..1848080	04214773..4211250	# Solyc05g009950
5	solcap_snp_c2_52066		S. tuberosum	360	Potato SNP marker, flanking potato QTL for tuber weight	SNP (single nucleotide polymorphism)	Spud DB, http://solcap.msu.edu/potato													# PGSC0003DMG400000803	# Soltu.DM.05G002460	01907311..1907211	01847570..1847470	04211745..4211845	# Solyc05g009950
5	TSW126		S. lycopersicum	403	Tomato microsatellite marker, flanking tomato gene for TSWV (tomato spotted wilt virus) resistance	SSR (simple sequence repeat)	Ref. 403															no matching position	no matching position	04135675..4135925	intergenic
5	GT8		S. tuberosum	294,341	Glycosyltransferase, CAZy family GT8, in potato differential expression between quantitative late blight resistant and susceptible genotype pools, functional candidate gene for late blight QRL, associated with potato QTL for plant maturity and late blight QRL ( rAUDPC)	Gene	Spud DB, SGN													PGSC0003DMG400000827	Soltu.DM.05G002580	02037034..2034982	01981080..1983130	04084721..4086580	Solyc05g009820
5	DMG400000810		S. tuberosum	253	Di-glucose binding protein with Leucine-rich repeat domain, serine-threonine protein kinase, gene with differential SNP allele frequency between pairs of potato genotype pools with differential tuber yield, SNP causing amino acid change, candidate gene for potato tuber yield QTL	Gene	Spud DB, SGN													PGSC0003DMG400000810	Soltu.DM.05G002590	02049277..2057682	01995700..2004200	04072131..4064412	Solyc05g009800
5		SlSW5-1	S. lycopersicum	403	Tomato major QTL for resistance to Tomato Spotted Wilt Virus (TSWV)	QRL (quantitative resistance locus)																		3,9 - 4,1 Mbp
5	Solyc05g009740		S. lycopersicum	403	Tomato candidate gene for tomato QTL SlSW5-1 for resistance to Tomato Spotted Wilt Virus (TSWV) (NBS-LRR type gene)	Gene	Solyc05g009740, SGN													not annotated	Soltu.DM.05G002660	02127111..2129325	02077220..2079434	03998890..3996647	Solyc05g009740
5	TSW77		S. lycopersicum	403	Tomato microsatellite marker, flanking tomato gene for TSWV (tomato spotted wilt virus) resistance	SSR (simple sequence repeat)	Ref. 403													intergenic	intergenic	02134065..2134048	02084756..2084739	03990962..3991103	intergenic
5	TPARL		S. tuberosum	294,341	Transmembrane protein TPARL, in potato differential expression between quantitative late blight resistant and susceptible genotype pools, functional candidate gene for potato late blight QRL, associated with potato QTL for plant maturity	Gene	Spud DB, SGN													PGSC0003DMG400000829	Soltu.DM.05G002700	02188814..2183919	02134600..2140300	03935707..3941019	Solyc05g009690
5	DMG401012961		S. tuberosum	253	Aspartic proteinase nepenthesin-1, gene with differential SNP allele frequency between pairs of potato genotype pools with differential tuber yield, candidate gene for potato tuber yield QTL	Gene	Spud DB, SGN													PGSC0003DMG401012961	Soltu.DM.05G002720	02207759..2209777	02149020..2151040	03928145..3926347	Solyc05g009680
5	CD64		S. lycopersicum	19.314	Tomato EST marker, linked to tomato QTL for soluble solids (Brix), flanking tomato QTL for maturity	EST (expressed sequence tag)	CD64, SGN	CD64	26.6	CD64	2.6									PGSC0003DMG400012966	Soltu.DM.05G002890	02345847..2350053	02289240..2293446	03790118..3785989	Solyc05g009530
5	P8g1		S. tuberosum	52,55	Potato EST marker (Heat shock cognate protein 70, HSP 70)	EST (expressed sequence tag)	AJ487452, NCBI									P8g1-a	7.001					no matching position	no matching position	no matching position
5	GP294		S. tuberosum	7,8	Potato STS marker	STS (sequence-tagged-site)	CG783224, NCBI											GP294	11			no matching position(chr11)	no matching position(chr11)	no matching position(chr11)
5	STM0013		S. tuberosum	3,16,218	Potato SSR marker, linked to potato QTL for late blight resistance, plant maturity and vigour	SSR (simple sequence repeat)	Ref. 16					STM0013	7							intergenic(a,b)	intergenic(a,b)	02472097..2472074(a), 02622144..2622121(b)	02377863..2377840(a), 02586200..2586177(b)	no matching position
5	solcap_snp_c1_3767		S. tuberosum	253	Potato SNP marker, differential SNP allele frequency between pairs of potato genotype pools with differential tuber yield	SNP (single nucleotide polymorphism)	Spud DB, http://solcap.msu.edu/potato													PGSC0003DMG400014542	Soltu.DM.05G003040	02765766..2765666	02781870..2781891	03631688..3631788	Solyc05g009420
5*	DMG400014555		S. tuberosum	253	Conserved gene of unkown function, with differential SNP allele frequency between pairs of potato genotype pools with differential tuber yield, SNP causing amino acid change, candidate gene for potato tuber yield QTL	Gene	Spud DB, SGN													PGSC0003DMG400014555	Soltu.DM.05G003380	03121154..3124570	03248090..3244647	03294696..3291256	Solyc05g009120
5	solcap_snp_c2_11924		S. tuberosum	294	Potato SNP marker, associated with potato QRL for late blight(rAUDPC)	SNP (single nucleotide polymorphism)	Spud DB, http://solcap.msu.edu/potato													PGSC0003DMG400030565	Soltu.DM.05G004320	03720395..3720495	03707250..3710690	02965663..2965563	Solyc05g008600
5	St_At2g01110		S. tuberosum	212	Potato ortholog to Sl_At1g011100 (Chloroplast Protein Translocation, tatC)	COS (conserved orthologous sequence)	At2g01110, TAIR									St_At2g01110	16.002			PGSC0003DMG400030563	Soltu.DM.05G004390	03776401..3778802	03762900..3769100	02908089..2906324	Solyc05g008530
5	CT167		S. lycopersicum	19,32,310	Tomato EST marker, South of tomato IL5-1, on IL5-2, flanking tomato QTL for soluble solids (Brix), linked to tomato QTL for fruit weight	EST (expressed sequence tag)	CT167, SGN	CT167	17.2											PGSC0003DMG400030552	Soltu.DM.05G004650	03999123..3998662	03993580..3993119	02721438..2721899	Solyc05g008300
5	GP21		S. tuberosum	1,3,6,7,8,9,13,14,16,19,33,35,36,37,42,43,44, 46, 52,63,107,169,212,306	Potato STS marker, distal to potato R genes R1, Nb, Rx2 and potato QRL Gpa, linked to potato QTL for late blight resistance, plant maturity and vigour	STS (sequence-tagged-site)	AJ487347, NCBI	GP21	17.2							GP21	10	GP21	15.002	# PGSC0003DMG400030549	# Soltu.DM.05G004690	04037562..4039107	04034000..4042300	02693278..2691860	# Solyc05g008260
5	solcap_snp_c2_11829		S. tuberosum	294	Potato SNP marker associated with potato QTL for plant maturity	SNP (single nucleotide polymorphism)	Spud DB, http://solcap.msu.edu/potato													# PGSC0003DMG400030549	# Soltu.DM.05G004690	04041383..4041283	04034000..4042300	02689565..2689665	# Solyc05g008260
5	solcap_snp_c2_11822		S. tuberosum	346	Potato SNP marker linked with potato QRL for late blight (rAUDPC)	SNP (single nucleotide polymorphism)	Spud DB, http://solcap.msu.edu/potato													PGSC0003DMG400030547	Soltu.DM.05G004720	04057241..4059672	04057936..4057957	02672220..2669714	Solyc05g008230
5	StI058		S. tuberosum	185,322	Potato microsatellite marker in potato EST, associated with potato tuber weight and number	SSR (simple sequence repeat)	Ref. 185							StI058	0	StI058	7.003			intergenic	intergenic	04166883..4166989	04167000..4168300	02593117..2593052	Solyc05g008145
5	At2C09 (AT5G56710)		A. thaliana	52	Arabidopsis EST marker (Ribosomal protein L31, RPL31)	EST (expressed sequence tag)	R30337, NCBI; AT5G56710, TAIR									At2C9-a	16.008			PGSC0003DMG400030537	Soltu.DM.05G004990	04330606..4330905	04332000..4334890	02483448..2483170	Solyc05g008010
5	StCDF1		S. tuberosum	322,354	Cycling DOF factor like gene, controlling day length adaptation of potato tuberisation, functional candidate gene for potato plant maturity and tuber quality QTL, associated with potato tuber yield and weight	Gene	KC284850, NCBI													PGSC0003DMG400018408	Soltu.DM.05G005140	04485736..4488592	04538880..4541730	02370538..2367778	Solyc05g007880
5	solcap_snp_c2_22990		S. tuberosum	294	Potato SNP marker, associated with potato late blight QRL (rAUDPC)	SNP (single nucleotide polymorphism)	Spud DB, http://solcap.msu.edu/potato													# PGSC0003DMG400018428	not annotated	04539602..4539502	04593966..4593987	02341629..2341724	# Solyc05g007850
5	solcap_snp_c2_22989		S. tuberosum	294	Potato SNP marker, associated with potato QTL for plant maturity and resistance to late blight (rAUDPC)	SNP (single nucleotide polymorphism)	Spud DB, http://solcap.msu.edu/potato													# PGSC0003DMG400018428	not annotated	04535487..4535587	04593966..4593987	02343133..2343042	# Solyc05g007850
5	Bs4		S. lycopersicum	104,105	Tomato gene for resistance to Xanthomonas campestris (bacterial spot disease in tomato and pepper )	R gene	NM_001329525, AY438027, NCBI													# PGSC0003DMG400018429(a), PGSC0003DMG400018428(b)	not annotated(a,b)	04536276..4534735(a), 04556883..4555402(b) et al.	04617711..4616622(a), 04595010..4593923(b) et al.	02339889..2343848	# Solyc05g007850
5		Nb	S. tuberosum	9,10,35	Potato gene for hypersensitive resistance to Potato Virus X (PVX)	R gene																4,0 - 4,8 Mbp	4,0 - 4,8 Mbp
5	Rx2		S. acaule	9,10,13,35,42,106	Potato gene for extreme resistance to Potato Virus X (PVX)	R gene	AJ249448, CAB56299, NCBI															4 - ~ 6 Mbp	4 - ~ 6 Mbp
5	DMG400018440		S. tuberosum	253	Conserved gene of unknown function, with differential SNP allele frequency between pairs of potato genotype pools with differential tuber yield, SNPs causing amino acid changes, candidate gene for potato tuber yield QTL	Gene	Spud DB, SGN													PGSC0003DMG400018440	Soltu.DM.05G005370	04718458..4716826	04776010..4777650	02221487..2222815	Solyc05g007680
5	TG432		S. lycopersicum	19,32,35,44,104,105,169,259,314	Tomato STS marker, South border of tomato IL5-1, on IL5-2, linked with tomato R gene Bs4 and potato R gene Rx2, proximal to potato R gene Nb, linked to potato QTL for resistance to G. pallida, flanking tomato QTL for soluble solids (Brix)	STS (sequence-tagged-site)	TG432, SGN	TG432	13.4											# PGSC0003DMG400018414	# Soltu.DM.05G005390	04732463..4729980	04786900..4792400	02209748..2211432	# Solyc05g007660
5	StI032		S. tuberosum	185.218	Potato microsatellite marker in potato EST	SSR (simple sequence repeat)	BQ120452, NCBI					STI0032	10	StI032	12					# PGSC0003DMG400018414	# Soltu.DM.05G005390	04728422..4728523	04786900..4792400	02212801..2212703	# Solyc05g007660
5	STI0038		S. tuberosum	218	Potato microsatellite marker in potato EST	SSR (simple sequence repeat)	BQ509486, NCBI					STI0038	11									no matching position (chr09)	no matching position (chr09)	no matching position (chr09)
5	BA47f2T7		S. tuberosum	53.181	T7 end of potato BAC clone containing RGL (resistance gene like) sequences, linked with potato QTL for resistance to late blight and plant maturity	RGL sequence (resistance-gene-like)	Ref. 181									RGL47f2-e	14.003			not annotated	Soltu.DM.05G005440	04801940..4801918	04908841..4908819	no sequence homology
5	solcap_snp_c2_23056		S. tuberosum	356	Potato SNP marker, associated with potato QRL for late blight (rAUDPC)	SNP (single nucleotide polymorphism)	Spud DB, http://solcap.msu.edu/potato													PGSC0003DMG400031257	Soltu.DM.05G005460	04828995..4828895	04936665..4936565	02155525..2155625	Solyc05g007570
5	SPUD237		S. tuberosum	33.35	Potato CAPS marker, flanking potato R genes R1 and Nb	STS (sequence-tagged-site)	Ref. 35									SPUD237	14.001			PGSC0003DMG400031258	Soltu.DM.05G005470	04835905..4835536	04943757..4944150	02149024..2149400	Solyc05g007560
5	solcap_snp_c2_50312		S. tuberosum	294	Potato SNP marker associated with potato QTL for plant maturity	SNP (single nucleotide polymorphism)	Spud DB, http://solcap.msu.edu/potato													# PGSC0003DMG400031269	# Soltu.DM.05G005540(a), Soltu.DM.05G005560(b)	04889106..4889206(a), 04927623..4927523(b)	04997285..4997306	02111282..2111382	# Solyc05g007510
5	St_At1g14790		S. tuberosum	212	Potato ortholog to Sl_At1g14790 (RNA-dependent RNA polymerase)	COS (conserved orthologous sequence)	At1g14790, TAIR													# PGSC0003DMG400031269(a), PGSC0003DMG400031261(b)	# Soltu.DM.05G005540(a), Soltu.DM.05G005560(b)	04895572..4891477(a), 04920824..4925421(b)	05003711..4999616(a), 05031699..5036297(b)	02118169..2113069	# Solyc05g007510
5	P3f8 (RDRP)		S. tuberosum	52	Potato EST marker (RNA directed RNA polymerase, EC2.7.7.48, RDRP)	EST (sequence-tagged-site)	AJ487433, NCBI									P3f8	15.001			# PGSC0003DMG400031261	# Soltu.DM.05G005540(a), Soltu.DM.05G005560(b)	04927464..4928013(a), 04889265..4888722(b)	05028900..5039000	02111441..2110906	# Solyc05g007510
5	R1-contig		S. tuberosum	180	Potato genomic sequence (417,445 bp) including the R1 gene for late blight resistance	Sequence assembly	EF514212, NCBI													PGSC0003DMG400029586 - PGSC0003DMG401023061	Soltu.DM.05G005440 - Soltu.DM.05G006070	04801291..5436649	04908192..5485003	02177487..1992833	Solyc05g007280 - Solyc05g007590
5	r1-contig		S. tuberosum	180	Genomic sequence (202,781 bp) allelic to R1-contig	Sequence assembly	EF514213, NCBI													PGSC0003DMG400031269 - PGSC0003DMG40003382	Soltu.DM.05G005540 - Soltu.DM.05G005900	04889404..5189634	04997543..5398393	02111580..2048333	Solyc05g002590 - Solyc05g002620
5	BA132h9T3		S. tuberosum	53,180	T3 end of BAC BA132h9	STS (sequence-tagged-site)	CG783017, NCBI									BA132h9	15.003			# PGSC0003DMG400031262	# Soltu.DM.05G005580	04939998..4940667	05049900..5056200	02100692..2100024	# Solyc05g007490
5	DMG400031262		S. tuberosum	253	Methyltransferase, gene with differential SNP allele frequency between pairs of potato genotype pools with differential tuber yield, SNP causing amino acid change, candidate gene for potato tuber yield QTL	Gene	Spud DB, SGN													# PGSC0003DMG400031262	# Soltu.DM.05G005580	04938827..4945069	05049900..5056200	02101864..2095582	# Solyc05g007490
5*	solcap_snp_c2_50301		S. tuberosum	356,360	Potato SNP marker, linked to potato QTL for tuber weight, associated with potato QRL for late blight (rAUDPC)	SNP (single nucleotide polymorphism)	Spud DB, http://solcap.msu.edu/potato													# PGSC0003DMG400031262	# Soltu.DM.05G005580	04938827..4945069	05055898..5055998	02101864..2095582	# Solyc05g007490
5	solcap_snp_c2_50302 (solcap_snp_c2_50298)		S. tuberosum	294	Potato SNP marker, associated with potato late blight QRL (rAUDPC) and potato QTL for plant maturity	SNP (single nucleotide polymorphism)	Spud DB, http://solcap.msu.edu/potato													# PGSC0003DMG400031262	# Soltu.DM.05G005580	04944732..4944632	05055753..5055774	02095920..2096020	# Solyc05g007490
5	AAA_ATPase		S. tuberosum	294	AAA-type ATPase, in potato differential expression between quantitative late blight resistant and susceptible genotype pools, functional candidate gene for late blight QRL, associated with potato QTL for plant maturity and late blight QRL (rAUDPC, MCR)	Gene	Spud DB, SGN													PGSC0003DMG400031271	Soltu.DM.05G005600	04958293..4956446	05067840..5069690	02086613..2088310	Solyc05g007470
5	GP35		S. tuberosum	1,6,7,8,31,59	Potato STS marker	STS (sequence-tagged-site)	CG783250, NCBI											GP35-s	15.001			no matching position	no matching position	no matching position
5	GP291		S. tuberosum	8,17,18	Potato STS marker, linked to potato late blight QRL, proximal to potato QTL for tuber yield	STS (sequence-tagged-site)	CG783221, NCBI											GP291-a	15.003			no matching position(chr01)	no matching position(chr01)	no matching position
5	R1		S. demissum	9,10,13,33,36,37,65,345	Potato gene for race specific resistance to Phytophthora infestans (CC-NB-LRR type), functional candidate gene for potato QRL for late blight, associated with potato QRL for late blight	R gene	AF447489, NCBI													PGSC0003DMG400025545(a). PGSC0003DMG400003380(b)	Soltu.DM.05G005840(a), Soltu.DM.05G005680(b)	05139388..5141994(a), 05051852..5054434(b) et al.	05211400..5215560(a), 05348240..5352950(b) et al.	02023212..2020642(a), 00308870..312490(b) et al.	Solyc05g007350(a), Solyc05g005330(b)
5		pLBR5.1 (Pi01(a,b), Pi0(b,d), PinVA, qrAUDPC5)	S. tuberosum, S. demissum	3,9,14,17,29,50,65,75,181,225,227,294,306,346,356	Potato QTL for maturity corrected resistance to late blight (MCR)	QRL (quantitative resistance locus)																0 - 6 Mbp	0 - 6 Mbp
5		CBR5.1	S. berthaultii	298.334	Potato QTL for resistance to Colorado potato beetle	QRL (quantitative resistance locus)																0 - 7 Mbp	0 - 7 Mbp
5		H2	S. multidissectum	362	Potato gene for resistance to Globodera pallida	R gene																1,5 - 6,2 Mbp	1,5 - 6,1 Mbp
5		Gpa	S. speggazzinii	9,10,13,41,107,169	Potato QTL for resistance to Globodera pallida, originates from S.spegazzinii and S. sparsipilum	QRL (quantitative resistance locus)																4 - 7 Mbp	4 - 7 Mbp
5		Gpa5	S. vernei	9,44,46,63	Potato QTL for resistance to Globodera pallida, from S. vernei	QRL (quantitative resistance locus)																4 - 6 Mbp	4 - 6 Mbp
5		Grp1	S. vernei	9,10,43,44	Potato QTL for resistance to Globodera pallida and G. rostochiensis	QRL (quantitative resistance locus)																4 - 6 Mbp	4 - 6 Mbp
5		EBR5.1	S. habrochaites (L. hirsutum)	246	Tomato QTL for resistance to early blight (Alternaria solani)	QRL (quantitative resistance locus)																		1 - 2 Mbp
5	St_At1g14300		S. tuberosum	212	Potato ortholog to Sl_At1g14300 (Domain of unknown function )	COS (conserved orthologous sequence)	At1g14300, TAIR									St_At1g14300	16.001			PGSC0003DMG400003385	Soltu.DM.05G005870	05160731..5154948	05363100..5370500	02070291..2072097	Solyc05g007440
5	HC		S. vernei	63,258,259	Potato STS marker (in disease resistance gene), diagnostic for major potato QTL for resistance to G. pallida ex S. vernei	STS (sequence-tagged-site)	Ref. 63													# PGSC0003DMG400023062	# Soltu.DM.05G006060	05420634..5420614	05469500..5473370	02022768..2022786	# Solyc05g007350
5	BA87d17t3		S. tuberosum	33,53,63,180	T3 end of potato BAC carrying the R1 gene for late blight resistance and marker HC diagnostic for resistance to G. pallida ex S. vernei	STS (sequence-tagged-site)	CG782997, NCBI									BA87d17	16.003			# PGSC0003DMG400023062	# Soltu.DM.05G006060	05420820..5420303	05469500..5473370	02022580..2023092	# Solyc05g007350
5	BA213c14T7		S. tuberosum	53,180,345	T7 end of potato BAC clone carrying the R1 gene for late blight resistance, positional candidate locus for late blight QRL, associated with potato QTL for plant maturity	STS (sequence-tagged-site)	CG783029, NCBI									BA213c14	16.004			# PGSC0003DMG401023061	# Soltu.DM.05G006080	05436621..5436151	05485807..5485337	01992861..1993330	Solyc05g007280
5	TG441		S. lycopersicum	19,185,218,227,236,239,242,246,298,310,334	Tomato STS marker, on tomato IL5-1 and IL5-2, linked to potato QRL for late blight, to potato QTL for trichome B properties, resistance to Colorado beetle and tuber yield, flanking tomato QRL EBR5.1, linked to tomato QTL for soluble solids (Brix), flanking tomato QTL for fruit weight	STS (sequence-tagged-site)	TG441, SGN	TG441	11.4	TG441	5.9	TG441	13	TG441	9					# PGSC0003DMG401023061	# Soltu.DM.05G006080	05432507..5432010	05481693..5481196	01996919..1997419	not annotated
5	S1a7		S. tuberosum	52,55	Potato EST marker (Ribosomal protein S9, S4)	EST (sequence-tagged-site)	AJ489102, NCBI									S1a7-b	16.01			PGSC0003DMG400023058	Soltu.DM.05G006120	05469636..5469964	05518050..5520680	01970600..1970272	Solyc05g007250
5	solcap_snp_c2_51470		S. tuberosum	294	Potato SNP marker, associated with potato late blight QRL (rAUDPC)	SNP (single nucleotide polymorphism)	Spud DB, http://solcap.msu.edu/potato													# PGSC0003DMG400023050	# Soltu.DM.05G006150	05524097..5523999	05573190..5576440	01910226..1910324	# Solyc05g007220
5	CosA		S. tuberosum	65,75	Potato STS marker, associated with potato late blight QRL (AUDPC, MCR)	STS (sequence-tagged-site)	Ref. 65									CosA	16.006			# PGSC0003DMG400023050	# Soltu.DM.05G006150	05524822..5525066	05573190..5576440	01908948..1908927	not annotated
5	5_5572873		S. tuberosum	50	Potato SNP marker, associated with potato resistance to late blight	SNP (single nucleotide polymorphism)	Ref. 50													# PGSC0003DMG400023050	# Soltu.DM.05G006150	05525760..5522507	05572873	01908040..1911805	# Solyc05g007220
5	SUT2		S. tuberosum	2,45,59,196,235	Sucrose sensor (putative) or transporter, sugar transport, functional candidate gene for potato QTL for tuber starch and sugar content, linked to potato QTL for tuber sugar content	Gene	AF166498, NCBI											Sut2	15.004	PGSC0003DMG400025610	Soltu.DM.05G006180	05631273..5640807	05692340..5694730	01860438..1854284	Solyc05g007190
5	AMY-5		S. tuberosum	235	Alpha-amylase (EC3.2.1.1), starch metabolism, functional candidate gene for potato tuber starch and sugar content QTL	Gene	Spud DB, SGN													PGSC0003DMG401017626	# Soltu.DM.05G006330	06045367..6040816	05918690..5923240	01710317..1713416	# Solyc05g007070
5	BA129o7T7		S. tuberosum	53	T7 end of potato BAC BA129o7, selected with resistance-gene-like probe RGL121o1	STS (sequence-tagged-site)	CG783015, NCBI													not annotated	# Soltu.DM.05G006330	06051562..6051959	05929848..5930245	01704338..1703940	# Solyc05g007070
5	solcap_snp_c2_47661		S. tuberosum	360	Potato SNP marker, linked to potato QTL for tuber weight	SNP (single nucleotide polymorphism)	Spud DB, http://solcap.msu.edu/potato													# PGSC0003DMG400017625	# Soltu.DM.05G006350	06068830..6068930	05946725..5946825	01693006..1692906	# Solyc05g007070
5	GP179		S. tuberosum	3,6,8,9,14,16,17,18,33,35,36,37,43,44,46,63,65,75,169,218	Potato STS marker, proximal to potato R genes R1 and Rx2, linked to potato QTL for resistance to late blight (MCR) and G. pallida and potato QTL for plant maturity, proximal to potato QTL for tuber yield	STS (sequence-tagged-site)	CG783110, NCBI					GP179	33					GP179	18.003	# PGSC0003DMG400017625	# Soltu.DM.05G006350	06070406..6069818	05946200..5952500	01691309..1691919	# Solyc05g007070
5	BA129o7T3		S. tuberosum	53	T3 end of potato BAC BA129o7, selected with resistance-gene-like probe RGL121o1	STS (sequence-tagged-site)	CG783016, NCBI													not annotated	Soltu.DM.05G006380	06093551..6093348	05971438..5971235	01672095..1672287	Solyc05g007030
5		pTW5.2	S. tuberosum	360	Potato QTL for tuber weight	QTL (quantitative trait locus)																5 - 8 Mbp	5 - 8 Mbp
5	CT242		S. lycopersicum	19,107,246	Tomato EST marker, linked with potato QRL Gpa, linked with tomato QRL EBR5.1	EST (sequence-tagged-site)	CT242, SGN	CT242	9.8											PGSC0003DMG400017642	Soltu.DM.05G006390	06110042..6106703	05982300..5988000	01657421..1659904	Solyc05g007020
5	DMG400017641		S. tuberosum	253	Conserved gene of unknown function, with differential SNP allele frequency between pairs of potato genotype pools with differential tuber yield and starch content, SNPs causing amino acid changes, candidate gene for potato tuber yield QTL	Gene	Spud DB, SGN													PGSC0003DMG400017641	Soltu.DM.05G006400	06115440..6117680	05993320..5995560	01653147..1650984	Solyc05g007010
5	STM3179		S. tuberosum	225	Potato microsatellite marker, linked to potato QTL for resistance to late blight and plant maturity	SSR (simple sequence repeat)	Ref. 225													intergenic	intergenic	06156854..6157010	06035018..6035174	01624242..1624262	intergenic
5	DMG400017618		S. tuberosum	362	Potato gene proximal to H2 locus	Gene	Spud DB, SGN													PGSC0003DMG400017618	Soltu.DM.05G006460	06205044..6198153	06077900..6084900	01592462..1598102	Solyc05g006950
5	CT53		S. lycopersicum	19,32	Tomato EST marker, North border of tomato IL5-2, on IL5-1	EST (expressed sequence tag)	CT53, SGN	CT53	4.6											not annotated	not annotated	06611913..6611516	06487081..6486684	01359102..1359526	not annotated
5	Pdh-E1α		S. tuberosum	2	Pyruvate dehydrogenase, E1α (EC1.2.4.1), TCA cycle, functional candidate gene for potato tuber quality QTL	Gene	Z26949, NCBI													PGSC0003DMG400022607	Soltu.DM.05G006940	06769678..6777160	06647236..6654718	01193174..1186575	Solyc05g006520
5	CT89		S. lycopersicum	19,32	Tomato EST marker, on tomato IL-1, North of IL5-2	EST (expressed sequence tag)	CT89, SGN	CT89	2.7											PGSC0003DMG400043542	Soltu.DM.05G006970	06808786..6808951	06808786..6808951	01164694..1164465	Solyc05g006490
5	STM1056		S. tuberosum	16,218	Potato microsatellite marker in patatin gene	SSR (simple sequence repeat)	Ref. 16					STM1056a	43							intergenic	intergenic	07339688..7339881	06513579..6510847(a), 07074980..7075173(b)	no matching position
5	S1b7		S. tuberosum	52.55	Potato EST marker (Ribosomal protein S27)	EST (sequence-tagged-site)	AJ489106, NCBI									S1b7-c	16.011					no matching position(chr01)	no matching position(chr01)	no matching position(chr01)
5	S1a8		S. tuberosum	52	Potato EST marker (Nuclear RNA helicase)	EST (expressed sequence tag)	AJ489103, NCBI									S1a8-c	17					no matching position	no matching position	no matching position
5*	CT101		S. lycopersicum	19,149,246,310	Tomato EST marker, distal to tomato QRL EBR5.1, late blight QRL and QTL for soluble solids (Brix)	EST (expressed sequence tag)	CT101, SGN	CT101	0.8	CT101	7.8									PGSC0003DMG400015603	Soltu.DM.05G007610	07431700..7435307	07171208..7171341	00898333..896014	Solyc05g006170
5	StI006		S. tuberosum	185.218	Potato microsatellite marker in potato EST	SSR (simple sequence repeat)	Ref. 185					STI0006	10	StI006	12					PGSC0003DMG400015574	Soltu.DM.05G007740	07565430..7565243	07306510..7308260	00818112..818132	Solyc05g006030
5	TG623		S. lycopersicum	19,32,242	Tomato STS marker, North border of tomato IL5-1	STS (sequence-tagged-site)	TG623, SGN	TG623	0											PGSC0003DMG400015573	Soltu.DM.05G007750	07588227..7590413	07335093..7337281	00802037..800333	Solyc05g006030
5	St_At5g14320		S. tuberosum	212	Potato ortholog to Sl_At5g14320 (30S ribosomal protein S13, RPS13)	COS (conserved orthologous sequence)	At5g14320, TAIR									St_At5g14320	20			PGSC0003DMG400004122	Soltu.DM.05G007920	07803966..7801705	07538830..7541990	00729464..730416	Solyc05g005880
5	GP251		S. tuberosum	7,8	Potato STS marker	STS (sequence-tagged-site)	CG783184, NCBI											GP251	35.002	intergenic	intergenic	07858408..7858156	07596553..7596301	08496442..8496288	intergenic
5	P3b10		S. tuberosum	52	Potato EST marker (spermidine synthase)	EST (sequence-tagged-site)	AJ487425, NCBI									P3b10	23			PGSC0003DMG400004111	Soltu.DM.05G008090	08011168..8010986	07752880..7756400	00572808..574833	Solyc05g005710
5	P7g4		S. tuberosum	52.55	Potato EST marker (Ribosomal protein S16)	EST (sequence-tagged-site)	AJ487442, NCBI									P7g4-d	22			PGSC0003DMG400004124	Soltu.DM.05G008130	08077640..8078053	07831930..7832730	00556382..555935	Solyc05g005690
5	solcap_snp_c2_37066		S. tuberosum	253	Potato SNP marker, differential SNP allele frequency between pairs of potato genotype pools with differential tuber yield	SNP (single nucleotide polymorphism)	Spud DB, http://solcap.msu.edu/potato													PGSC0003DMG400030989	Soltu.DM.05G008380	08358110..8358010	08139376..8139397	00498357.. 498455	Solyc05g005630
5	solcap_snp_c1_11078		S. tuberosum	360	Potato SNP marker, linked to potato QTL for tuber yield	SNP (single nucleotide polymorphism)	Spud DB, http://solcap.msu.edu/potato													PGSC0003DMG400030977	Soltu.DM.05G008390	08384830..8384730	08166248..8166148	00483470..483570	Solyc05g005620
5	DMG400039783		S. tuberosum	253	Potato gene of unknown function, with differential SNP allele frequency between pairs of potato genotype pools with differential tuber yield, SNPs causing amino acid changes, candidate gene for potato tuber yield QTL	Gene	Spud DB, SGN													PGSC0003DMG400039783	not annotated	08925347..8925142	08747714..8748038	00986989..986786(a), 1006101..1005898(b) et al.	Solyc05g006290(a), Solyc05g006300(b)
5*	St_At1g60440		S. tuberosum	212	Potato ortholog to Sl_At1g60440 (pantothenate kinase 1, PANK1)	COS (conserved orthologous sequence)	At1g60440, TAIR									St_At1g60440	25			PGSC0003DMG400013511	Soltu.DM.05G008970	08993818..8983654	08807200..8817400	00241323..250126	Solyc05g005250
5	CT70		S. lycopersicum	19	Tomato EST marker	EST (sequence-tagged-site)	U78526, NCBI	CT70B	0.4											PGSC0003DMG400013523	Soltu.DM.05G009320	09571383..9568937	09407488..9405042	00127758..130079	Solyc05g005080
5*	solcap_snp_c2_43501		S. tuberosum	360	Potato SNP marker, flanking potato QTL for tuber yield	SNP (single nucleotide polymorphism)	Spud DB, http://solcap.msu.edu/potato													PGSC0003DMG400013490	Soltu.DM.05G009140	09316393..9316293	09148283..9148183	06411602..6411702	Solyc05g013250
5	Prf		S. lycopersicum	28	Tomato gene for resistance to Pseudomonas syringae	R gene	U65391, NCBI													not annotated	Soltu.DM.05G009430	09765373..9769731	09636470..9640828	06458517..6462587	Solyc05g013280
5	solcap_snp_c2_55893		S. tuberosum	253	Potato SNP marker (Pto), differential SNP allele frequency between pairs of potato genotype pools with differential tuber yield	SNP (single nucleotide polymorphism)	Spud DB, http://solcap.msu.edu/potato													PGSC0003DMG400037460	Soltu.DM.05G009410	09745747..9745844	09558143..9558240	06466850..6466761(a), 06480404..6480313(b), 06483569..6483479(c)	Solyc05g013290(a), Solyc05g013300(b), Solyc05g013320(c)
5	TG538		S. lycopersicum	32,78,79	Tomato STS marker, cosegregating with tomato Pto locus	STS (sequence-tagged-site)	TG538, SGN	TG538	42.8													no matching position (chr11)	no matching position (chr11)	06479059..6478598	intergenic
5	RGA		S. lycopersicum	272	Tomato resistance gene analog (kinase domain), linked to tomato QRL RCm5.2	EST (expressed sequence tag)	Ref. 272													# PGSC0003DMG400016993 & PGSC0003DMG400016992 & PGSC0003DMG400016991	# Soltu.DM.05G009440	09774809..9774828 et al.	09646575..9685543 et al.	06479646..6479673	# Solyc05g013320
5		WR5.1	S. lycopersicum, S. galapagense	329	Tomato QTL for whitefly resistance	QRL (quantitative resistance locus)																		~ 4 - 8 Mbp
5		Cm5.2 (RCm5.2)	S. habrochaites (L. hirsutum)	272	Tomato QTL for resistance to Clavibacter michiganensis spp michiganensis from L. hirsutum (S. habrochaites)	QRL (quantitative resistance locus)																		~ 5 - 8 Mbp
5		rx5.1	S. lycopersicum	339	Tomato QTL for resistance to Xanthomonas sp. (bacterial spot)	QRL (quantitative resistance locus)																		5,8 - 6,5 Mbp
5	Pto		S. pimpinellifolium	10,13,32,78,79,212,339	Tomato gene for resistance to Pseudomonas syringae (protein kinase), flanking tomato QRL against Xanthomonas sp. (rx5.1)	R gene	U02271, NCBI													# not annotated (a), PGSC0003DMG400016991(b), PGSC0003DMG400016995(c),	# Soltu.DM.05G009470(a), Soltu.DM.05G009440(b), Soltu.DM.05G009490(c)	09811502..9810570(a), 09775733..9774786(b), 09826629..9825670(c) et al.	09686392..9685520(a), 09647499..9646558(b), 09701198..9700245(c) et al.	06483734..6482802(a), 06480584..6479631(b), 06441759.. 6442700(c) et al.	# Solyc05g013320(a), Solyc05g013300(b) , Solyc05g013270(c)
5	StPto		S. tuberosum	3,8,9,10,13,16,212	Potato ortholog of the tomato Pto gene for resistance to P. syringae, linked to potato QTL for late blight resistance, plant maturity and vigour	Gene	U02271, NCBI									StPto	26	StPto	23	# not annotated (a), PGSC0003DMG400016991(b), PGSC0003DMG400016995(c)	# Soltu.DM.05G009470(a), Soltu.DM.05G009440(b), Soltu.DM.05G009490(c)	09811502..9810570(a), 09775733..9774786(b), 09826629..9825670(c) et al.	09686392..9685520(a), 09647499..9646558(b), 09701198..9700245(c) et al.	06483734..6482802(a), 06480584..6479631(b), 06441759.. 6442700(c) et al.	# Solyc05g013320(a), Solyc05g013300(b) , Solyc05g013270(c)
5		pTY5.2	S. tuberosum	235,253,360	Potato QTL for tuber yield	QTL (quantitative trait locus)																8 - 11 Mbp	8 - 11 Mbp
5		pTSC5.2 (REC_B_05-1)	S. tuberosum, S. berthaultii	355	Potato QTL for tuber sugar content (after cold storage and reconditioning)	QTL (quantitative trait locus)																~ 8 - 12 Mbp	~ 8 - 12 Mbp
5	GWD (Gb-R1)		S. tuberosum	2,235,355	Glucan water dikinase (Gb-R1), starch metabolism, functional candidate gene for tuber starch and sugar content QTL, associated with potato QTL for tuber yield, linked with potato QTL for tuber sugar content	Gene	Y09533, NCBI													PGSC0003DMG400007677	Soltu.DM.05G009520	09901235..9916616	09823500..9839000	00096468..78992	Solyc05g005020
5	solcap_snp_sl_50925		S. lycopersicum	329	Tomato SNP marker, linked to tomato QTL for whitefly resistance	SNP (single nucleotide polymorphism)	sl_50925, SGN													PGSC0003DMG400018618	Soltu.DM.05G009760	10240378..10240478	10174844..10174944	06648398..6648498	Solyc05g013450
5*	DMG400018605		S. tuberosum	253	Binding protein, gene with differential SNP allele frequency between pairs of potato genotype pools with differential tuber yield, candidate gene for potato tuber yield QTL	Gene	Spud DB, SGN													PGSC0003DMG400018605	Soltu.DM.05G009810	10341148..10335559	10268800..10274400	06765409..6759045	Solyc05g013480
5	DMG400016975		S. tuberosum	253	RNase H family protein, gene with differential SNP allele frequency between pairs of potato genotype pools with differential tuber yield, SNPs causing amino acid changes, candidate gene for potato tuber yield QTL	Gene	Spud DB, SGN													PGSC0003DMG400016975	Soltu.DM.05G0010180	10828878..10831075	10800600..10802790	07184125..7184258	not annotated
5	TG96		S. lycopersicum	19,32,242,310	Tomato STS marker, on tomato IL5-2, North of IL5-3, flanking tomato QTL for soluble solids (Brix)	STS (sequence-tagged-site)	TG96, SGN	TG96	40.7											intergenic	intergenic	11657292..11657369(a), 11657558..11657642(b)	11678514..11678591(a), 11678780..11678864(b)	06097942..6097943	intergenic
5*	St_At1g67700		S. tuberosum	212	Potato ortholog to Sl_At1g67700 (unknown protein)	COS (conserved orthologous sequence)	At1g67700, TAIR									St_At1g67700	28			PGSC0003DMG400017453	Soltu.DM.05G0010700	11699429..11696631	11711480..11714280	08182038..8179496	Solyc05g014310
5	Gap C (Ci13)		S. tuberosum	2,8	Glyceraldehyde 3-phosphate dehydrogenase (EC1.2.1.12), glycolysis, oxidative pentose phosphate pathway, functional candidate gene for tuber quality QTL	Gene	U17005, NCBI											Ci13	28	PGSC0003DMG400017433	Soltu.DM.05G0010790	11910968..11912419	11935510..11937960	08381860..8383206	Solyc05g014470
5	GP198		S. tuberosum	6,7,8,18	Potato STS marker, linked to potato QTL for tuber yield	STS (sequence-tagged-site)	CG783135, CG783136, NCBI											GP198-c	29	intergenic	intergenic	13008706..13008516(a), 37902147..37902332(b)	37625491..37625676	04596654..4596737	intergenic
5*	TG504		S. lycopersicum	78.79	Tomato STS marker, flanking tomato Pto locus	STS (sequence-tagged-site)	TG504, SGN													not annotated	Soltu.DM.05G0011630	13566462..13565301	13341357..13340197	10115162..10113997	Solyc05g015210
5	CP104		S. tuberosum	6,7,8	Potato EST marker	EST (expressed sequence tag)	CF802462, NCBI											CP104-g	31			no matching position(chr06)	no matching position(chr06)	no matching position(chr06)
5	STM5148		S. tuberosum	225	Potato microsatellite marker, proximal to potato QRL for late blight (pLBR5.1) and plant maturity (pPM5.1)	SSR (simple sequence repeat)	Ref. 225													PGSC0003DMG400034312	Soltu.DM.05G0011990	14604167..14602131	14416990..14414950	11646693..11646714	Solyc05g015640
5*	StWRKY1		S. tuberosum	165.385	Potato homologue of the Arabidopsis WRKY75 gene, expression up-regulated by infection with P. infestans, functional candidate gene for late blight QRL	Gene	AY615273, NCBI													PGSC0003DMG400021895	Soltu.DM.05G0012130	15230646..15228008	15059050..15061690	12483882..12481271	Solyc05g015850
5	GP1		S. tuberosum	1,6,7,8,30,31	Potato STS marker, flanking potato R gene Rx2	STS (sequence-tagged-site)	AJ492236, AJ492235, NCBI											GP1-b	34.003			no matching position	no matching position	no matching position
5	GP17		S. tuberosum	1,6,7,8,13,42,52	Potato STS marker, flanking potato R gene Rx2	STS (sequence-tagged-site)	CG783100, NCBI									GP17-a	35	GP17-a	34.001			no matching position	no matching position	no matching position
5	GP85		S. tuberosum	1,6,7,8	Potato STS marker	STS (sequence-tagged-site)	CG783260, NCBI											GP85-a	35.001			no matching position	no matching position	no matching position
5	S1g2		S. tuberosum	52,55	Potato EST marker (Elongation factor 1-alpha)	EST (expressed sequence tag)	AJ489126, NCBI									S1g2-c	36.005					no matching position	no matching position	no matching position
5	P7a11		S. tuberosum	52,55	Potato EST marker (Cellulose synthase, EC2.4.1.-, catalytic subunit)	EST (expressed sequence tag)	AJ487437, NCBI									P7a11-c	36.006					no matching position	no matching position	no matching position
5*	Cyt-c red 51kD		S. tuberosum	8	Cytochrome c reductase, 51 kD subunit, a1-MPP	Gene	X66284, NCBI											Cyt-c red 51kD-a	34.002	not annotated	Soltu.DM.05G0014230	22724563..22724849	22753326..22753626	40071654..40071929	Solyc05g026150
5*	Solyc05g025920		S. lycopersicum	276	Tomato candidate gene (Auxin-induced SAUR-like protein, calmodulin binding) for tomato QTL for fruit weight (tFW5.4), physically linked (22,06 kb) SNP is associated with fruit weight	Gene	Solyc05g025920, SGN													PGSC0003DMG400003028	Soltu.DM.05G0014600	24198966..24200087	24224228..24225349	38180882..38182844	Solyc05g025920
5		tFW5.4	S. lycopersicum	276	Tomato QTL for fruit weight	QTL (quantitative trait locus)																		~ 35 - 39 Mbp
5	St1.2.4		S. tuberosum	9,13,52,55	Potato STS marker (Resistance gene like)	RGL sequence (resistance-gene-like)	U60073, NCBI									St1.2.4-d	36.003			PGSC0003DMG401003025	Soltu.DM.05G0014610	24653169..24653623	24681200..24685200	no matching position
5*	Solyc05g025770		S. lycopersicum	276	Tomato candidate gene (unknown protein) for tomato QTL for fruit weight (tFW5.4), physically linked (1,68 Mbp) SNP is associated with fruit weight	Gene	Solyc05g025770, SGN													not annotated(a,b)	not annotated(a,b)	33007440..33007210(a), 31944017..31943628(b)	28575499..28575729(a), 29599335..29599724(b)	36519356..36518939	Solyc05g025770
5		Cm5.1	S. peruvianum	82	Tomato QTL for resistance to Clavibacter michiganensis ssp. michiganensis, from S. peruvianum	QRL (quantitative resistance locus)																		~ 42 - 46 Mbp
5*	TG363		S. lycopersicum	19.82	Tomato STS marker, linked to tomato QRL Cm5.1	STS (sequence-tagged-site)	TG363, SGN	TG363	42.8	TG363	16.6									PGSC0003DMG400010847	Soltu.DM.05G0015710	32502205..32501525	29036340..29040680	44326379..44325699	Solyc05g032750
5	S1d4		S. tuberosum	52	Potato EST marker (Ribosomal protein S35a, S37a, RS35a, RS37a)	EST (sequence-tagged-site)	AJ489116, NCBI									S1d4-a	36.002			not annotated	not annotated	34829404..34829050(a), 51303427..51301263(b)	26931419..26932018	62379690..62379174	Solyc05g052810
5	GP213 (pap3)		S. tuberosum	6,7,13,42,52	Potato STS marker, purple acid phosphatase 3 (pap 3), flanking potato R gene Rx2	STS (sequence-tagged-site)	AJ487348, NCBI									GP213	34			expressed, not annotated	Soltu.DM.05G0016420	36722342..36722033	28575499..28575729	no matching position(chr07)
5*	DMG400039801		S. tuberosum	253	Conserved gene of unknown function, gene with differential SNP allele frequency between pairs of potato genotype pools with differential tuber yield, SNPs causing amino acid changes, candidate gene for potato tuber yield QTL	Gene	Spud DB, SGN													PGSC0003DMG400039801	not annotated	40755535..40756770(a), 33073610..33072380(b)	36095860..36097100	35321567..35321921	not annotated
5	GP507		S. tuberosum	6,13,52	Potato STS marker	STS (sequence-tagged-site)	AJ492258, AJ492257, NCBI									GP507	36.001			PGSC0003DMG400005325	Soltu.DM.05G0017190 & Soltu.DM.05G001719020	41273616..41267705	35571400..35577300	25942603..25936747	Solyc05g020020
5*	TG478		S. lycopersicum	19	Tomato STS marker	STS (sequence-tagged-site)	TG478, SGN	TG478B	48.5											not annotated	Soltu.DM.05G0017240	41459693..41458769	35384174..35385098	23606802..23606102	Solyc05g018750
5*	CT155		S. lycopersicum	19,32	Tomato EST marker, South border of tomato IL5-2, North border of IL5-3	EST (expressed sequence tag)	CT155, SGN	CT155	42.8											PGSC0003DMG400017040	Soltu.DM.05G0017930	44090693..44090921	32807028..32806800	53530480..53530708	# Solyc05g041920
5	DMG400017040		S. tuberosum	253	Nucleic acid binding protein, gene with differential SNP allele frequency between pairs of potato genotype pools with differential tuber yield, SNP causing amino acid change, candidate gene for potato tuber yield QTL	Gene	Spud DB, SGN													PGSC0003DMG400020752	Soltu.DM.05G0017940	44116698..44125191	32806446..32810021	53530853..53527398	# Solyc05g041920
5*	G6PPT-5 (Gpt)		S. tuberosum	2,235,355	Glucose-6-phosphate/phosphate translocator, sugar transport, functional candidate gene for potato tuber reducing sugar content QTL, flanking potato QTL for tuber sugar content	Gene	AF020816, NCBI													PGSC0003DMG400005269	Soltu.DM.05G0018750	45902014..45905477	42300210..42303690	56744105..56747562	Solyc05g045670
5	InvInh-5		S. tuberosum	235	Invertase inhibitor, sugar metabolism, candidate gene for potato tuber reducing sugar content QTL	Gene	Spud DB													PGSC0003DMG400039425	Soltu.DM.05G0018920	46416253..46415777	42860389..42860866	57771697..57771328	not annotated
5	GP188		S. tuberosum	6,7,8,16,218	Potato STS marker	STS (sequence-tagged-site)	CG783117, NCBI					GP188	56					GP188	36	PGSC0003DMG400013703	Soltu.DM.05G0019010	46516258..46517380	42948900..42957600	57838588..57839699	Solyc05g046300
5	GP234		S. tuberosum	6,7	Potato STS marker	STS (sequence-tagged-site)	CG783173, NCBI											GP234	35.003	PGSC0003DMG400013678	Soltu.DM.05G0019260	46885369..46886174	43324199..43325004	58465414..58466183	Solyc05g047640
5*	P1e7		S. tuberosum	52,55	Potato EST marker (CaLB protein, calmodulin)	EST (sequence-tagged-site)	AJ487400, NCBI									P1e7-b	37.001			PGSC0003DMG400013676	Soltu.DM.05G0019310	46947871..46943982	43392210..43396100	58537953..58534432	Solyc05g047710
5	solcap_snp_sl_41311		S. lycopersicum	339	Tomato SNP marker, flanking tomato QRL against Xanthomonas sp.	SNP (single nucleotide polymorphism)	sl_41311, SGN													PGSC0003DMG400021635	Soltu.DM.05G0019370	47173440..47173357	43713731..43713648	58700683..58700783	Solyc05g048750
5	TOM49		S. lycopersicum	277	Tomato microsatellite marker, flanking tomato QRL rx-3	SSR (simple sequence repeat)	Ref. 277													intergenic	intergenic	47659768..47659789	44210730..44210751	59266441..59266643	intergenic
5	CT201		S. lycopersicum	19,32,218	Tomato EST marker, South of tomato IL5-2, on IL5-3	EST (sequence-tagged-site)	AA824913, NCBI	CT201A	44.66	CT201A	23.5	CT201	28							# PGSC0003DMG400033874	# Soltu.DM.05G0019720	47746757..47747977	44301518..44302738	59489343..59490562	# Solyc05g050120 & Solyc05g050130
5	ME		S. lycopersicum	2,197	Malic enzyme, cytosolic (EC1.1.1.39), TCA cycle, functional candidate gene for potato tuber and tomato fruit quality QTL	Gene	AI484269, NCBI													# PGSC0003DMG400033874	# Soltu.DM.05G0019720	47749315..47748443	44304076..44303204	59491878..59491159	# Solyc05g050120 & Solyc05g050130
5	SL20210i		S. lycopersicum	264	Tomato indel marker, linked to tomato QTL TSS5 for total soluble solids	STS (sequence-tagged-site)	SL20210, SGN													PGSC0003DMG400033882	Soltu.DM.05G0019730	47751526..47751552	44306287..44306313	59493259..59493318	Solyc05g050130
5	P1f3		S. tuberosum	52.212	Potato EST marker (Ubiquitin conjugating enzyme, EC6.3.2.19)	EST (expressed sequence tag)	AJ487403, NCBI									P1f3-d	37.002			PGSC0003DMG400033877	Soltu.DM.05G0019840	47891774..47894688	44445360..44448880	59662485..59663744	Solyc05g050230
5*	solcap_snp_c1_15965		S. tuberosum	247	Potato SNP marker, linked to potato QRL for S. endobioticum	SNP (single nucleotide polymorphism)	Spud DB, http://solcap.msu.edu/potato													PGSC0003DMG400033879	Soltu.DM.05G0019950	48068469..48068369	44622099..44622120	59732004..59731904	Solyc05g050280
5		RSe-Vb	S. tuberosum	247	Potato QTL for resistance to Synchytrium endobioticum	QRL (quantitative resistance locus)																47 - 49 Mbp	44 - 46 Mbp
5	CT202		S. lycopersicum	19,246,262,272,273	Tomato EST marker, linked to tomato QRL for early blight (EBR5.2)and Rcm5.1	EST (expressed sequence tag)	AA824914, NCBI	CT202	45.6											PGSC0003DMG402017989	Soltu.DM.05G0020040	48165071..48165388 et al.	44709593..44709993	59857941..59858281	Solyc05g050360
5	TG318		S. lycopersicum	19,185,218,246,262,273,327	Tomato STS marker, linked to tomato QRL for early blight (EBR5.2) and RCm5.1, border of introgression from S. habrochaites including multiple QTL	STS (sequence-tagged-site)	TG318, SGN	TG318	46.8	TG318	23.5	TG318	30	TG318	30					not annotated	Soltu.DM.05G0020150	48347680..48348805	44912797..44913202	60155165.. 60154025	Solyc05g050630
5	solcap_snp_c1_13068		S. tuberosum	247	Potato SNP marker, linked to potato QRL for S. endobioticum	SNP (single nucleotide polymorphism)	Spud DB, http://solcap.msu.edu/potato													PGSC0003DMG400007001	Soltu.DM.05G0020380	48554728..48554828	45125974..45125995	60190832..60190932	Solyc05g050680
5	Solyc05g050700		S. lycopersicum	337	Tomato candidate gene (transmembrane receptor protein serine/threonine kinase activity) for tomato QTL for soluble solids content (Brix) (tSS5.2), associated with fruit soluble solids content (Brix)	Gene	Solyc05g050700, SGN													PGSC0003DMG400007033	Soltu.DM.05G0020380	48573320..48574555	45139038..45140273	60223280..60224515	Solyc05g050700
5	solcap_snp_c2_40803		S. tuberosum	247	Potato SNP marker, linked to potato QRL for S. endobioticum	SNP (single nucleotide polymorphism)	Spud DB, http://solcap.msu.edu/potato													PGSC0003DMG400007026	Soltu.DM.05G0020570	48793146..48793246	45359891..45359912	60380023..60380123	Solyc05g050810
5	TK		S. tuberosum	2	Transketolase (EC2.2.1.1), Calvin cyle, photorespiration, functional candidate gene for tuber quality QTL	Gene	Z50099, NCBI													# PGSC0003DMG400007019	# Soltu.DM.05G0020750	48975903..48976844	45542492..45546303	60574942..60575901	# Solyc05g050970
5	CD38		S. lycopersicum	19.305	Tomato EST marker, proximal to tomato QTL for soluble solids (Brix)	EST (sequence-tagged-site)	AA824667, NCBI	CD38B	50	CD38B	23.5									# PGSC0003DMG400007019	# Soltu.DM.05G0020750	48976558..48976332	45546017..45545791	60575615..60575389	# Solyc05g050970
5	At2D06 (AT4G00100)		A. thaliana	52.55	Arabidopsis EST marker (Ribosomal protein S13, RS13)	EST (sequence-tagged-site)	R90398, NCBI; AT4G00100, TAIR									At2D6-c	39			PGSC0003DMG400006991	Soltu.DM.05G020780	48997499..48997085	45564860..45568860	60595983.. 60595569	Solyc05g051000
5	StI049		S. tuberosum	185.218	Potato microsatellite marker in potato EST	SSR (simple sequence repeat)	Ref. 185					STI0049	19	STI0049	37					# PGSC0003DMG400007015	not annotated	49017421..49017399	45581700..45587900	60615214..60615192	not annotated
5	STG0021		S. tuberosum	218	Potato microsatellite marker in potato EST	SSR (simple sequence repeat)	BQ506520, NCBI					STG0021	38							# PGSC0003DMG400007015	not annotated	49017412..49017312	45581700..45587900	60615205..60615095	Solyc05g051030
5	solcap_snp_sl_12200		S. lycopersicum	339	Tomato SNP marker, associated with tomato QRL against Xanthomonas perforans	SNP (single nucleotide polymorphism)	sl_12200, SGN													PGSC0003DMG400007237	Soltu.DM.05G021560	49975109..49975209	46691570..46691670	61738930..61739030	Solyc05g052010
5	solcap_snp_sl_37209		S. lycopersicum	339	Tomato SNP marker, associated with tomato QRL against Xanthomonas sp.	SNP (single nucleotide polymorphism)	sl_37209, SGN													PGSC0003DMG400007234	Soltu.DM.05G021590	50024643..50024715	46742949..46743021	61429428..61429528	Solyc05g051640
5	TG358		S. lycopersicum	19,149,242,273,327,371	Tomato CAPS marker, on tomato IL5-3, linked to tomato QRL for late blight, QTL for fruit soluble solids (Brix), weight, yield and maturity, flanking tomato QRL RCm5.1	STS (sequence-tagged-site)	Ref. 371	TG358	52.4	TG358	28.1									not annotated	Soltu.DM.05G021670	50074167..50074190	46792577..46792600	61457155..61457616	Solyc05g051680
5	GP78		S. tuberosum	1,6,7,8,13,39,52	Potato STS marker, flanking potato R gene H1	STS (sequence-tagged-site)	AJ492259 & AJ492260, NCBI									GP78	40	GP78	43	PGSC0003DMG400030101	Soltu.DM.05G021680	50109793..50108702	47588300..47596000	61497790..61496904	Solyc05g051690
5	St_At1g10500		S. tuberosum	212	Potato ortholog to Sl_At1g10500 (Involved in chloroplast Fe-S cluster assembly, in the chloroplast stroma, ISCA-like)	COS (conserved orthologous sequence)	At1g10500, TAIR									St_At1g10500	44.002			PGSC0003DMG400030100	Soltu.DM.05G021690	50117486..50116139	47598700..47604100	61502531..61501234	Solyc05g051700
5*	T0536		S. lycopersicum	327.371	Tomato CAPS marker, flanking tomato QRL for late blight (tLBR5.1), QTL for fruit soluble solids (Brix), weight, yield and maturity	STS (sequence-tagged-site)	Ref. 371													# PGSC0003DMG400030104	# Soltu.DM.05G021770	50179053..50183670	46900281..46900904	61562340..61567041	# Solyc05g051790
5	P3d10		S. tuberosum	52,55,212	Potato EST marker (RNA polymerase I, II, III, 24.3 kDa )	EST (sequence-tagged-site)	AJ487430, NCBI									P3d10-b	44.003			# PGSC0003DMG400030104	# Soltu.DM.05G021770	50180489..50183284	46900299..46903094	61564214..61566764	# Solyc05g051790
5	solcap_snp_c1_13941		S. tuberosum	360	Potato SNP marker, proximal to potato QTL for tuber reducing sugar content and chip color	SNP (single nucleotide polymorphism)	Spud DB, http://solcap.msu.edu/potato													# PGSC0003DMG400030104	# Soltu.DM.05G021770	50183263..50183363	46903073..46903173	61566743..61566843	# Solyc05g051790
5	cLEX12O16a (cLEX13G5, CT118)		S. lycopersicum	408	Tomato EST marker, flanking tomato QTL ssc5.1 for fruit soluble solids (Brix) and maturity (tM5.2)	EST (expressed sequence tag)	AW621560, NCBI													# PGSC0003DMG400016003	# Soltu.DM.05G022070	50539233..50539133	47309571..47309471	61779691..61779579	# Solyc05g052040
5	CT118		S. lycopersicum	19,210,242,262,409	Tomato EST marker, on tomato IL5-3, linked to tomato QRL for early blight (EBR) and QTL for fruit size	EST (sequence-tagged-site)	AA824823 & AA824822, NCBI	CT118A	55.8											# PGSC0003DMG400016003	# Soltu.DM.05G022070	50539836..50538373	47309858..47309471	61780298..61778763	# Solyc05g052040
5		Cm5.3 (RCm5.1)	S. habrochaites (L. hirsutum)	272.273	Tomato QTL for resistance to Clavibacter michiganensis spp michiganensis from L. hirsutum (S. habrochaites)	QRL (quantitative resistance locus)																		~ 58 - 62 Mbp
5		tLBR5.1 (STRes5-1, LFRes5-1)	S. habrochaites	327.371	Tomato QRL for late blight	QRL (quantitative resistance locus)																		60 - 62 Mbp
5		tFY5.1 (YLD3, YLD4)	S. lycopersicum, S. habrochaites	327	Tomato QTL for fruit yield	QTL (quantitative trait locus)																		60 - 62 Mbp
5		tFW5.2 (30Wt, fw5.2)	S. lycopersicum, S. habrochaites, S. pimpinellifolium	210,327,409	Tomato QTL for fruit weight and size	QTL (quantitative trait locus)																		60 - 62 Mbp
5		tSS5.2 (Brix4,TSS5)	S. lycopersicum, S. habrochaites, S. chmielewskii, S. pimpinellifolium	264,305,327,337	Tomato QTL for soluble solids (Brix)	QTL (quantitative trait locus)																		59 - 62 Mbp
5		tM5.2 (DAP1st, DAP50, eaTG23, mty5.1)	S. lycopersicum, S. habrochaites	327,405,408	Tomato QTL for maturity	QTL (quantitative trait locus)																		61 - 63 Mbp
5	P2a8		S. tuberosum	52.55	Potato EST marker (Put. Ferritin subunit)	EST (sequence-tagged-site)	AJ487412, NCBI									P2a8	44.001			PGSC0003DMG400027119	Soltu.DM.05G022490	50966734..50967032	47747610..47751080	62080799..62081097	Solyc05g052470
5	cLEY18H8		S. lycopersicum	280	Tomato EST marker, linked to tomato QTL for resistance to early blight (EB5.1)	EST (sequence-tagged-site)	BE451469, NCBI													not annotated	# Soltu.DM.05G022640	51125679..51120352	47907555..47901565	62221161..62217469	# Solyc05g052620
5	StCoi1		S. tuberosum	294	Potato ortholog of coronatine-insensitive 1, functional in jasmonate pathway, functional candidate gene for late blight QRL, associated with QTL for plant maturity	Gene	AY423550, NCBI													not annotated	# Soltu.DM.05G022640	51126115..51118678	47899890..47900800	62221609..62215818	# Solyc05g052620
5	Sl_At2g39950		A. thaliana	327	Tomato ortholog of Arabidopsis gene At2g39950, proximal of tomato QTL for fruit weight (tFW5.3)	Gene	At2g39950, TAIR													PGSC0003DMG400027178	Soltu.DM.05G022650	51147389..51142474	47930153..47925238	62243114..62238895	Solyc05g052630
5	CT172		S. lycopersicum	19,242,246,262	Tomato EST marker, on tomato IL5-3, linked to tomato QRL EBR5.2	EST (sequence-tagged-site)	CT172, SGN	CT172	61											PGSC0003DMG400027131	Soltu.DM.05G022800	51277385..51279466	48063380..48068180	62353303..62355205	Solyc05g052780
5	S1d4		S. tuberosum	52.55	Potato EST marker (Ribosomal protein S35a, S37a, RS35a, RS37a)	EST (sequence-tagged-site)	AJ489116, NCBI									S1d4-b	45			PGSC0003DMG402027186	Soltu.DM.05G022830	51303141..51302910	48084600..48090000	62379690..62377603	Solyc05g052810
5	TG419		S. lycopersicum	19	Tomato STS marker	STS (sequence-tagged-site)	TG419, SGN	TG419	67.9											PGSC0003DMG400027135	Soltu.DM.05G022960	51438185..51439164	48226885..48227864	62506401..62507313	Solyc05g052930
5	STM5146		S. tuberosum	218	Potato microsatellite marker	SSR (simple sequence repeat)	ref. 218					STM5146	79							PGSC0003DMG400027136	Soltu.DM.05G022970	51442303..51442585	48231546..48231243	62510573..62510848	Solyc05g052940
5	S3b7		S. tuberosum	52.55	Potato EST marker	EST (sequence-tagged-site)	AJ489153, NCBI									S3b7	46.001			PGSC0003DMG400027197	Soltu.DM.05G023070	51536113..51535741	48327750..48328320	62603063..62602754	Solyc05g053080
5*	TG23		S. lycopersicum	6,7,8,19,32,71,172,185,218,242,327,371,405	Tomato STS marker, North of tomato IL5-4, on tomato IL5-3, linked to tomato QRL rx-3, proximal to tomato QRL for late blight (tLBR5.2), linked to tomato QTL for earliness or maturity	STS (sequence-tagged-site)	TG23, SGN	TG23	70.4	TG23	40	TG23	47	TG23	53			TG23	56.001	# PGSC0003DMG400027149	# Soltu.DM.05G023210	51699436..51701146	48493840..48494470	62737460..62739194	# Solyc05g053210
5	Rx3-L1		S. lycopersicum	277,419	Tomato CAPS marker, linked to tomato QRL rx-3 and Rx3	SNP (single nucleotide polymorphism)	Ref. 277 & 419													# PGSC0003DMG400027149	# Soltu.DM.05G023210	51699876..51699852	48494281..48494257	62737581..62737875	# Solyc05g053210
5	solcap_snp_c2_10358		S. tuberosum	360	Potato SNP marker, linked to potato QTL for tuber reducing sugar content and chip color	SNP (single nucleotide polymorphism)	Spud DB, http://solcap.msu.edu/potato													PGSC0003DMG400027152	Soltu.DM.05G023250	51744904..51744998	48541139..48541233	62781880..62781980	Solyc05g053250
5	St_At5g49510		S. tuberosum	212.327	Potato ortholog to Sl_At5g49510 (prefoldin subunit 3), proximal of tomato QTL for maturity (tM5.3) and fruit yield (tFY5.2)	COS (conserved orthologous sequence)	At5g49510, TAIR									St_At5g49510	47			PGSC0003DMG400027209	Soltu.DM.05G023370	51846836..51842239	48642200..48647800	62886117..62881731	Solyc05g053290
5	TG351		S. lycopersicum	19,32,71,172,218,242,262,310,408	Tomato STS marker, South border of tomato IL5-3, North border of IL5-4, linked to tomato QRL rx-3 and EBR5.2, proximal to tomato QTL tSS5.3 for fruit soluble solids (Brix), yield (tFY5.2) and maturity (tM5.3), distal to tomato QTL tM5.2 for maturity, linked to tomato late blight QRL lb5b	STS (sequence-tagged-site)	TG351, SGN	TG351	72.7	TG351	40	TG351	51							PGSC0003DMG400027161	Soltu.DM.05G023430	51883922..51883132	48684050..48685240	62910772..62910077	Solyc05g053440
5	CHS		S. tuberosum	194	Potato chalcone synthase	Gene	U47738, NCBI													# PGSC0003DMG400019110	# Soltu.DM.05G023610	52037638..52039383	48886967..48888711	63019803..63021506	# Solyc05g053550
5	solcap_snp_c2_54371		S. tuberosum	360	Potato SNP marker, flanking potato QTL for tuber yield	SNP (single nucleotide polymorphism)	Spud DB, http://solcap.msu.edu/potato													# PGSC0003DMG400019110	# Soltu.DM.05G023610	52038347..52038248	48887675..48887576	63020463..63020363	# Solyc05g053550
5	solcap_snp_c2_54368		S. tuberosum	356	Potato SNP marker, associated with potato QRL for late blight (rAUDPC)	SNP (single nucleotide polymorphism)	Spud DB, http://solcap.msu.edu/potato													# PGSC0003DMG400019110	# Soltu.DM.05G023610	52038782..52038682	48888110..48888010	63020897..63020797	# Solyc05g053550
5	S3c1		S. tuberosum	52,55	Potato EST marker (26S proteasome regulatory subunit)	EST (expressed sequence tag)	AJ489154, NCBI									S3c1-a	46.002			PGSC0003DMG400015761	Soltu.DM.05G023830	52206164..52214225	49089600..49097700	63098000..63105907	Solyc05g053650
5	Sl_At2g31970		A. thaliana	327	Tomato ortholog of Arabidopsis gene At2g31970, proximal of tomato QTL for fruit soluble solids (Brix)	Gene	At2g31970, TAIR													not annotated	# Soltu.DM.05G023980	52331296..52357140	49217140..49218921	63208462..63230530	# Solyc05g053800
5	solcap_snp_c2_42473		S. tuberosum	253	Potato SNP marker (), differential SNP allele frequency between pairs of potato genotype pools with differential tuber yield and starch content	SNP (single nucleotide polymorphism)	Spud DB, http://solcap.msu.edu/potato													not annotated	# Soltu.DM.05G023980	52351646..52351546	49240600..49241300	63224584..63224485	# Solyc05g053800
5	TG60		S. lycopersicum	19,32,71,242,327	Tomato STS marker, on tomato IL5-4, South of IL5-3, linked with tomato QRL rx-3, distal of tomato QTL for fruit weight (tFW5.3)	STS (sequence-tagged-site)	TG60, SGN	TG60	75	TG60	41.9									not annotated	# Soltu.DM.05G023980	52357801..52354590	49246110..49247400	63230306..63227597	# Solyc05g053800
5	CT80		S. lycopersicum	19,32,172,242,262	Tomato EST marker, on tomato IL5-4, North of IL5-5, bordering tomato chromosome bin 5-G, linked to tomato late blight QRL lb5b, linked tomato QRL for early blight (EBR)	EST (expressed sequence tag)	CT80, SGN	CT80A	75	CT80	41.9									PGSC0003DMG400015745	Soltu.DM.05G023990	52359166..52360193	49248266..49249293	63231489..63232504	Solyc05g053810
5	239E4left		S. tuberosum	187,259,344,345	Potato STS marker, physically tightly linked to the potato H1 locus, positional candidate locus for late blight QRL, associated with potato QTL for plant maturity	STS (sequence-tagged-site)	Ref. 187													PGSC0003DMG400015743	Soltu.DM.05G024010	52375963..52375618	49264892..49264565	63243397..63243425	Solyc05g053830
5	SP5 (solcap_snp_sl_101092)		S. lycopersicum	339	Tomato SNP associated with tomato resistance to Xanthomonas campestris pv vesicatoria	SNP (single nucleotide polymorphism)	SP5, SGN													not annotated(a,b)	Soltu.DM.05G024030(a), Soltu.DM.05G024040(b)	52409255..52409355(a), 52430102..52430200(b)	49298622..49298722(a), 49318420..49318518(b)	63274298..63274398	not annotated
5	CP113		S. tuberosum	6,7,8,9,16,17,23,38,181,259	Potato EST marker, co-segregating with potato R gene H1, proximal to potato QRL Eca5A, linked to potato late blight QRL	EST (sequence-tagged-site)	CF802467, NCBI											CP113	53.001	PGSC0003DMG400015742	Soltu.DM.05G024060	52468070..52462119	49350800..49356700	63294391..63288870	Solyc05g053870
5	DMG400013076		S. tuberosum	253	Aspartic proteinase nepenthesin-1, gene with differential SNP allele frequency between pairs of potato genotype pools with differential tuber yield, SNP causing amino acid change, candidate gene for potato tuber yield QTL	Gene	Spud DB, SGN													PGSC0003DMG400013076	Soltu.DM.05G024120	52504887..52496589	49428700..49437000	63310607..63304221	Solyc05g053900
5	MG-Rx3-4		S. lycopersicum	404	Tomato Indel marker, flanking tomato gene Rx3 for resistance to Xanthomonas spp	STS (sequence-tagged-site)	Ref. 404															no sequence homology	no sequence homology	63335791.. 63335943	intergenic
5	57R		S. tuberosum	344	Potato STS marker, physically tightly linked to the H1 locus	STS (sequence-tagged-site)	Ref. 344													PGSC0003DMG400026798	Soltu.DM.05G024170	52535726..52537096	49564770..49564797	63351789..63351760	Solyc05g053950
5		pTSC5.3 (L_late)	S. tuberosum	360	Potato QTL for tuber reducing sugar content and chip color	QTL (quantitative trait locus)																50 - 55,2 Mbp	47 - 52 Mbp
5		tSS5.3 (Brix4, Brix3, brx-5G, red-5G, ssc5.1, ssc5.3)	S. lycopersicum, S. habrochaites, S. pennellii, S. pimpinellifolium, S. habrochaites (L. hirsutum)	197,210,242,305,310,312,327,408	Tomato QTL for soluble solids (Brix) and fruit reducing sugar content	QTL (quantitative trait locus)																		63 - 64 Mbp
5		pTY5.3	S. tuberosum	253,360	Potato QTL for tuber yield	QTL (quantitative trait locus)																52 - 55,2 Mbp	49 - 52 Mbp
5		tFY5.2 (ydt5.1, YLD4)	S. habrochaites (L. hirsutum)	242,312,327	Tomato QTL for fruit total yield	QTL (quantitative trait locus)																		63 - 64 Mbp
5		tFW5.3 (30Wt)	S. habrochaites	327	Tomato QTL for fruit weight	QTL (quantitative trait locus)																		62 - 64 Mbp
5		tM5.3 (mat5.1, DAP1st, eaTG23)	S. lycopersicum, S. habrochaites, S. pimpinellifolium, S. habrochaites (L. hirsutum), S. parviflorum, S. chesmannii	310,312,314,327,405	Tomato QTL for maturity or earliness	QTL (quantitative trait locus)																		63 - 64 Mbp
5		pM5.2	S. tuberosum	294	Potato QTL for plant maturity	QTL (quantitative trait locus)																50 - 55,2 Mbp	47 - 52 Mbp
5		pLBR5.2 (PinVB)	S. tuberosum, S. phureja, S. stenotomum	9,17,103,173,181,293,356	Potato QTL for maturity corrected resistance to late blight (MCR)	QRL (quantitative resistance locus)																52 - 55,2 Mbp	49 - 52 Mbp
5		tLBR5.2 (lb5b,STRes5-2,3,4,5, LFRes5-2)	S. lycopersicum, S. habrochaites, S. habrochaites (L. hirsutum)	149,172,327,371	Tomato QRL for late blight	QRL (quantitative resistance locus)																		63 - 64 Mbp
5		H1	S. andigenum	10,13,38,39,108,187,258,259,344	Potato gene H1 for resistance to Globodera rostochiensis from S. andigenum	R gene																52 - 53 Mbp	49 - 50 Mbp
5		EBR5.2 (EB5.1)	S. lycopersicum, S. pimpinellifolium	246,262,280	Tomato QTL for resistance to early blight (Alternaria solani)	QRL (quantitative resistance locus)																		59 - 65,2 Mbp
5		Eca5A	S. tuberosum	23	Potato QTL for tuber and/or leaf resistance to Erwinia carotovora ssp atroseptica	QRL (quantitative resistance locus)																52 - 55,2 Mbp	49 - 52 Mbp
5		Rx3	S. lycopersicum	404.419	Tomato gene Rx3 for resistance to Xanthomonas spp	R gene																		63,3 - 63,4 Mbp
5		rx5.2 (rx-3, Rx-3)	S. lycopersicum	32,71,277,339	Tomato QTL for resistance to Xanthomonas campestris pv vesicatoria	QRL (quantitative resistance locus)																		59 - 64 Mbp
5	Solyc05g053980		S. lycopersicum	404	Tomato candidate gene for tomato gene Rx3 for resistance to Xanthomonas spp (NBS-LRR type gene)	Gene	Solyc05g053980, SGN													not annotated(a,b)	Soltu.DM.05G024200(a), Soltu.DM.05G019300(b)	52548625..52548440(a), 46941392..46941601(b)	49481371..49481186(a), 43389583..43389792(b,	63362638..63363006	Solyc05g053980
5*	solcap_snp_sl_222		S. lycopersicum	339	Tomato SNP marker, associated with tomato QRL for Xanthomonas sp.	SNP (single nucleotide polymorphism)	sl_222, SGN													not annotated	Soltu.DM.05G024400	52942912..52943003	49689618..49689709	63365854..63365954(a), 59983453..59983553(b), 59990994..59990894(c)	Solyc05g053970(a), Solyc05g050460(b), Solyc05g050430(c)
5	MG-Rx3-A6		S. lycopersicum	404	Tomato Indel marker, flanking tomato gene Rx3 for resistance to Xanthomonas spp	STS (sequence-tagged-site)	Ref. 404													intergenic	intergenic	52960044..52960064	49706567..49706587	63400120..63400330	intergenic
5	UGPase-5		S. tuberosum	235	UDP-glucose pyrophosphorylase (EC2.7.7.9), sugar metabolism, functional candidate gene for potato tuber sugar content QTL	Gene	NM_001288019, NCBI													not annotated	# Soltu.DM.05G024440	52984334..52979487	49727100..49734800	63425290..63424938	# Solyc05g054060
5	CP58 (UGPase)		S. tuberosum	19	Potato EST marker	EST (expressed sequence tag)	CF802502 & CF802501, NCBI	CP58B	77.2											not annotated	# Soltu.DM.05G024440	52979996..52979076	49728688..49727768	63420618..63420334	# Solyc05g054060
5	cTOC20J21		S. lycopersicum	280	Tomato EST marker, linked to tomato QRL for early blight (EB5.1)	EST (expressed sequence tag)	BI931632, NCBI													# PGSC0003DMG400008445	# Soltu.DM.05G024450	52989271..52987700	49737963..49736392	63435577..63434057	# Solyc05g054070
5	cTOA24J24		S. lycopersicum	280	Tomato EST marker, linked to tomato QRL for early blight (EB5.1)	EST (expressed sequence tag)	BI924921, NCBI													# PGSC0003DMG400008445	# Soltu.DM.05G024450	52989260..52988735	49737952..49737427	63435563..63434135	# Solyc05g054070
5	Sl_At4g12590		A. thaliana	327	Tomato ortholog of Arabidopsis gene At4g12590, distal from tomato QTL for fruit soluble solids (Brix) (tSS5.3)	Gene	At4g12590, TAIR													PGSC0003DMG400008443	Soltu.DM.05G024480	53016695..53012999	49766501..49762805	63461727..63459012	Solyc05g054100
5	T1777		S. lycopersicum	327	Tomato EST marker, distal of tomato QTL for maturity and fruit yield (tMa5.3, tFY5.2)	EST (sequence-tagged-site)	T1777, TRZBM79TH, SGN													PGSC0003DMG400008458	Soltu.DM.05G024520	53036774..53039067	49787103..49789396	63481357..63482858	Solyc05g054140
5	T1541		S. lycopersicum	327	Tomato EST marker, distal of tomato QTL for maturity (tMa5.3), fruit yield (tFY5.2) and soluble solids (tSS5.3)	EST (sequence-tagged-site)	T1541, TPTBA93TH, SGN													PGSC0003DMG400008441	Soltu.DM.05G024600	53116170..53115499	49869051..49868422	63556679..63555634	Solyc05g054210
5	GP284		S. tuberosum	7,8,13,52,173	Potato STS marker, flanking potato QRL for late blight pLBR5.2	STS (sequence-tagged-site)	AJ487353, NCBI									GP284	51	GP284	53.003	# PGSC0003DMG400008452	# Soltu.DM.05G024630	53143494..53144050	49894300..49903400	63585377..63585873	# Solyc05g054240
5	GP270		S. tuberosum	7,8,39,103	Potato STS marker, flanking potato R gene H1, linked with potato QRL for late blight	STS (sequence-tagged-site)	CG783203, NCBI											GP270	53.002	# PGSC0003DMG400008452	# Soltu.DM.05G024630	53143494..53144050	49894300..49903400	63585377..63585873	# Solyc05g054240
5	TG689		S. lycopersicum	258.259	Tomato SCAR marker, closely linked with potato H1 locus	STS (sequence-tagged-site)	Ref. 258													PGSC0003DMG402023533	Soltu.DM.05G024940	53391840..53391863	50171930..50176740	63750638..63752716	Solyc05g054430
5	STM1031		S. tuberosum	16.218	Potato microsatellite marker	SSR (simple sequence repeat)	X55748, NCBI					STM1031	69			STM1031	52			PGSC0003DMG400023430	# Soltu.DM.05G024990	53459782..53456970	50239200..50244700	63788148..63788130	# Solyc05g054480
5	Actin		S. tuberosum	1,6,7,8,103	Actin, clustered gene family, linked to potato late blight QRL	Gene	X55749, NCBI											Actin	50	# PGSC0003DMG400023429	# Soltu.DM.05G024990	53461446..53459675	50245300..50248120	63789205..63788541	# Solyc05g054480
5	STPOAC58 (STPOAC85, Stac))		S. lycopersicum	103.218	Potato SSR marker in actin gene, linked to potato late blight QRL	SSR (simple sequence repeat)	X55749, X55748 NCBI					STPOAC58	68							# PGSC0003DMG400023429	# Soltu.DM.05G024990	53461446..53459675	50248130..50245280	63789205..63788541	# Solyc05g054480
5	CosOH73		S. lycopersicum	277	Tomato SNP marker, linked with tomato QRL rx-3	SNP (single nucleotide polymorphism)	Ref. 277													# PGSC0003DMG400023428	# Soltu.DM.05G025000	53466439..53465609	50250130..50254610	63793295..63793495	# Solyc05g054490
5	St_At3g55360		S. tuberosum	212,327,371	Potato ortholog to Sl_At3g55360 (Enoyl-CoA reductase, ECR), distal to tomato QRL for late blight (tLBR5.2) and QTL for maturity (tMa5.3)	COS (conserved orthologous sequence)	At3g55360, TAIR									St_At3g55360	53.002			# PGSC0003DMG400023428	# Soltu.DM.05G025000	53466439..53465609	50250130..50254610	63794620..63793862	# Solyc05g054490
5	S2f9		S. tuberosum	52,55	Potato EST marker	EST (expressed sequence tag)	AJ489142, NCBI									S2f9-b	53.001					no matching position (chr11)	no matching position (chr11)	no matching position (chr11)
5	P1f11		S. tuberosum	52.55	Potato EST marker (Ribosomal protein L24, RL24)	EST (expressed sequence tag)	AJ487402, NCBI									P1f11-d	54.001					no matching position (chr09)	no matching position (chr09)	no matching position (chr09)
5	CD78		S. lycopersicum	9,19,32,108,305,314	Tomato EST marker, on tomato IL5-4, North border of IL5-5, linked with potato R gene H1, flanking tomato QTL for soluble solids (Brix)(tSS5.3	EST (sequence-tagged-site)	AA824691 & AA824692, NCBI	CD78A	84.9													no matching position (chr02 & chr03)	no matching position (chr02 & chr03)	no matching position (chr02 & chr03)
5	STM1020		S. tuberosum	218	Potato microsatellite marker in potato gene (inhibitor II-chloramphenicol acetyltransferase)	SSR (simple sequence repeat)	M15186, NCBI					STM1020b	57									no matching position (chr03)	no matching position (chr03)	no matching position (chr03)
5	DMG400023508		S. tuberosum	253	Kinase, gene with differential SNP allele frequency between pairs of potato genotype pools with differential tuber yield, SNPs causing amino acid changes, candidate gene for potato tuber yield QTL	Gene	Spud DB, SGN													PGSC0003DMG400023508	Soltu.DM.05G025420	53791216..53793057	50582100..50585070	64053766..64055598	Solyc05g054860
5	TG413		S. lycopersicum	19,32,149,172,185,218,242	Tomato STS marker, South border of tomato IL5-4, on IL5-5, distal to tomato late blight QRL lb5b, distal to tomato QTL for fruit soluble solids (Brix) and yield	STS (sequence-tagged-site)	TG413, SGN	TG413A	87.5	TG413A	52.3	TG413	57	TG413	66					not annotated	Soltu.DM.05G025530	53889594..53889435	50690867..50691046	64145987..64145816	Solyc05g054980
5	STM1025		S. tuberosum	218	Potato microsatellite marker in potato gene for proteinase inhibitor II	SSR (simple sequence repeat)	X04118 , NCBI					STM1025b	58									no matching position (chr03)	no matching position (chr03)	no matching position (chr03)
5	TG69		S. lycopersicum	6,7,8,9,19,109,149,172,173,185,312,327	Tomato STS marker, proximal to potato R gene GroV1, linked to tomato QTL for soluble solids (Brix), total fruit yield and maturity, distal to tomato late blight QRL lb5b, linked to potato late blight QRL	STS (sequence-tagged-site)	TG69, SGN	TG69	87.5	TG69	52.3			TG69	63			TG69	56.002	not annotated	Soltu.DM.05G025540	53901660..53904675	50703090..50703504	64156489..64161049	Solyc05g054990
5		GroV1	S. vernei	9,10,109	Potato gene for nematode resistance from S. vernei	R gene																53 - 55,2 Mbp	50 - 52 Mbp
5	S5a7		S. tuberosum	52.55	Potato EST marker (Eukaryotic peptide chain release factor subunit 1, ERF1)	EST (sequence-tagged-site)	AJ489160, NCBI									S5a7	54.002			# PGSC0003DMG400023496	# Soltu.DM.05G025780	54116120..54116693	50919840..50923620	64338808..64339381	# Solyc05g055210
5	CD74		S. lycopersicum	19,32	Tomato EST marker, South of tomato IL5-4, on IL5-5	EST (sequence-tagged-site)	AA824687, NCBI	CD74A	92.3	CD74A	52.3									# PGSC0003DMG400023496	# Soltu.DM.05G025780	54116945..54117222	50922880..50923157	64339633..64339910	# Solyc05g055210
5	CP49-b		S. tuberosum	173	Potato EST marker (Ribosomal protein S17, RS17), linked to potato QRL pLBR5.2 for late blight	EST (expressed sequence tag)	CF802491, CF802492, NCBI													PGSC0003DMG400023394	Soltu.DM.05G025800	54128967..54129097	50934450..50937360	64350283..64350483	Solyc05g055230
5	GP265		S. tuberosum	7,8	Potato STS marker	STS (sequence-tagged-site)	CG783198, NCBI											GP265-a	58.001	PGSC0003DMG401023369	Soltu.DM.05G0262700	54426823..54426228	51238000..51241100	64536404..64536181	not annotated
5	GP255		S. tuberosum	7,8	Potato STS marker	STS (sequence-tagged-site)	CG783188, NCBI											GP255-c	58.002			no matching position	no matching position	no matching position
5	StSP6A		S. tuberosum	238	Flowering locus T protein , functional candidate gene for potato QTL for plant maturity	Gene	NM_001287968 , NCBI													PGSC0003DMG400023365	Soltu.DM.05G026370	54501070..54499424	51319130..51320770	64603939..64601524	Solyc05g055660
5*	GP22		S. tuberosum	1,4,5,6,7,8,16,19,52,173	Potato STS marker, linked to potato late blight QRL	STS (sequence-tagged-site)	AJ492244, AJ492243, NCBI	GP22	94.2							GP22	60	GP22	61	PGSC0003DMG400023473	Soltu.DM.05G026490	54581944..54580518	51399600..51404370	64677423..64676527	Solyc05g055790
5	St_At1g79790		S. tuberosum	212	Potato ortholog to Sl_At1g79790 (haloacid dehalogenase-like hydrolase family protein)	COS (conserved orthologous sequence)	At1g79790, TAIR									St_At1g79790	91			PGSC0003DMG400023472	Soltu.DM.05G026510	54591043..54594958	51412630..51417280	64686011..64689753	Solyc05g055820
5	CT145		S. lycopersicum	19	Tomato EST marker	EST (expressed sequence tag)	CT145, SGN	CT145	94.2											PGSC0003DMG400023464	Soltu.DM.05G026720	54704837..54704837	51531502..51530648	64790637..64790637	Solyc05g056020
5	CT130		S. lycopersicum	19,327	Tomato EST marker, border of introgression from S. habrochaites including multiple tomato QTL	EST (expressed sequence tag)	CT130, SGN	CT130	94.2											PGSC0003DMG400023461	Soltu.DM.05G026770	54765950..54766743	51592877..51593587	64843228..64843911	Solyc05g056060
5	TG238		S. lycopersicum	19,32	Tomato STS marker, South border of tomato IL5-5	STS (sequence-tagged-site)	TG238, SGN	TG238	96.2											PGSC0003DMG400023338	Soltu.DM.05G026850	54854675..54855173	51684143..51684641	64934133..64932790	Solyc05g056150
5	solcap_snp_c1_1126 (solcap_snp_c1_1124)		S. tuberosum	294,360	Potato SNP marker, associated with potato QTL for plant maturity, flanking potato QTL for tuber reducing sugar content and chip color	SNP (single nucleotide polymorphism)	Spud DB, http://solcap.msu.edu/potato													PGSC0003DMG400023458	Soltu.DM.05G026870	54865288..54869241	51697278..51697299	64942542..64946262	Solyc05g056170
5	BCCP		S. tuberosum	293,385	Biotin carboxylase carrier protein, in potato differential expression between quantitative late blight resistant and susceptible genotype pools, functional candidate gene for late blight QRL, associated with potato late blight QRL (MCR, rAUDPC)	Gene														# PGSC0003DMG401023454	# Soltu.DM.05G026980	54938192..54944371	51768600..51774700	65017711..65023604	# Solyc05g056290
5	solcap_snp_c1_1093		S. tuberosum	253	Potato SNP marker, differential SNP allele frequency between pairs of potato genotype pools with differential tuber yield	SNP (single nucleotide polymorphism)	Spud DB, http://solcap.msu.edu/potato													# PGSC0003DMG401023454	# Soltu.DM.05G026980	54941142..54941042	51771441..51771462	65020632..65020528	# Solyc05g056290
5	TG185		S. lycopersicum	19,149,185,218,242,246,262,280,310,408	Tomato STS marker, on tomato IL5-5, linked to tomato QRL for early blight (EBR5.2), flanking tomato QRL for early blight (EB5.1), distal to tomato QTL for fruit soluble solids (Brix)	STS (sequence-tagged-site)	TG185, SGN	TG185	96.2	TG185	55.8	TG185	60	TG185	64					PGSC0003DMG400023333	Soltu.DM.05G026990	54945087..54944294	51774940..51776230	65024302..65023777	Solyc05g056300
5	solcap_snp_c1_1077		S. tuberosum	360	Potato SNP marker, linked to potato QTL for tuber yield	SNP (single nucleotide polymorphism)	Spud DB, http://solcap.msu.edu/potato													PGSC0003DMG400023451	Soltu.DM.05G027050	54997800..54997900	51830000..51830100	65085275..65085375	Solyc05g056350
5	STM5149		S. tuberosum	218	Potato microsatellite marker	SSR (simple sequence repeat)	Ref. 218					STM5149	75							not annotated	Soltu.DM.05G027190	55072741..55073051	51904689..51905020	65146001..65146022	Solyc05g056477
5	solcap_snp_c1_1251		S. tuberosum	360	Potato SNP marker, flanking potato QTL for tuber yield	SNP (single nucleotide polymorphism)	Spud DB, http://solcap.msu.edu/potato													PGSC0003DMG400023319	Soltu.DM.05G027270	55141453..55141353	51977002..51976902	65199097..65199001	Solyc05g056540
5*	CT138		S. lycopersicum	19,312	Tomato EST marker, distal to tomato QTL for soluble solids (Brix) and maturity, linked to tomato QTL for fruit total yield	EST (expressed sequence tag)	CT138,SGN	CT138	95											PGSC0003DMG400023317	Soltu.DM.05G027320	55164975..55165411	52000524..52000960	65219380..65219782	Solyc05g056580
