# Supplementary material for: A physical map of traits of agronomic importance based on potato and tomato genome sequences
Source: Front Genet. 2023 Jul 25;14:1197206. doi: 10.3389/fgene.2023.1197206 (PMC10411547; doi:10.3389/fgene.2023.1197206)
Supplement: Supplementary file 13 [file Table7.XLSX]

## Sheet: Chromosome 7
Markers included in Figure 7 are labelled with *	Colour codes: Bright green: Resistance to oomycete (Phytophthora). Dull green: Resistance to fungus. Purple: Resistance to bacterium. Blue: Resistance to virus. Magenta: Resistance to nematode. Red: Resistance to insect. Orange: QTL for sugar content. Yellow: QTL für yield. Maroon: QTL for maturity.				Green: Candidate genes for QRL. Yellow: Candidate genes for yield. Blue: Central metabolism genes. Orange: Carbohydrate metabolism genes, candidate genes for sugar content.			Tomato mapping population: Tomato-EXPEN 1992 (Sl_VF36xLA716), Tanksley et al. (1992) Genetics 132, 1141-1160		Potato mapping population: Potato TxB 1992 (N263), Bonierbale et al. (1988) Genetics 120, 1095-1103		Potato mapping population: Ghislain et al. (2009) Mol. Breed. 23, 377-388		Potato mapping population: Feingold et al. (2005) Theor. Appl. Genet. 111, 456-466		Potato mapping population: F1840, Gebhardt et al. (1991) Theor. Appl. Genet. 83, 49-57		Potato mapping population: BC9162, Gebhardt et al. (1989) Theor. Appl. Genet. 78, 65-75		Identical genes matching to different markers or loci are indicated with #	Identical genes matching to different markers or loci are indicated with #	Colour codes as in columns B and C. Inversions and translocations are framed in black	Differences of physical marker order of version v4.03 versus v6.1 are indicated by red numbers. Colour codes as in columns B and C.	Colour codes as in columns B and C. Inversions and translocations are framed in black	Identical genes matching to different markers or loci are indicated with #
Chromosome	Marker or gene, mapped directly by sequence alignment	R gene, QRL or QTL, mapped indirectly by sequence alignment of linked, associated and flanking markers	Origin of marker or trait	Numerical codes of references (see Table S15)	Marker or locus description	Marker or locus category	Sequence source: Accession(s), database, reference	Marker	Marker position [cM]	Marker	Marker position [cM]	Marker	Marker position [cM]	Marker	Marker position [cM]	Marker	Marker position [cM]	Marker	Marker position [cM]	Potato locus (DM1-3 v4.03)	Potato locus (DM1-3 v6.1)	Potato position chr07 (DM1-3 v6.1) [bp]	Potato position chr07 (DM1-3 v4.03) [bp]	Tomato position (SL4.0chr07) [bp]	Tomato locus (SL4.0chr07)
7*	CP52		S. tuberosum	1,6,7,8,13,19,185	Potato EST marker (Chitinase-like)	EST (expressed sequence tag)	CF802494, NCBI	CP52	0	CP52	59.2			CP52	64	CP52	10	CP52	1	PGSC0003DMG400011842	Soltu.DM.07G000120	00417466..417042	00294670..296220	00101475..101059	Solyc07g005090
7	CP43		S. tuberosum	1,4,6,7,8,13,17,52,55	Potato EST marker (NTGP1, ATGP1), linked to potato late blight QRL and QTL for tuber yield	EST (expressed sequence tag)	AJ487329, NCBI									CP43	8	CP43	0.001	PGSC0003DMG400003194	Soltu.DM.07G000360 & Soltu.DM.07G000320	00576278..576572	00455100..461000	00176373..176661	Solyc07g005200
7	TG13		S. lycopersicum	19,242,307	Tomato STS marker, on tomato IL7-4 and IL7-5, linked to tomato QTL for fruit yield and weight (mass)	STS (sequence-tagged-site)	TG13, SGN	TG13A	0.5	TG13A	59.2									PGSC0003DMG402003185	Soltu.DM.07G000360 & Soltu.DM.07G000370	00609764..607596	00488704..486536	00214664..213198	Solyc07g005260
7	TG272A		S. lycopersicum	19,32,242	Tomato STS marker, South border of tomato IL7-5-5, on tomato IL7-4, IL7-4-1 and IL7-5	STS (sequence-tagged-site)	TG272, SGN													not annotated	not annotated	00637806..638278	00517344..517479	00229634..230114	# Solyc07g005310
7	TG418		S. lycopersicum	19,32	Tomato STS marker, North border of tomato IL7-5 and IL7-5-5, on IL7-4 and IL7-4-1	STS (sequence-tagged-site)	TG418, SGN	TG418	0											not annotated	not annotated	00637806..638975	00517007..518050	00229634..230482	# Solyc07g005310
7	STM0052		S. tuberosum	16	Potato microsatellite marker	SSR (simple sequence repeat)	Ref. 16											STM0052	0.002			no matching position	no matching position	no matching position
7	TG342		S. lycopersicum	19,82,310,321	Tomato STS marker, linked to tomato QRL Cm7.1, linked to tomato QTL for soluble solids (Brix), total fruit yield and maturity	STS (sequence-tagged-site)	TG342, SGN	TG342	0											PGSC0003DMG400011184	Soltu.DM.07G000360 & Soltu.DM.07G000670	00928399..926207	00819100..825200	00484118..482233	Solyc07g005620
7*	HQT		S. tuberosum	219	Hydroxycinnamoyl CoA quinate transferase, associated with potato tuber yield and plant maturity	Gene	DQ200363, NCBI													PGSC0003DMG400011189	Soltu.DM.07G000360 & Soltu.DM.07G000810	01104057..1100302	01001850..1006280	00596167..592594	Solyc07g005760
7	At2G01 (AT2G27720)		A. thaliana	52.55	Arabidopsis EST marker (Ribosomal protein P2, LP2)	EST (expressed sequence tag)	Z26542, NCBI; AT2G27720, TAIR									At2G1-b	0			PGSC0003DMG400011194	Soltu.DM.07G000870	01159001..1158792	01072006..1071797	02526706..2526521	Solyc07g007880
7	TG131		S. lycopersicum	19,242	Tomato STS marker, on tomato IL7-4 and IL7-5	STS (sequence-tagged-site)	TG131, SGN	TG131A	0	TG131A	51.5									not annotated	Soltu.DM.07G000980	01244995..1245432	01160224..1160661	00689218..689658	Solyc07g005870
7	solcap_snp_c1_10783		S. tuberosum	390	Potato SNP marker, linked to potato QTL for resistance to Colorado beetle	SNP (single nucleotide polymorphism)	Spud DB, http://solcap.msu.edu/potato													PGSC0003DMG400011210	Soltu.DM.07G001120	01397600..1397700	01318616..1318716	00822985..823083	Solyc07g005990
7	DMG400011219		S. tuberosum	253	Tetratricopeptide repeat protein, gene with differential SNP allele frequency between pairs of potato genotype pools with differential tuber yield, SNPs causing amino acid changes, candidate gene for potato tuber yield QTL	Gene	Spud DB, SGN													PGSC0003DMG400011219	Soltu.DM.07G001290	01610074..1604111	01528500..1534700	00994950..989928	Solyc07g006180 & Solyc07g006170
7*	TG113		S. lycopersicum	19,313	Tomato STS marker, linked to tomato QTL for fruit weight (mass)and soluble solids (Brix)	STS (sequence-tagged-site)	TG113, SGN	TG113	2											PGSC0003DMG400027459	Soltu.DM.07G001890	02276893..2276893	02265922..2265656	01457188..1456813	Solyc07g006620
7	St_At5g57655		S. tuberosum	212	Potato ortholog of Sl_At5g57655 (xylose isomerase)	COS2 (conserved orthologous sequence)	At5g57655, TAIR									St_At5g57655	12			PGSC0003DMG400027477	Soltu.DM.07G001920	02315613..2312581	02301000..2306300	01495578..1492513	Solyc07g006650
7	CP137		S. tuberosum	6,7,8	Potato EST marker (Cytosolic heat shock protein 70 )	EST (expressed sequence tag)	CF802476 & CF802477, NCBI											CP137-a	12.002	not annotated	not annotated	02337020..2337140	02332465..2332585	no matching position (chr09)
7	GP308		S. tuberosum	7,8	Potato STS marker	STS (sequence-tagged-site)	CG783238, NCBI											GP308	7.001	PGSC0003DMG400027479; PGSC0003DMG400027465	Soltu.DM.07G002030	02387648..2387298	02385530..2387860	no sequence homology
7	CT52		S. lycopersicum	19,32,82,149,310,312,313	Tomato EST marker, North border of tomato IL7-4 and IL7-4-1, distal to tomato QRL for late blight and QTL for soluble solids (Brix), fruit total yield and maturity , linked to tomato QRL Cm7.1	EST (expressed sequence tag)	CT52, SGN	CT52	3											PGSC0003DMG400018738	Soltu.DM.07G002160	02560520..2560709	02588400..2597100	01673623..1673800	Solyc07g006830
7		RSe-VIIb	S. tuberosum	247	Potato QTL for resistance to S. endobioticum	QRL (quantitative resistance locus)																0 - 4 Mbp	0 - 4 Mbp
7		CBR7.1	S. chacoense	390	Potato QTL for resistance to Colorado potato beetle	QRL (quantitative resistance locus)																~ 0 - 3 Mbp	~ 0 - 3 Mbp
7		Cm7.1	S. peruvianum	82	Tomato QTL for resistance to bacterial canker (Clavibacter michiganensis ssp michiganensis)	QRL (quantitative resistance locus)																		0 - 4 Mbp
7		qTy7.1	S. chilense	123	Tomato QTL for resistance to Tomato Yellow Leaf Curl Virus (TYLCV)	QRL (quantitative resistance locus)																		0 - 6 Mbp
7		tLBR7.1 (lb7b)	S. lycopersicum, S. habrochaites (L. hirsutum)	149	Tomato QTL for resistance to late blight	QRL (quantitative resistance locus)																		1 - ~ 4 Mbp
7		pLBR7.1 (Pin7A)	S.tuberosum	17.198	Potato QTL for resistance to late blight	QRL (quantitative resistance locus)																0 - 5 Mbp	0 - 5 Mbp
7		pM7.1	S. tuberosum	219	Potato QTL for plant maturity	QTL (quantitative trait locus)																0 - 3 Mbp	0 - 3 Mbp
7		tM7.1 (mat7.1)	S. lycopersicum, S. pimpinellifolium, S. habrochaites (L. hirsutum)	310,312	Tomato QTL for maturity	QTL (quantitative trait locus)																		1 - 6 Mbp
7		pTY7.1	S. tuberosum	219,253	Potato QTL for tuber yield	QTL (quantitative trait locus)																0 - 4 Mbp	0 - 4 Mbp
7		tFY7.1 (ydt7.1, ydt7.2)	S. lycopersicum, S. chmielewskii, S. pimpinellifolium, S. habrochaites (L. hirsutum)	242,307,310,312	Tomato QTL for fruit total yield	QTL (quantitative trait locus)																		1 - 4 Mbp
7		tFW7.1 (fw7.2, fw-7C, FW7b, FrW7.1)	S. lycopersicum, S. pimpinellifolium, S. cheesmanii, S. pennellii	197,242,264,308,310,313,337	Tomato QTL for fruit weight	QTL (quantitative trait locus)																		0 - 4 Mbp
7		tSS7.1 (ssc7.1, brx7.1, sugs7.1)	S. lycopersicum, S. peruvianum, S. pimpinellifolium	264,310,311,321	Tomato QTL for fruit soluble solids (Brix) and total sugars	QTL (quantitative trait locus)																		0 - 6 Mbp
7		pTSC7.1 (Sug7a)	S. tuberosum	59.196	Potato QTL for tuber sugar content and chip color	QTL (quantitative trait locus)																~ 2 - 6 Mbp	~ 2 - 6 Mbp
7	HT-7		S. tuberosum	235	Hexose transporter, sugar transport, functional candidate gene for potato tuber reducing sugar content QTL	Gene	NM_001247926, NCBI													PGSC0003DMG401018758 & PGSC0003DMG402018758	Soltu.DM.07G002310	02642710..2644038	02681670..2686150	01755335..1756254	Solyc07g006970
7*	GP121		S. tuberosum	6,7,8,14	Potato STS marker, flanking potato QRL Pin7A	STS (sequence-tagged-site)	CG78308 & CG783081, NCBI											GP121	12.001	not annotated	Soltu.DM.07G002550	02934758..2933739	03087137..3087522	01869072..1868053	Solyc07g007140
7	Solyc07g007290		S. lycopersicum	337	Tomato candidate gene (Dimethylaniline monooxygenase 5) for tomato QTL for fruit weight (tFW7.1), associated with tomato fruit weight	Gene	Solyc07g007290													PGSC0003DMG400030730	Soltu.DM.07G002700	03073865..3076405	03233231..3235771	01990673..1993338	Solyc07g007290
7	solcap_snp_c2_36832		S. tuberosum	247	Potato SNP marker (in NBS-LRR type disease resistance protein), linked to potato QRL RSe-VIIb	SNP (single nucleotide polymorphism)	Spud DB, http://solcap.msu.edu/potato													# PGSC0003DMG400030682	# Soltu.DM.07G002970	03330492..3330392	03505451..3505472	02220271..2220195	# Solyc07g007600
7	PP-v		S. lycopersicum	197	Inorganic pyrophosphatase (EC3.6.1.1), vacuolar, proton transport, functional candidate gene for tomato fruit quality QTL	Gene	AI776181, NCBI													# PGSC0003DMG400030682	# Soltu.DM.07G002970	03334892..3330052	03506589..3506482	02224565..2220634	# Solyc07g007600
7	STM5144		S. tuberosum	218	Potato microsatellite marker	SSR (simple sequence repeat)	Ref.218					STM5144	60							PGSC0003DMG400015129	Soltu.DM.07G003110	03533172..3537078	no matching position (chr00)	no matching position
7	S2e2 (SPS)		S. tuberosum	52.55	Potato EST marker (Sucrose phosphate synthase, EC2.4.1.14), sugar metabolism, functional candidate gene for tuber starch and sugar content QTL	EST (expressed sequence tag)	AJ489140, NCBI									S2e2	22			# PGSC0003DMG400027936	# Soltu.DM.07G003160	03693677..3695189	03888900..3897800	02416049..2417570	# Solyc07g007790
7	SPS		S. tuberosum	2,59,196,235,264	Sucrose phosphate synthase (EC2.4.1.14), sucrose metabolism, functional candidate gene for potato tuber reducing sugar content QTL, associated with potato tuber sugar content and chip color, linked with tomato QTL TSS7 for total soluble solids and fruit weight FrW7.1	Gene	X73477, NCBI													# PGSC0003DMG400027936	# Soltu.DM.07G003160	03688459..3697080	03888900..3897800	02410811..2419418	# Solyc07g007790
7	solcap_snp_c2_55832		S. tuberosum	253	Potato SNP marker (SPS), differential SNP allele frequency between pairs of potato genotype pools with differential tuber yield content	SNP (single nucleotide polymorphism)	Spud DB, http://solcap.msu.edu/potato													# PGSC0003DMG400027936	# Soltu.DM.07G003160	03692013..3691913	03888900..3897800	02414394..2414294	# Solyc07g007790
7	solcap_snp_c2_55838		S. tuberosum	247	Potato SNP marker (SPS), linked to potato QRL RSe-VIIb	SNP (single nucleotide polymorphism)	Spud DB, http://solcap.msu.edu/potato													# PGSC0003DMG400027936	# Soltu.DM.07G003160	03695661..3695561	03896206..3896227	02418042..2417942	# Solyc07g007790
7*	solcap_snp_c2_52663		S. tuberosum	247	Potato SNP marker, linked to potato QRL RSe-VIIb	SNP (single nucleotide polymorphism)	Spud DB, http://solcap.msu.edu/potato													not annotated	Soltu.DM.07G003210	03754195..3754095	03949532..3949553	02447655..2447555	Solyc07g007810
7	StOPR3		S. tuberosum	198.294	Potato 12-oxophytodienoate reductase 3, functional in jasmonate pathway, in potato differential expression between quantitative late blight resistant and susceptible genotype pools, functional candidate gene for late blight QRL, associated with potato late blight QRL (rAUDPC) and QTL for plant maturity	Gene	AJ278332, JN241968, NCBI													PGSC0003DMG400030890	Soltu.DM.07G003270	03856797..3861413	04054350..4059310	02521449..2525717	Solyc07g007870
7	StI064		S. tuberosum	185	Potato microsatellite marker in potato EST	SSR (simple sequence repeat)	BG890263, NCBI							StI064	57					PGSC0003DMG400030907	Soltu.DM.07G003290	03876512..3871389	04074100..4064300	02537263..2531995	Solyc07g007890
7	P7a9		S. tuberosum	52,55	Potato EST marker (Hemoglobin class 1 like)	EST (expressed sequence tag)	AJ487438, NCBI									P7a9	25			# PGSC0003DMG400030927	# Soltu.DM.07G003670	04395722..4394735	04601520..4603410	02942610..2941304	# Solyc07g008240
7	St_At2g16060		S. tuberosum	212	Potato ortholog of Sl_At2g16060 (Leghaemoglobin)	COS2 (conserved orthologous sequence)	At2g16060, TAIR									St_At2g16060	25			# PGSC0003DMG400030927	# Soltu.DM.07G003670	04395789..4393699	04603130..4601802	02942681..2940478	# Solyc07g008240
7	St_At5g20180		S. tuberosum	212	Potato ortholog of Sl_At5g20180 (ribosomal protein L36)	COS2 (conserved orthologous sequence)	At5g20180, TAIR									St_At5g20180	27			PGSC0003DMG400019893	Soltu.DM.07G003710	04461634..4461482	04722230..4726460	03006808..3006656	Solyc07g008270
7	solcap_snp_c2_46752		S. tuberosum	360	Potato SNP marker, flanking potato QTL for tuber yield	SNP (single nucleotide polymorphism)	Spud DB, http://solcap.msu.edu/potato													PGSC0003DMG401019897	Soltu.DM.07G003760	04563243..4563343	04828837..4828937	03090076..3090172	Solyc07g008330
7	solcap_snp_c2_46708		S. tuberosum	346	Potato SNP marker, flanking potato QTL for resistance to Tecia solanivora	SNP (single nucleotide polymorphism)	Spud DB, http://solcap.msu.edu/potato													PGSC0003DMG401019891	Soltu.DM.07G003850	04607372..4607472	04874856..4874877	03116957..3117057	Solyc07g008360
7	Solyc07g008430		S. lycopersicum	337	Tomato candidate gene (unknown protein) for tomato QTL for fruit weight (tFW7.1), associated with tomato fruit weight	Gene	Solyc07g008430, SGN													PGSC0003DMG400021029	not annotated	04866367..4866164	05187466..5187263	03233562..3233359	Solyc07g008430
7*	TG61		S. lycopersicum	6,7,8,19,32,82,123,185,242,305,311,312,321	Tomato STS marker, on tomato IL7-4 and IL7-4-1, South border of IL7-5, South of IL7-5-5, linked to tomato QTL for soluble solids (Brix), tomato QRL Cm7.1 and qTy7.1, flanking tomato QTL for fruit weight (mass) and yield	STS (sequence-tagged-site)	TG61, SGN	TG61	11	TG61	51.5	TG61	58	TG61	52			TG61	16	# PGSC0003DMG400022985	# Soltu.DM.07G004400	05666248..5664655	06045950..6049170	03565619..3567189	# Solyc07g008660
7	St_At5g56940		S. tuberosum	212	Potato ortholog of Sl_At5g56940 (ribosomal protein S16)	COS2 (conserved orthologous sequence)	At5g56940, TAIR									St_At5g56940	26			# PGSC0003DMG400022985	# Soltu.DM.07G004400	05663596..5666472	06045950..6049160	03568347..3565447	# Solyc07g008660
7	Solyc07g008760		S. lycopersicum	337	Tomato candidate gene (Tetratricopeptide repeat (TPR)-containing protein-like protein) for tomato QTL for fruit weight (tFW7.1), associated with tomato fruit weight	Gene	Solyc07g008760, SGN													not annotated	Soltu.DM.07G004590	06036006..6031509	06405395..6400898	03720328..3716712	Solyc07g008760
7	solcap_snp_c1_15485		S. tuberosum	356	Potato SNP marker, associated with potato QTL for resistance to common scab (Streptomyces scabies)	SNP (single nucleotide polymorphism)	Spud DB, http://solcap.msu.edu/potato													PGSC0003DMG400028729	Soltu.DM.07G004610	06050793..6050893	06420819..6420919	03737507..3737607	Solyc07g008780
7	CP104		S. tuberosum	6,7,8	Potato EST marker	EST (expressed sequence tag)	CF802462, NCBI											CP104-e	18	not annotated	not annotated	06443612..6443704	06822680..6822832	no matching position
7	GP316		S. tuberosum	8	Potato STS marker	STS (sequence-tagged-site)	CG783243, NCBI											GP316-b	21.002			no matching position (chr08)	no matching position (chr08)	no matching position (chr08)
7	CP55		S. tuberosum	1,6,7,8	Potato EST marker	EST (expressed sequence tag)	CF802498 & CF802499, NCBI											CP55-b	21.003			no matching position	no matching position	no matching position
7*	DBE-7		S. tuberosum	235	Debranching enzyme, isoamylase 1 (EC3.2.1.41), starch metabolism, functional candidate gene for potato tuber starch and sugar content QTL	Gene	BD080223, NCBI													PGSC0003DMG400020699	Soltu.DM.07G005540	07370129..7354675	07890210..7894280	04977845..4962595	Solyc07g014590
7	St_At2g06925		S. tuberosum	212	Potato ortholog of Sl_At2g06925 (secretory phospholipase A2 enzyme, PLA2-ALPHA)	COS2 (conserved orthologous sequence)	At2g06925, TAIR									St_At2g06925	30			PGSC0003DMG400029964	Soltu.DM.07G005750	07784548..7788582	08357040..8361080	05234870..5238136	Solyc07g014730
7		Ts7.2 (qIPC-7)	S. tuberosum	346	Potato QTL for resistance to Tecia solanivora	QRL (quantitative resistance locus)																(5 - 42) Mbp	(5 - 42 Mbp)
7		CSR7.1	S. tuberosum	356	Potato QTL for resistance to common scab (Streptomyces scabies)	QRL (quantitative resistance locus)																5 - 10 Mbp	5 - 10 Mbp
7	solcap_snp_c2_52104		S. tuberosum	356	Potato SNP marker, associated with potato QTL for resistance to common scab (Streptomyces scabies)	SNP (single nucleotide polymorphism)	Spud DB, http://solcap.msu.edu/potato													# PGSC0003DMG400009773	# Soltu.DM.07G006060	08577010..8576910	09125464..9125364	06476302..6476202	# Solyc07g016180
7*	solcap_snp_c2_52110		S. tuberosum	346	Potato SNP marker linked with potato QTL for resistance to Tecia solanivora	SNP (single nucleotide polymorphism)	Spud DB, http://solcap.msu.edu/potato													# PGSC0003DMG400009773	# Soltu.DM.07G006060	08583504..8575789	09126498..9126519	06482544..6475065	# Solyc07g016180
7	StI040		S. tuberosum	185	Potato microsatellite marker	SSR (simple sequence repeat)	Ref. 185							StI040	60					PGSC0003DMG400009560	Soltu.DM.07G006220	08871211..8871232	09438120..9441110	06624015..6624036	Solyc07g017220
7	solcap_snp_c2_36218		S. tuberosum	383	Potato SNP marker, flanking potato QTL for resistance to Ralstonia solanacearum	SNP (single nucleotide polymorphism)	Spud DB, SGN													not annotated	Soltu.DM.07G006270	09085536..9085565	09668941..9668962	no sequence homology
7	P3d8		S. tuberosum	52,55	Potato EST marker (Unknown protein, FKF-1 like)	EST (expressed sequence tag)	AJ487432, NCBI									P3d8	32			not annotated	Soltu.DM.07G006610	10077206..10076640	10651185..10651773	08045791..8045176	Solyc07g017750
7*	Pha2		S. tuberosum	2,7,8,196	Plasma membrane H+-ATPase 2 (EC 3.6.1.34), membrane transport, functional candidate gene for potato tuber quality QTL, associated with potato tuber chip quality	Gene	X76535, NCBI											Pha2	23	# PGSC0003DMG400004101	# Soltu.DM.07G006650	10248812..10252630	10832300..10839600	08201260..8205092	# Solyc07g017780
7	CD54		S. lycopersicum	19,32,308,414	Tomato EST marker, on tomato IL7-4 and Il7-4-1, South of IL7-5, linked to tomato QTL for fruit weight, distal to tomato QTL MF7a for fruit mass	EST (expressed sequence tag)	AA824673, NCBI	CD54	21											# PGSC0003DMG400004101	# Soltu.DM.07G006650	10245739 ..10252774	10838230..10837709	08198329..8205150	# Solyc07g017780
7		pBWR7.1 (qBWR-3)	S. tuberosum	383	Potato QTL for resistance to Ralstonia solanacearum	QRL (quantitative resistance locus)																9 - 13 Mbp	9 - 13 Mbp
7*	solcap_snp_c2_4555		S. tuberosum	383	Potato SNP marker, linked to potato QTL for resistance to Ralstonia solanacearum	SNP (single nucleotide polymorphism)	Spud DB, http://solcap.msu.edu/potato													not annotated	# Soltu.DM.07G007360	12097573..12097673	12881229..12881250	11961770..11961670	# Solyc07g019350
7	StI025		S. tuberosum	185,218,355	Potato microsatellite marker, linked to potato QRL Rse-VIIa, flanking potato QTL for tuber sugar content	SSR (simple sequence repeat)	BQ119932, NCBI					STI0025	50	StI025	56					not annotated	# Soltu.DM.07G007360	12108819..12105806	12892500..12888600	11950899..11954003	# Solyc07g019350
7	TG156		S. lycopersicum	19,308,310	Tomato STS marker, linked to tomato QTL for fruit weight	STS (sequence-tagged-site)	TG156, SGN	TG156	21,7													no matching position (chr01)	no matching position (chr01)	11997098..11999047	intergenic
7*	GP231		S. tuberosum	6, 7, 8	Potato STS marker (elongation factor Ts)	STS (sequence-tagged-site)	CG783170, NCBI											GP231	21.001	PGSC0003DMG400003138	Soltu.DM.07G007490	12800877..12801416	13629700..13639300	10495933..10495394	Solyc07g018360
7	GP257		S. tuberosum	7,8	Potato STS marker	STS (sequence-tagged-site)	CG783190, NCBI											GP257-a	20	PGSC0003DMG400016023	not annotated	18618329..18617778	29186058..29186609	no matching position (chr11)
7*	DMG400037533		S. tuberosum	253	F-box and wd40 domain protein, gene with differential SNP allele frequency between pairs of potato genotype pools with differential tuber yield, SNP causing amino acid change, candidate gene for potato tuber yield QTL	Gene	Spud DB, SGN													PGSC0003DMG400037533	not annotated	23197331..23199134	31310600..31312500	28800518..28800992	not annotated
7	STM0004		S. tuberosum	16	Potato microsatellite marker	SSR (simple sequence repeat)	Ref. 16													intergenic	intergenic	23487332..23487309	31584475..31584453	no sequence homology
7	STM0014		S. tuberosum	3,16	Potato microsatellite marker, linked to potato QTL for late blight resistance and plant maturity	SSR (simple sequence repeat)	Ref. 16													intergenic	intergenic	23487316..23487192	31584313..31584335	no sequence homology
7*	TG166		S. lycopersicum	19,242	Tomato STS marker, on tomato IL7-4	STS (sequence-tagged-site)	TG166, SGN	TG166A	21.7	TG166A	48.7									PGSC0003DMG400007581	Soltu.DM.07G009430	24406308..24408906	32502263..32504860	27815034..27817662	Solyc07g025380
7	STM0031		S. tuberosum	16,218	Potato microsatellite marker	SSR (simple sequence repeat)	Ref. 218					STM0031	52							intergenic	intergenic	25040841..25040693	17864661..17864490	no sequence homology
7*	solcap_snp_c1_16450		S. tuberosum	346	Potato SNP marker, linked with potato QTL for resistance to Tecia solanivora	SNP (single nucleotide polymorphism)	Spud DB, http://solcap.msu.edu/potato													PGSC0003DMG400027957	Soltu.DM.07G009580	25252684..25252584	18087054..18087075	34898775..34898875	Solyc07g032080
7		pTSC7.2 (CIS_E_07-1)	S. tuberosum, S. berthaultii	355	Potato QTL for tuber sugar content (cold-induced sweetening)	QTL (quantitative trait locus)																(~ 13 - 30 Mbp)	(~ 13 - 30 Mbp)
7*	AGPaseS-7		S. tuberosum	235,355	ADP-glucose pyrophosphorylase S, large subunit (EC2.7.7.27), starch metabolism, functional candidate gene for tuber starch and sugar content QTL, linked with potato QTL for tuber sugar content	Gene	X74982, NCBI													PGSC0003DMG400015952	Soltu.DM.07G010140	28465235..28459815	21365000..21370700	11282219..11277135	Solyc07g019440
7	DMG400010911		S. tuberosum	253	Gene of unknown function, with differential SNP allele frequency between pairs of potato genotype pools with differential tuber yield, SNP causing amino acid change, candidate gene for potato tuber yield QTL	Gene	Spud DB, SGN													PGSC0003DMG400010911	not annotated	29183744..29182904	22106640..22107490	no matching position
7*	DMG400006520		S. tuberosum	253	F-box and wd40 domain protein, gene with differential SNP allele frequency between pairs of potato genotype pools with differential tuber yield, SNP causing amino acid change, candidate gene for potato tuber yield QTL	Gene	Spud DB, SGN													PGSC0003DMG400006520	Soltu.DM.07G010330	30043317..30041732	22991280..22992870	25585122..25583740	Solyc07g025140
7		pLBR7.2	S. tuberosum	3	Potato QTL for resistance to late blight	QRL (quantitative resistance locus)																23 - 33 Mbp	23 - 33 Mbp
7		pM7.2	S. tuberosum	3	Potato QTL for plant maturity	QTL (quantitative trait locus)																23 - 33 Mbp	23 - 33 Mbp
7*	solcap_snp_c2_31376		S. tuberosum	346	Potato SNP marker, linked with potato QTL for resistance to Tecia solanivora	SNP (single nucleotide polymorphism)	Spud DB, http://solcap.msu.edu/potato													PGSC0003DMG400024327	Soltu.DM.07G010420	30806649..30810731	23719392..23719413	38213064..38216847	Solyc07g032380
7	TG5		S. lycopersicum	19	Tomato STS marker	STS (sequence-tagged-site)	TG5, SGN	TG5	21,7													no matching position	no matching position	32520575..32520045	intergenic
7	STM1004		S. tuberosum	3,16,218	Potato microsatellite marker in 1-Aminocyclopropane-1-carboxylate synthase, linked to potato QTL for late blight resistance and plant maturity	SSR (simple sequence repeat)	Z27235, NCBI					STM1004	54							# PGSC0003DMG400017039	# Soltu.DM.07G010590	32066151..32064555	25011890..25013490	32381556..32383082	# Solyc07g026900
7*	STM1003		S. tuberosum	3,16	Potato microsatellite marker in 1-Aminocyclopropane-1-carboxylate synthase, linked to potato QTL for late blight resistance and plant maturity	SSR (simple sequence repeat)	Z27235, NCBI											STM1003	7.002	# PGSC0003DMG400017039	# Soltu.DM.07G010590	32066151..32064555	25011890..25013490	32381556..32383082	# Solyc07g026900
7*	solcap_snp_c1_2780		S. tuberosum	253	Potato SNP marker, differential SNP allele frequency between pairs of potato genotype pools with differential tuber yield	SNP (single nucleotide polymorphism)	Spud DB, http://solcap.msu.edu/potato													PGSC0003DMG400008434	Soltu.DM.07G010710	32994087..32993987	26038035..26038056	36442410..36442320	Solyc07g032250
7*	DMG400009571		S. tuberosum	253	Protein kinase family protein, gene with differential SNP allele frequency between pairs of potato genotype pools with differential tuber yield, SNPs causing amino acid changes, candidate gene for potato tuber yield QTL	Gene	Spud DB, SGN													PGSC0003DMG400009571	Soltu.DM.07G010920	34052279..34047238	chr04:13861200..13866200	33484295..33479181	Solyc07g027020
7	StRAR1		S. tuberosum	165	Potato homolog of the Arabidopsis RAR1 gene functional in pathogen defense, functional candidate gene for QRL	Gene	AY615275, NCBI													not annotated	not annotated	34793562..34792764	26221290..26220492	52205672..52206487(a), 27657337..27658131(b), 27657337..27658131(c) et al.	not annotated(a,b,c)
7	P7h9		S. tuberosum	52,55	Potato STS marker (Heat shock protein 91)	EST (expressed sequence tag)	AJ487444, NCBI									P7h9-c	33.001					no matching position(chr12)	no matching position(chr12)	no matching position(chr12)
7	P1e2		S. tuberosum	52,55	Potato STS marker (IgE-dependent histamine-releasing factor homolog)	EST (expressed sequence tag)	AJ487397, NCBI									P1e2-b	33.002					no matching position (chr01)	no matching position (chr01)	no matching position (chr01)
7*	GP503		S. tuberosum	6,13,52,55	Potato STS marker	STS (sequence-tagged-site)	AJ487359, NCBI									GP503	34			not annotated	Soltu.DM.07G011720	37745746..37746352	35765887..35766493	47417766..47418327	Solyc07g039510
7	GP304		S. tuberosum	7, 8	Potato STS marker (Putative retroelement polyprotein)	STS (sequence-tagged-site)	CG783234, NCBI											GP304	52.002	intergenic	intergenic	38005364..38006129	36027200..36027970	no matching position
7*	StI033		S. tuberosum	185	Potato microsatellite marker	SSR (simple sequence repeat)	Ref. 185					STI0033	73	StI033	68					PGSC0003DMG400032793	Soltu.DM.07G011880	38272835..38272928	36269190..36271390	49176141..49176246	Solyc07g040680
7		qPvr7.1 (Ca-poty)	C. annuum	10,120	Pepper QTL for resistance to potyvirus	QRL (quantitative resistance locus)																37 - 41 Mbp	~ 35 - 39 Mbp	~ 49 - 53 Mbp
7		tM7.2 (mat7.1)	S. lycopersicum, S. parviflorum	314	Tomato QTL for maturity	QTL (quantitative trait locus)																		~ 49 - 53 Mbp
7	CT135		S. lycopersicum	19,120,313	Tomato EST marker, linked to tomato QTL for fruit weight, linked to pepper QTL for resistance to potyvirus	EST (expressed sequence tag)	CT135, SGN	CT135	30											PGSC0003DMG400010713	Soltu.DM.07G012070	38870465..38869294	36904992..36903821	51064769..51063594	Solyc07g040960
7*	DMG400020950		S. tuberosum	253	Conserved gene of unknown function, with differential SNP allele frequency between pairs of potato genotype pools with differential tuber yield, SNP causing amino acid change, candidate gene for potato tuber yield QTL	Gene	Spud DB, SGN													PGSC0003DMG400020950	Soltu.DM.07G012230	39472352..39471123	37473480..37477900	51785285..51783938	Solyc07g041160
7	TG452		S. lycopersicum	19,314	Tomato STS marker, linked to tomato QTL for maturity		TG452, SGN	TG452	21.7													no matching position	no matching position	51179958..51179240	intergenic
7*	GP181		S. tuberosum	4,6,7,8,18	Potato STS marker, linked to potato QTL for tuber yield	STS (sequence-tagged-site)	CG783111, NCBI											GP181	25	# PGSC0003DMG400027890	# Soltu.DM.07G012830	41276908..41277558	39210200..39215800	54701726..54702122	# Solyc07g042020
7	solcap_snp_c2_4459		S. tuberosum	383	Potato SNP marker, flanking potato QTL for resistance to Ralstonia solanacearum	SNP (single nucleotide polymorphism)	Spud DB, http://solcap.msu.edu/potato													# PGSC0003DMG400027890	# Soltu.DM.07G012830	41271379..41276984	39214966..39214987	54701795..54696280	# Solyc07g042020
7	solcap_snp_c1_3142		S. tuberosum	346	Potato SNP marker, flanking potato QTL for resistance to Tecia solanivora	SNP (single nucleotide polymorphism)	Spud DB, http://solcap.msu.edu/potato													PGSC0003DMG400013579	Soltu.DM.07G013190	42035719..42035819	40251172..40251272	55299965..55300065	Solyc07g042315
7	St_At3g26060		S. tuberosum	212	Potato ortholog to Sl_At3g26060 (Thioredoxin-like)	COS2 (conserved orthologous sequence)	At3g26060, TAIR													PGSC0003DMG400013551	Soltu.DM.07G013280	42168007..42165833	40384320..40382146	55398116..55396208	Solyc07g042440
7*	SUS-7/1		S. tuberosum	235	Sucrose synthase (EC2.4.1.13), sugar metabolism, functional candidate gene for potato tuber reducing sugar content QTL	Gene	Spud DB, SGN													PGSC0003DMG400013547	Soltu.DM.07G013360	42396430..42393372	40610340..40613980	55661809..55658758	Solyc07g042520
7	STM1043		S. tuberosum	16	Potato microsatellite marker in sucrose synthase gene	SSR (simple sequence repeat)	U24088, NCBI									STM1043	37.001			# PGSC0003DMG400013546	# Soltu.DM.07G013370	42427698..42427722	40641700..40648100	55825129..55825151	# Solyc07g042550
7	STM1097		S. tuberosum	16	Potato microsatellite marker in sucrose synthase gene	SSR (simple sequence repeat)	U24088, NCBI									STM1097	37.002			# PGSC0003DMG400013546	# Soltu.DM.07G013370	42427665..42424249	40641700..40648100	55824552..55821328	# Solyc07g042550
7		pTSC7.3 (Sug7b)	S. tuberosum	59	Potato QTL for tuber sugar content	QTL (quantitative trait locus)																~ 40 - 44 Mbp	~ 39 - 43 Mbp
7	Sus3 (SUS-7/2)		S. tuberosum	2,59,196,235	Sucrose synthase 3, Susy3 (EC2.4.1.13), sucrose metabolism, functional candidate gene for potato tuber sugar content QTL, linked to potato QTL for tuber sugar content	Gene	U24088, NCBI													# PGSC0003DMG400013546	# Soltu.DM.07G013370	42427665..42424249	40641700..40648100	55824552..55821328	# Solyc07g042550
7	DMG400013567		S. tuberosum	253	DNA repair helicase rad5,16, gene with differential SNP allele frequency between pairs of potato genotype pools with differential tuber yield, SNP causing amino acid change, candidate gene for potato tuber yield QTL	Gene	Spud DB, SGN													PGSC0003DMG400013567	Soltu.DM.07G013500	42577857..42580834	40795340..40799190	56021100..56021536	not annotated
7	GP84		S. tuberosum	1,6, 7, 8	Potato STS marker (Retrotransposon like)	STS (sequence-tagged-site)	AJ487379, NCBI											GP84-b	66.003	intergenic	intergenic	42611275..42612084	40828746..40829555(a), 40826450..40827261(b)	6928370..6929174(a), 4842478..4843283(b)	intergenic(a,b)
7	BA228g19T7		S. tuberosum	53.345	T7 end of potato BAC containing resistance gene like (RGL) sequences, positional candidate locus for late blight QRL	STS (sequence-tagged-site)	CG783033, NCBI									BA228g19	37.003			PGSC0003DMG400013566	Soltu.DM.07G013600	42659951..42659435	40872600..40878400	56109032..56108523	Solyc07g042750
7	SS VI-7		S. tuberosum	235	Starch synthase VI (EC2.4.1.21), starch metabolism, functional candidate gene for potato tuber starch and reducing sugar content QTL	Gene	Spud DB, SGN													# PGSC0003DMG401013540	# Soltu.DM.07G013620	42708860..42702728	40921600..40929800	56185971..56180757	# Solyc07g042830
7	solcap_snp_c1_3153		S. tuberosum	360	Potato SNP marker, linked to potato QTL for tuber yield	SNP (single nucleotide polymorphism)	Spud DB, http://solcap.msu.edu/potato													# PGSC0003DMG401013540	# Soltu.DM.07G013620	42708782..42708682	40927642..40927542	56185865..56185818	# Solyc07g042830
7	solcap_snp_c1_3154		S. tuberosum	253	Potato SNP marker, differential SNP allele frequency between pairs of potato genotype pools with differential tuber yield	SNP (single nucleotide polymorphism)	Spud DB, http://solcap.msu.edu/potato													not annotated	Soltu.DM.07G013660	42772268..42772368	40990710..40990731	56061139..56061224	Solyc07g042680
7		pTY7.2 (yi-b)	S. tuberosum	18,253,360	Potato QTL for tuber yield	QTL (quantitative trait locus)																(5 - 45 Mbp)	(22 - 44 Mbp)
7		tFW7.2 (MF7a)	S. lycopersicum, S. cheesmanii	308,337,414	Tomato QTL for fruit weight	QTL (quantitative trait locus)																		56 - 58 Mbp
7	solcap_snp_c1_3163		S. tuberosum	253	Potato SNP marker, differential SNP allele frequency between pairs of potato genotype pools with differential tuber yield	SNP (single nucleotide polymorphism)	Spud DB, http://solcap.msu.edu/potato													PGSC0003DMG400013537	Soltu.DM.07G013810	42923757..42923857	41143418..41143439	56386262..56386362	not annotated
7	solcap_snp_c2_9354 (c2_9355, c2_9356)		S. tuberosum	253	Potato SNP marker, differential SNP allele frequency between pairs of potato genotype pools with differential tuber yield	SNP (single nucleotide polymorphism)	Spud DB, http://solcap.msu.edu/potato													PGSC0003DMG400013108	Soltu.DM.07G014000	43127072..43126972	41354478..41354499	56670692..56670592	Solyc07g043230
7	TG329		S. lycopersicum	19	Tomato STS marker	STS (sequence-tagged-site)	TG329,SGN	TG329	26.6											intergenic	# Soltu.DM.07G014100	43303359..43303938	41580861..41581440	56860425..56860965	# Solyc07g043320
7	TG252		S. lycopersicum	19,308,408	Tomato STS marker, linked to tomato QTL for fruit weight, proximal to tomato QTL	STS (sequence-tagged-site)	TG252, SGN	TG252	26.6											intergenic	# Soltu.DM.07G014100	43303359..43305538	41580861..41583045	56860425..56861651	# Solyc07g043320
7*	solcap_snp_c1_7517		S. tuberosum	253	Potato SNP marker, differential SNP allele frequency between pairs of potato genotype pools with differential tuber yield	SNP (single nucleotide polymorphism)	Spud DB, http://solcap.msu.edu/potato													PGSC0003DMG400011740	Soltu.DM.07G014160	43433719..43433819	41721036..41721057	56976226..56976303	Solyc07g043410
7	GP193		S. tuberosum	6,7,8	Potato STS marker (UDP-galactose-4-epimerase like)	STS (sequence-tagged-site)	CG783126 & CG783127, NCBI											GP193	31	# PGSC0003DMG400015927	# Soltu.DM.07G014270	43763282..43764674	42045460..42049440	57310723..57311027	# Solyc07g043550
7	Solyc07g043550		S. lycopersicum	337	Tomato candidate gene (UDP-arabinose 4-epimerase activity) for tomato QTL for fruit weight (tFW7.2), associated with tomato fruit weight	Gene	Solyc07g043550, SGN													# PGSC0003DMG400015927	# Soltu.DM.07G014270	43763282..43764674	42045460..42049440	57310723..57311027	# Solyc07g043550
7	St1.2.4		S. tuberosum	9,52,55	Resistance gene like sequence	RGL sequence (resistance-gene-like)	U60073, NCBI									St1.2.4-g	42			PGSC0003DMG402000927	Soltu.DM.07G014560	44242385..44239874	42573785..42573331	57720716..57718197	Solyc07g044800
7*	solcap_snp_c2_15928		S. tuberosum	294	Potato SNP marker, associated with potato QTL for plant maturity	SNP (single nucleotide polymorphism)	Spud DB, http://solcap.msu.edu/potato													PGSC0003DMG400017387	Soltu.DM.07G014980	44768207..44768307	43191956..43191977	58209213..58209313	Solyc07g045210
7	solcap_snp_c2_16025		S. tuberosum	360	Potato SNP marker, flanking potato QTL for tuber yield	SNP (single nucleotide polymorphism)	Spud DB, http://solcap.msu.edu/potato													PGSC0003DMG400017396	Soltu.DM.07G015300	45152653..45152553	43590193..43590093	58499074..58498974	Solyc07g045480
7		pM7.3	S. tuberosum	294	Potato QTL for plant maturity	QTL (quantitative trait locus)																44 - 47 Mbp	42 - 45 Mbp
7		RSe-VIIa	S. tuberosum	217.247	Potato QTL for resistance to S. endobioticum	QRL (quantitative resistance locus)																44 - 49 Mbp	42 - 47 Mbp
7	solcap_snp_c1_16193		S. tuberosum	247	Potato SNP marker, linked to potato QRL RSe-VIIa	SNP (single nucleotide polymorphism)	Spud DB, http://solcap.msu.edu/potato													PGSC0003DMG400017394	Soltu.DM.07G015360	45214736..45214636	43652904..43652925	58563621..58563521	Solyc07g045540
7	St_At1g21690		S. tuberosum	212	Potato ortholog of Sl_At1g21690 (embryo defective 1968)	COS2 (conserved orthologous sequence)	At1g21690, TAIR									St_At1g21690-b	47.003			PGSC0003DMG402029181	Soltu.DM.07G015530	45479847..45481498	43968130..43970080	no matching position (chr11)
7*	CT158		S. lycopersicum	19,32,311	Tomato EST marker, on tomato IL7-4, South border of IL7-4-1, North of IL7-2 and IL7-3, flanking tomato QTL for total fruit yield	EST (expressed sequence tag)	AA824871, NCBI	CT158	31.5											PGSC0003DMG402006147	Soltu.DM.07G015800	45831164..45831423	44330660..44330919	58898310..58898585	Solyc07g047800
7	CAB4		S. lycopersicum	301,307	Tomato chlorophyll a-b binding protein 4, linked to tomato QTL for soluble solids (Brix)	Gene	M17558, NCBI													PGSC0003DMG400006149	Soltu.DM.07G015870	45893248..45892337	44392500..44393500	58969779..58968770	Solyc07g047850
7	St_At4g15420		S. tuberosum	212	Potato ortholog of Sl_At4g15420 (PRLI-interacting factor K; put. function: peptidase activity, zinc ion binding; proteolysis)	COS2 (conserved orthologous sequence)	At4g15420, TAIR									St_At4g15420	47.002			PGSC0003DMG400006141	Soltu.DM.07G016180	46183677..46188798	44687500..44693300	59206484..59208087	Solyc07g048120
7	StI019		S. tuberosum	185.217	Potato microsatellite marker, linked to potato QRL Rse-VIIa	SSR (simple sequence repeat)	Ref. 185							StI019	46					PGSC0003DMG400006162	# Soltu.DM.07G016200(a), Soltu.DM.07G016210(b)	46213933..46213953(a), 46248122..46248142(b)	44717570..44718420	59287119..59285827	# Solyc07g049135
7	S1a1		S. tuberosum	52,55	Potato EST marker (Metallocarboxypeptidase inhibitor like)	EST (expressed sequence tag)	AJ489098, NCBI									S1a1	46				# Soltu.DM.07G016210(a), Soltu.DM.07G016200(b), Soltu.DM.07G016220(c)	46249441..46248008(a), 46215469..46213821(b), 46286646..46285220(c)	chr00	59287054..59286004	# Solyc07g049135
7	STM2013		S. tuberosum	3,16,218	Potato microsatellite marker, linked to potato QTL for plant maturity	SSR (simple sequence repeat)	Ref. 16					STM2013	45								# Soltu.DM.07G016210	46248301..46248283	no matching position (chr00)	59287119..59285827	# Solyc07g049135
7	TG202		S. lycopersicum	19,242,307	Tomato STS marker, on tomato IL7-2, IL7-3 and IL7-4, linked to tomato QTL for soluble solids (Brix)	STS (sequence-tagged-site)	TG202, SGN	TG202	36.8											intergenic	Soltu.DM.07G016260	46366742..46367193	44887158..44887609	59345085..59345780	Solyc07g049170
7	TG143		S. lycopersicum	19,32,185,218,239,242,307,311,314	Tomato STS marker, on tomato IL7-4, South of IL7-4-1, North border of IL7-2 and IL7-3, linked to tomato QTL for soluble solids (Brix) and tomato QRL Cm7.1, flanking tomato QTL for fruit weight (mass) and yield	STS (sequence-tagged-site)	TG143, SGN	TG143	36.8	TG143	44.8	TG143	41	TG143	46					PGSC0003DMG400000696	Soltu.DM.07G016300	46412298..46412852	44932995..44933549	59414992..59415521	Solyc07g049200
7*	TG149		S. lycopersicum	19,307	Tomato STS marker, linked to tomato QTL for soluble solids (Brix)	STS (sequence-tagged-site)	TG149, SGN	TG149	41											PGSC0003DMG402000668	Soltu.DM.07G016420	46525404..46525763	45036250..45033100	59464746..59465239	Solyc07g049290
7	TG174		S. lycopersicum	19,242,307,313	Tomato STS marker, on tomato IL7-2, IL7-3 and IL7-4, linked to tomato QTL for soluble solids (Brix) and fruit weight	STS (sequence-tagged-site)	TG174, SGN	TG174	41											none	Soltu.DM.07G016440	46554480..46550556	45063419..45061846	59483951..59482684	Solyc07g049310
7	St_At2g32970		S. tuberosum	212	Potato ortholog of Sl_At2g32970 (unknown function)	COS2 (conserved orthologous sequence)	At2g32970, TAIR									St_At2g32970	47.001			PGSC0003DMG400000690	Soltu.DM.07G016500	46621928..46624526	45130400..45136500	59549557..59551932	Solyc07g049350
7	TG110		S. lycopersicum	263	Tomato STS marker, flanking tomato resistance locus I3	STS (sequence-tagged-site)	TG110, SGN															no matching position	no matching position	59632166..59632166	intergenic
7	GP27		S. tuberosum	1,4,6,7,8,13,18,52,55	Potato STS marker, flanking potato QTL for tuber yield	STS (sequence-tagged-site)	AJ487352, NCBI									GP27	48	GP27	40	# PGSC0003DMG400000661	# Soltu.DM.07G016630	46729754..46729098	45239000..45246200	59638312..59637415	# Solyc07g049450
7	P2b10		S. tuberosum	52,55	Potato EST marker	EST (expressed sequence tag)	AJ487413, NCBI									P2b10	45			# PGSC0003DMG400000661	# Soltu.DM.07G016630	46734344..46727275	45239000..45246200	59642843..59635585	# Solyc07g049450
7	STM1088		S. tuberosum	16	Potato microsatellite marker in homolog of tomato LEACO2 gene	SSR (simple sequence repeat)	Y00478, NCBI													not annotated (a,b)	Soltu.DM.07G016750(a), Soltu.DM.07G016780(b)	46867384..46867662(a), 46903585..46903863(b)	45411512..45412531(a), 45365385..45366429(b)	59748832..59749177(a), 59764744..59765089(b)	Solyc07g049530 & Solyc07g049560(a), Solyc07g049550 & Solyc07g049560(b)
7*	TG183		S. lycopersicum	19,210,242,263,307,409	Tomato STS marker, on tomato IL7-2, IL7-3 and IL7-4, flanking tomato resistance locus I3, linked to tomato QTL for soluble solids (Brix) and fruit size	STS (sequence-tagged-site)	TG183, SGN	TG183	45											not annotated	Soltu.DM.07G017130	47409861..47410731	45964241..45964608	60215432..60216191	Solyc07g051810
7	STM1009		S. tuberosum	16.218	Potato microsatellite marker in EST CP54	SSR (simple sequence repeat)	Ref. 16					STM1009	42							intergenic	intergenic	48118175..48119199	46667905..46667922(a), 46754790..46754773(b)	no matching position
7	CP54		S. tuberosum	1,6,7,8	Potato EST marker	EST (expressed sequence tag)	CF802496 & CF802497, NCBI											CP54-b	13	not annotated	not annotated	48119554..48119888	46755128..46755460	no sequence homology
7	Aco		S. tuberosum	2,197,253,301	Aconitase (EC4.2.1.3), TCA cycle, functional candidate gene for potato tuber and tomato fruit quality QTL, gene with differential SNP allele frequency between pairs of potato genotype pools with differential tuber yield, SNP causing amino acid change, candidate gene for potato tuber yield QTL.	Gene	X97012, NCBI													PGSC0003DMG400028951		48307598..48312415	46941400..46949800	60770448..60775372	Solyc07g052350
7	TG64		S. lycopersicum	19,149,307	Tomato STS marker, flanking tomato QRL for late blight lb7b, linked to tomato QTL for soluble solids (Brix)	STS (sequence-tagged-site)	TG64, SGN	TG64	46.6											PGSC0003DMG400028952	Soltu.DM.07G017770	48320570..48320426	46957890..46957521	60784151..60783646	Solyc07g052360
7		tSS7.2 (ssc7.1)	S. lycopersicum, S. chmielewskii, S. pimpinellifolium	301,307,337,408	Tomato QTL for soluble solids (Brix)	QTL (quantitative trait locus)																		58 - 62,5 Mbp
7	G6PPT-7/1		S. tuberosum	235	Glucose-6-phosphate/phosphate translocator, sugar transport, functional candidate gene for potato tuber reducing sugar content QTL	Gene	Spud DB, SGN													PGSC0003DMG400025495	Soltu.DM.07G017870	48392740.. 48395745	47074660..47077700	60855575..60855606	not annotated
7	BMY-7/1		S. tuberosum	235	Beta-amylase (EC3.2.1.2), starch metabolism, functional candidate gene for potato tuber starch and sugar content QTL	Gene	Spud DB, SGN													PGSC0003DMG400026199	Soltu.DM.07G018100	48609297..48611984	47346060..47350380	61052822..61056563	# Solyc07g052690
7	BMY-7/2		S. tuberosum	235	Beta-amylase (EC3.2.1.2), starch metabolism, functional candidate gene for potato tuber starch and sugar content QTL	Gene	Spud DB, SGN													PGSC0003DMG400026166	Soltu.DM.07G018130(a), Soltu.DM.07G018140(b)	48661302..48660545(a), 48675905..48676673(b)	47402480..47403700	61055510..61056277	# Solyc07g052690
7	BMY-7/3		S. tuberosum	235	Beta-amylase (EC3.2.1.2), starch metabolism, functional candidate gene for potato tuber starch and sugar content QTL	Gene	Spud DB, SGN													PGSC0003DMG400026198	Soltu.DM.07G018150	48676767..48676959	47419376..47419678	61056371..61056563	# Solyc07g052690
7	S133230		S. lycopersicum	342	Tomato KASP marker, flanking tomato QRL for late blight	STS (sequence-tagged-site)														intergenic	intergenic	48742839..48742895	47485781..47485804	61120559..61120659	intergenic
7	GP32		S. tuberosum	1,6,7,8,13,52,55	Potato STS marker	STS (sequence-tagged-site)	AJ487354, NCBI									GP32	50	GP32	44	intergenic	intergenic	48750453..48749960	47492893..47493386	61221462..61220969	intergenic
7	solcap_snp_c2_25250		S. tuberosum	247	Potato SNP marker (in NBS-LRR type disease resistance protein), linked to potato QTL RSe-VIIa	SNP (single nucleotide polymorphism)	Spud DB, http://solcap.msu.edu/potato													PGSC0003DMG400026161	Soltu.DM.07G018470	48897634..48897734	47642043..47642064	61349191..61349291	Solyc07g053010
7	solcap_snp_c2_25261		S. tuberosum	247	Potato SNP marker (in Indole-3-acetic acid-amido synthetase GH3.6), linked to potato QRL RSe-VIIa	SNP (single nucleotide polymorphism)	Spud DB, http://solcap.msu.edu/potato													PGSC0003DMG400026186	Soltu.DM.07G018500	48929430..48929530	47674848..47674869	61401084..61401184	Solyc07g053030
7	solcap_snp_c2_25265		S. tuberosum	253	Potato SNP marker, differential SNP allele frequency between pairs of potato genotype pools with differential tuber yield	SNP (single nucleotide polymorphism)	Spud DB, http://solcap.msu.edu/potato													PGSC0003DMG400026159	Soltu.DM.07G018520	48949130..48949230	47693799..47693820	61429874..61429974	Solyc07g053050
7	GP512		S. tuberosum	13,52,55	Potato STS marker	STS (sequence-tagged-site)	AJ487366, NCBI									GP512	53					no sequence homology	no sequence homology	no sequence homology
7*	solcap_snp_c2_46329		S. tuberosum	346	Potato SNP marker, linked to potato QTL for resistance to Tecia solanivora	SNP (single nucleotide polymorphism)	Spud DB, http://solcap.msu.edu/potato													PGSC0003DMG400005442	Soltu.DM.07G019020	49478526..49478626	48224190..48224290	62952103..62952000	Solyc07g054850
7	TG170		S. lycopersicum	19,149	Tomato STS marker, flanking tomato QRL lb7a	STS (sequence-tagged-site)	TG170, SGN	TG170	46											PGSC0003DMG400018367	Soltu.DM.07G019300	49790089..49788679	48601100..48612100	62734671..62735880	Solyc07g054500
7	Solyc07g054440		S. lycopersicum	337	Tomato candidate gene (transferase activity, transferring glycosyl groups) for tomato QTL for soluble solids content (Brix) (tSS7.2), associated with tomato soluble solids content	Gene	Solyc07g054440, SGN													PGSC0003DMG400018391	Soltu.DM.07G019370	49850150..49857569	48662594..48670013	62676235..62669094	Solyc07g054440
7	CT84		S. lycopersicum	19,32	Tomato EST marker, South border of tomato IL7-4, on IL7-2 and IL7-3, linked to tomato R gene I3	EST (expressed sequence tag)	CT84, SGN	CT84	40											PGSC0003DMG400018358	Soltu.DM.07G019570(a), Soltu.DM.07G019580(b)	50025989..50026511(a), 50049614..50050136(b) et al.	48841908..48842429	62550498..62549976(a), 62961955..62962475(b)	Solyc07g054280(a), Solyc07g054860(b)
7	TG128		S. lycopersicum	19,135,218,305,408	Tomato STS marker, flanking tomato R gene I1, linked to tomato QTL for soluble solids (Brix), flanking tomato QTL for fruit mass and yield, distal to tomato QTL tSS7.2 for fruit soluble solids (Brix)	STS (sequence-tagged-site)	TG128, SGN	TG128	47.4	TG128	37.6	TG128	33							not annotated	Soltu.DM.07G019650	50142453..50143080	48951041..48951694	62486444..62485951	not annotated
7	TG217		S. lycopersicum	19,242,311	Tomato STS marker, on tomato IL7-2, IL7-3 and IL7-4, linked to tomato QTL for fruit weight (mass), flanking tomato QTL for maturity and soluble solids (Brix)	STS (sequence-tagged-site)	TG217, SGN	TG217	47.4											PGSC0003DMG400018349	Soltu.DM.07G019700	50168596..50169323	48977129..48977856	62461105..62460356	Solyc07g054180
7	solcap_snp_c2_19787		S. tuberosum	346	Potato SNP marker, linked with potato QTL for resistance to Tecia solanivora	SNP (single nucleotide polymorphism)	Spud DB, http://solcap.msu.edu/potato													PGSC0003DMG400018311	Soltu.DM.07G019720	50192692..50192792	49002460..49002481	62441640..62441540	Solyc07g054160
7	DMG400018344		S. tuberosum	253	Hydroxyproline-rich glycoprotein family protein, gene with differential SNP allele frequency between pairs of potato genotype pools with differential tuber yield, SNP causing amino acid change, candidate gene for potato tuber yield QTL	Gene	Spud DB, SGN													PGSC0003DMG400018344	Soltu.DM.07G019850	50344266..50346677	49159010..49162780	62327899..62325392	Solyc07g053990
7	solcap_snp_c2_19748		S. tuberosum	253	Potato SNP marker, differential SNP allele frequency between pairs of potato genotype pools with differential tuber yield	SNP (single nucleotide polymorphism)	Spud DB, http://solcap.msu.edu/potato													PGSC0003DMG400018305	Soltu.DM.07G019890	50398471..50398371	49215394..49215415	62283048..62283148	Solyc07g053960
7	solcap_snp_c2_19899		S. tuberosum	346	Potato SNP marker, linked with potato QTL for resistance to Tecia solanivora	SNP (single nucleotide polymorphism)	Spud DB, http://solcap.msu.edu/potato													PGSC0003DMG400032821	Soltu.DM.07G019960	50462739..50462837	49331781..49331879	62221771..62221671	Solyc07g053890
7	solcap_snp_c2_35100		S. tuberosum	294	Potato SNP marker in C3HL domain class transcription factor, associated with potato late blight QRL (MCR)	SNP (single nucleotide polymorphism)	Spud DB, http://solcap.msu.edu/potato													PGSC0003DMG400032829	Soltu.DM.07G020080	50597067..50597167	49465155..49465176	62105704..62105614	Solyc07g053750
7	S2a1		S. tuberosum	52,55	Potato EST marker	EST (expressed sequence tag)	AJ489130, NCBI									S2a1	57			PGSC0003DMG400026818	Soltu.DM.07G020100	50626190..50626656	49543050..49546820	62079528..62079063	Solyc07g053730
7*	solcap_snp_c2_35106		S. tuberosum	253	Potato SNP marker, differential SNP allele frequency between pairs of potato genotype pools with differential tuber yield	SNP (single nucleotide polymorphism)	Spud DB, http://solcap.msu.edu/potato													PGSC0003DMG400026820	Soltu.DM.07G020120	50636913..50637010	49554919..49554940	62068622.. 62068525	Solyc07g053720
7	GP77		S. tuberosum	1,6,7,8,49,52,55	Potato STS marker	STS (sequence-tagged-site)	AJ487375, NCBI									GP77	60	GP77	46			no sequence homology	no sequence homology	no sequence homology
7	GP292		S. tuberosum	7,8	Potato STS marker (Floral homeotic protein NAG1 like)	STS (sequence-tagged-site)	CG783222, NCBI											GP292	50			no matching position (chr02)	no matching position (chr02)	no matching position (chr02)
7	solcap_snp_c1_10461		S. tuberosum	294	Potato SNP marker, associated with potato late blight QRL (MCR)	SNP (single nucleotide polymorphism)	Spud DB, http://solcap.msu.edu/potato													PGSC0003DMG402009395	Soltu.DM.07G020210	50712704..50712804	49668085..49668106	62028659..62028559	Solyc07g053650
7	StI008		S. tuberosum	185	Potato microsatellite marker, distal to potato QRL Rse-VIIa	SSR (simple sequence repeat)	Ref. 185							StI008	30					PGSC0003DMG400009396	Soltu.DM.07G020220	50722762..50722743	49676480..49678450	62018618..62018726	Solyc07g053640
7	Solyc07g053630		S. lycopersicum	337	Tomato candidate gene (sequence-specific DNA binding transcription factor activity) for tomato QTL for fruit weight (tFW7.3), associated with tomato fruit weight	Gene	Solyc07g053630, SGN													PGSC0003DMG400009378	Soltu.DM.07G020230	50744428..50748097	49699981..49701848	61992933..61988839	Solyc07g053630
7	DMG400009379		S. tuberosum	253	DNAJ, gene with differential SNP allele frequency between pairs of potato genotype pools with differential tuber yield, SNP causing amino acid change, candidate gene for potato tuber yield QTL	Gene	Spud DB, SGN													PGSC0003DMG400009379	Soltu.DM.07G020240	50756113..50759266	49711670..49714830	61976658..61980162	Solyc07g053615
7	DMG400009380		S. tuberosum	253	Receptor protein kinase CLAVATA1, gene with differential SNP allele frequency between pairs of potato genotype pools with differential tuber yield, SNPs causing amino acid changes, candidate gene for potato tuber yield QTL	Gene	Spud DB, SGN													PGSC0003DMG400009380	Soltu.DM.07G020260	50788067..50791992	49744870..49748790	61952223..61948371	Solyc07g053600
7	GP516		S. tuberosum	13,49,52,55	Potato STS marker	STS (sequence-tagged-site)	AJ487369, NCBI									GP516-c	63			PGSC0003DMG400019976	Soltu.DM.07G020570	51039641..51039756	49996120..49998030	61747308..61747190	Solyc07g053360
7*	CP56		S. tuberosum	1,6,7,8,9,13,18,38,48,49,52,55,141	Potato EST marker, flanking potato resistance locus Rpi1, cosegregating with potato locus Gro1, linked to potato QTL for tuber yield	EST (expressed sequence tag)	AJ487335, NCBI									CP56	64.002	CP56	52.001	PGSC0003DMG400020424	Soltu.DM.07G020700	51156405..51153717	50094900..50104900	61650122..61652713	Solyc07g053250
7	GP300		S. tuberosum	7,8	Potato STS marker (Phosphoenolpyruvate carboxylase 2, EC4.1.1.31)	STS (sequence-tagged-site)	CG783231, NCBI											GP300	52.003	# PGSC0003DMG400020422	# Soltu.DM.07G020790	51201975..51201363	50149900..50157500	63105245..63104633	# Solyc07g055060
7	solcap_snp_c2_26010		S. tuberosum	253	Potato SNP marker (PEPC), differential SNP allele frequency between pairs of potato genotype pools with differential tuber yield	SNP (single nucleotide polymorphism)	Spud DB, http://solcap.msu.edu/potato													# PGSC0003DMG400020422	# Soltu.DM.07G020790	51201619..51201719	50151950..50151971	63104889..63104989	# Solyc07g055060
7	CP51		S. tuberosum	1,6,7,8,48,49,52,55	Potato EST marker (Ribosomal protein L11), flanking potato nematode resistance locus Gro1	EST (expressed sequence tag)	cp51(AJ487334)									CP51-c	64.003	CP51-c	53	PGSC0003DMG400020434	Soltu.DM.07G021050	51392894..51393755	50350280..50352700	63253403..63254259	Solyc07g055230
7	ChP		S. tuberosum	293	Chlorplast protease, in potato transiently up regulated after infection with P. infestans, functional candidate gene for late blight QRL, associated with potato late blight QRL (rAUDPC)	Gene														PGSC0003DMG400017311	Soltu.DM.07G021150	51472114..51468976	50422700..50427800	63310569..63307490	Solyc07g055320
7	St3.3.2		S.tuberosum	9,13,52,55,96	Resistance gene like sequence, tagging the potato locus Gro1	RGL sequence (resistance-gene-like)	U60080, NCBI									St3.3.2	64.001			# PGSC0003DMG400017317	not annotated	51513336..51512879	50468660..50464160	63359347..63358883(a), 63507465..63507930(b)	# Solyc07g055380(a), Solyc07g055610(b)
7	Gro1		S. spegazzinii	9,10,13,32,38,48,49,96,176,259	Potato gene for resistance to Globodera rostochiensis, originates from S. spegazzinii	R gene	AY196151, NCBI													# PGSC0003DMG400017317(a), PGSC0003DMG400017283(b)	Soltu.DM.07G021230(a), Soltu.DM.07G021550(b)	51514944..51511036(a), 51728902..51731040(b)	50468668..50464760(a), 50695874..50698012(b)	63360618..63357040	# Solyc07g055380
7		Ts7.1 (qOPA-7.1)	S. tuberosum	346	Potato QTL for resistance to Tecia solanivora	QRL (quantitative resistance locus)																49 - 56 Mbp	48 - 55 Mbp
7		tLBR7.2 (lb7a, LbR7-1)	S. lycopersicum, S. habrochaites (L. hirsutum)	149,342	Tomato QTL for resistance to late blight	QRL (quantitative resistance locus)																		61 - 66 Mbp
7		pLBR7.3	S. tuberosum, S. berthaultii	227,293,294	Potato QTL for maturity corrected resistance to late blight (MCR)	QRL (quantitative resistance locus)																50 - 54 Mbp	49 - 53 Mbp
7		Rpi-mch1	S. michoacanum	221	Potato late blight resistance gene, originates from Solanum x michoacanum	R gene																~ 50 - 54 Mbp	~48 - 52 Mbp
7		Rpi1	S. pinnatisectum	141	Potato late blight resistance gene, originates from S. pinnatisectum	R gene																51 - 54,3 Mbp	50 - 53,3 Mbp
7	CT226		S. lycopersicum	200,313	Tomato EST marker, flanking tomato R gene I3, proximal to tomato QTL for soluble solids (Brix), linked to tomato QTL for fruit weight	EST (expressed sequence tag)	CT226, SGN													not annotated	Soltu.DM.07G021390	51636131..51636420	50598552..50598841	63403174..63403559	not annotated
7		I1	S. pennellii	10,13,135	Tomato gene for resistance to Fusarium oxysporum	R gene																		62,5 - 65,6 Mbp
7	I3		S. pennellii	10,13,32,134,200,263,328	Tomato gene for resistance to Fusarium oxysporum	R gene	KP082943, NCBI													PGSC0003DMG400017315(a), not annotated (b)	Soltu.DM.07G021600(a), Soltu.DM.07G021200(b)	51748451..51750950(a), 51498736..51496211(b) et al.	50452500..50451421(a), 50730766..50731836(b) et al.	63514229..63516745(a), 63518576 ..63521080(b), 63366536..63364691(c)	Solyc07g055650(a), Solyc07g055640(b), Solyc07g055410 & Solyc07g055415(c)
7	GP34-b		S. tuberosum	6,7,8,9,14,52,55,56	Potato STS marker	STS (sequence-tagged-site)	AJ492251 & AJ492252, NCBI													not annotated	# Soltu.DM.07G021680	51793591..51793656	50760203..50760507	63555148..63555219	# Solyc07g055700
7	X07_60966290		S. lycopersicum	377	Tomato SNP marker, associated (border) with tomato QTL for fruit weight	SNP (single nucleotide polymorphism)	Ref. 377													not annotated	# Soltu.DM.07G021680	51802645..51802677	50770847..50770879	63560388..63560423	# Solyc07g055700
7		tFY7.2 (ydt7.1)	S. lycopersicum, S. peruvianum, S. chmielewskii	305,311	Tomato QTL for fruit total yield	QTL (quantitative trait locus)																		59 - 63 Mbp
7		tFW7.3 ( (fw7.1, fw7.2, FW7a)	S. lycopersicum, S. peruvianum, S. chmielewskii, S. pimpinellifolium, S. parviflorum, S. cheesmanii	210,305,311,313,314,337,377,409,414	Tomato QTL for fruit weight (mass)	QTL (quantitative trait locus)																		61 - 64 Mbp
7		pTY7.3	S. tuberosum	253	Potato QTL for tuber yield	QTL (quantitative trait locus)																47 - 53 Mbp	45 - 52 Mbp
7	X07_61091852		S. lycopersicum	377	Tomato SNP marker, associated (border) with tomato QTL for fruit weight	SNP (single nucleotide polymorphism)	Ref. 377													not annotated	not annotated	51966706..51966723	50935090..50935107	63686023..63685978	Solyc07g055850
7	C2_At2g42810		S. lycopersicum	200	Ortholog of Arabidopsis gene At2g42810	COS2 (conserved orthologous sequence)	At2g42810, TAIR													PGSC0003DMG400017340	Soltu.DM.07G021880	51991670..51983979	50960958..50953383	63701214..63694032	Solyc07g055860
7*	DMG400017297		S. tuberosum	253	Cytochrome P450, gene with differential SNP allele frequency between pairs of potato genotype pools with differential tuber yield, SNPs causing amino acid changes, candidate gene for potato tuber yield QTL	Gene	Spud DB, SGN													PGSC0003DMG400017297	Soltu.DM.07G021970	52093771..52094823	51066760..51067810	63795208..63796231	Solyc07g055970
7	TG572		S. lycopersicum	19,32,149,185,218,227,242	Tomato STS marker, South of tomato IL7-4, on IL7-2 and IL7-3, linked to tomato QRL lb7a for late blight resistance and Ralstonia solanacearum, flanking potato QTL for late blight resistance	STS (sequence-tagged-site)	TG572, SGN	TG572	52.6	TG572	32.4	TG572	26	TG572	32					PGSC0003DMG400017305	Soltu.DM.07G022160	52285041..52286236	51255500..51265200	63985945..63984988	Solyc07g056220
7	SpAFLP2		S. pinnatisectum	300	Potato STS marker, flanking potato R gene Rpi2	STS (sequence-tagged-site)	Ref. 300													PGSC0003DMG400017309	Soltu.DM.07G022260	52390562..52394951	51368412..51368805	63945457..63941154	Solyc07g056170
7		Rpi2	S. pinnatisectum	300	Potato gene for resistance to P. infestans (late blight)	R gene																52,3 - 52,4 Mbp	51,3 - 51,5 Mbp
7	AGPaseB		S. tuberosum	2,7,8,13,52,55,196,235	ADP-glucose pyrophosphorylase B, small subunit (EC2.7.7.27), starch metabolism, functional candidate gene for potato tuber starch and sugar content QTL, associated with tuber chip color	Gene	X55155, NCBI									AGPaseB-a	69.001	AGPaseB-a	58	# PGSC0003DMG400031084	# Soltu.DM.07G022290	52426219..52429756	51451500..51457400	63909826..63906429	# Solyc07g056140
7	SpT1756		S. pinnatisectum	300	Potato STS marker, flanking potato R gene Rpi2	STS (sequence-tagged-site)	Ref. 300													# PGSC0003DMG400031084	# Soltu.DM.07G022290	52424956..52430290	51453547..51453524	63911019..63906466	# Solyc07g056140
7	solcap_snp_c2_28223		S. tuberosum	253	Potato SNP marker, differential SNP allele frequency between pairs of potato genotype pools with differential tuber yield	SNP (single nucleotide polymorphism)	Spud DB, http://solcap.msu.edu/potato													PGSC0003DMG400031103	Soltu.DM.07G022430	52563661..52563561	51604951..51604972	64186734..64186634	Solyc07g056410
7	S1c9		S. tuberosum	52,55	Potato EST marker (Auxin induced protein)	EST (expressed sequence tag)	AJ489112, NCBI									S1c9	69.002			PGSC0003DMG400031093	Soltu.DM.07G022460(a), Soltu.DM.07G022490(b)	52593637..52594062(a), 52642120..52642545(b)	51633770..51635400	64201655..64202076(a), 64205554..64205972(b)	Solyc07g056430(a), Solyc07g056440(b)
7	GLO		S. tuberosum	2	Glycolate oxidase (EC1.1.3.15), Calvin cycle, photorespiration, functional candidate gene for potato tuber quality QTL	Gene	X92888, NCBI													PGSC0003DMG400027654	Soltu.DM.07G022590	52727937..52731912	51748770..51752740	64248482..64252049	Solyc07g056540
7	DMG400027633		S. tuberosum	253	9-cis-epoxycarotenoid dioxygenase, gene with differential SNP allele frequency between pairs of potato genotype pools with differential tuber yield, SNPs causing amino acid changes, candidate gene for potato tuber yield QTL	Gene	Spud DB, SGN													PGSC0003DMG400027633	Soltu.DM.07G022620	52759699..52757419	51778900..51781180	64280491..64278197	Solyc07g056570
7	solcap_snp_sl_71171		S. lycopersicum	70	Tomato SNP marker, associated with tomato fruit weight	SNP (single nucleotide polymorphism)	SGN													PGSC0003DMG400027641 & PGSC0003DMG400027630	Soltu.DM.07G022820	52978581..52978485	52001648..52001552	64587181..64587081	Solyc07g061780
7	St_At1g53670		S. tuberosum	221	Potato ortholog of Sl_At1g53670, proximal to potato R gene Rpi-mch1	COS2 (conserved orthologous sequence)	At1g53670, TAIR													PGSC0003DMG400007084	Soltu.DM.07G023180	53207828..53206250	52224570..52228190	64738552..64738307	Solyc07g062060
7	St_At1g78620		S. tuberosum	212	Potato ortholog of Sl_At1g78620 (integral membrane family protein; located in chloroplast)	COS2 (conserved orthologous sequence)	At1g78620, TAIR									St_At1g78620	70			PGSC0003DMG400007091	Soltu.DM.07G023320	53316718..53313069	52333900..52338690	64836835..64835324	Solyc07g062180
7*	PPC1		S. tuberosum	8,197	Phosphoenolpyruvate carboxylase (EC4.1.1.31), glycolysis, functional candidate gene for tomato fruit quality QTL	Gene	X67053, NCBI											Ppc-c	59	PGSC0003DMG400012387	Soltu.DM.07G023670	53642250..53643746	52664300..52670100	65076436.. 65077446	Solyc07g062530
7	TG216		S. lycopersicum	19,52,55,149,212,242,311	Tomato STS marker, on tomato IL7-2 and IL7-3, flanking tomato QRL lb7a, linked to tomato QTL for maturity	STS (sequence-tagged-site)	TG216, SGN	TG216	59.9							TG216	72					no matching position(chr03)	no matching position(chr03)	no matching position(chr03)
7	S133732		S. lycopersicum	342	Tomato KASP marker, linked to tomato QRL for late blight	STS (sequence-tagged-site)																no matching position (chr02)	no matching position (chr02)	65096502..65096602	Solyc07g062570
7	CT54		S. lycopersicum	19	Tomato EST marker	EST (expressed sequence tag)	CT54, SGN	CT54	64									CT54	57	PGSC0003DMG400012391	Soltu.DM.07G023760	53732871..53733258	52756550..52760700	65153208..65152730	Solyc07g062610
7	GP127		S. tuberosum	4,6,7,8,13,48	Potato STS marker, flanking Gro1	STS (sequence-tagged-site)	AJ487340, NCBI											GP127	60	PGSC0003DMG403012406	Soltu.DM.07G024080	53999734..54000559	53027200..53032500	65394480..65395319	Solyc07g062930 & Solyc07g062920
7	St_At3g15290		S. tuberosum	221	Potato ortholog of Sl_At3g15290, proximal to potato R gene Rpi-mch1	COS2 (conserved orthologous sequence)	At3g15290, TAIR													PGSC0003DMG400012409	Soltu.DM.07G024160	54070822..54073218	53103590..53106340	65463017..65465681	Solyc07g063010
7	tM7.3 (mat7.1)		S. lycopersicum, S. peruvianum	311	Tomato QTL for maturity	QTL (quantitative trait locus)																		62 - 66 Mbp
7	tFY7.3 (ydt7.1, twTG20)		S. lycopersicum, S. pimpinellifolium, S. cheesmanii	242,310,405	Tomato QTL for total fruit yield	QTL (quantitative trait locus)																		64 - 66 Mbp
7	tFW7.4 (fw7.1, fw-7F, FW7a, MF7a)		S. lycopersicum, S. pimpinellifolium, S. pennellii, S. cheesmanii	70,197,242,310,313,337,414	Tomato QTL for fruit weight (mass)	QTL (quantitative trait locus)																		64 - 66 Mbp
7	tSS7.3 (brx-7F, red-7F, SSC7a, SS7a)		S. lycopersicum, S. pennellii, S. pimpinellifolium, S. cheesmanii	197,242,313,414	Tomato QTL for soluble solid content (Brix) and fruit reducing sugar content	QTL (quantitative trait locus)																		65 - 66 Mbp
7	TG20		S. lycopersicum	6,7,8,19,32,48,52,55,135,141,185,212,227,242,310,311,405,414	Tomato STS marker, on tomato IL7-2, South border of IL7-3, flanking potato resistance loci Gro1, Rpi1 and QTL for late blight resistance, flanking tomato R gene I1, flanking tomato QTL for maturity, linked to tomato QTL for fruit weight and yield, distal to tomato QTL MF7a for fruit mass, proximal to tomato QTL SS7a for soluble solids	STS (sequence-tagged-site)	TG20, SGN	TG20A	68.8	TG20A	18.4	TG20	13	TG20	16	TG20-a	75	TG20-a	61	PGSC0003DMG400012425	Soltu.DM.07G024470	54291548..54293051	53337610..53342590	65632413..65634099	Solyc07g063300
7	St_At5g54310		S. tuberosum	212	Potato paralog to Sl_At5g54310 (member of ARF GAP domain (AGD) family)	COS2 (conserved orthologous sequence)	At5g54310, TAIR									St_At5g54310-a	76			# PGSC0003DMG400019286	# Soltu.DM.07G024860	54629950..54633249	53691200..53698500	65830332..65832254	# Solyc07g063550
7	CT105		S. lycopersicum	19	Tomato EST marker	EST (expressed sequence tag)	AA824807, NCBI	CT105A	70.6											# PGSC0003DMG400019286	# Soltu.DM.07G024860	54634146..54632795	53698162..53696811	65835023..65833801	# Solyc07g063550
7	CP103		S. tuberosum	6, 7, 8	Potato EST marker (Chlorophyll a-b binding protein LHCII, type III)	EST (expressed sequence tag)	AJ492224, NCBI											CP103-a	63	# PGSC0003DMG400019248	# Soltu.DM.07G024910	54669981..54670303	53733820..53735140	65870511..65870821	# Solyc07g063600
7	CAB13		S. tuberosum	294,341,385	Chlorophyll a-b binding protein 13, chloroplastic, in potato differential expression between quantitative late blight resistant and susceptible genotype pools, expression down regulated upon infection with P. infestans, functional candidate gene for late blight QRL, associated with potato QTL for plant maturity	Gene	Spud DB, SGN													# PGSC0003DMG400019248	# Soltu.DM.07G024910	54670360..54669037	53733820..53735140	65870873..65869335	# Solyc07g063600
7	DMG400019267		S. tuberosum	253	Serine/threonine-specific protein kinase, gene with differential SNP allele frequency between pairs of potato genotype pools with differential tuber yield, SNP causing amino acid change, candidate gene for potato tuber yield QTL	Gene	Spud DB, SGN													PGSC0003DMG400019267	Soltu.DM.07G025310	55050701..55056084	54119900..54125200	66114767..66119934	Solyc07g063950
7	GP227		S. tuberosum	6,7,8,18	Potato STS marker, linked to potato QTL for tuber yield	STS (sequence-tagged-site)	CG783164, NCBI											GP227-a	66.002	PGSC0003DMG400047240	Soltu.DM.07G025360(a), Soltu.DM.07G025350(b)	55088340..55089094(a), 55078306..55079069(b)	54157330..54158960	66133570..66134021	Solyc07g063990
7	GP219		S. tuberosum	6,7,8,13,14,52,55	Potato STS marker, linked to potato QRL Eca7A	STS (sequence-tagged-site)	AJ492241 & AJ492242, NCBI									GP219	80	GP219	66.001	not annotated	# Soltu.DM.07G025490	55187509..55185682	54258660..54259272	66195771..66193950	# Solyc07g064080
7	TG438		S. lycopersicum	19,32,185,218,242	Tomato STS marker, North border of tomato IL7-1, on IL7-2, distal to tomato QTL for fruit weight (mass), yield and soluble solids (Brix)	STS (sequence-tagged-site)	TG438, SGN	TG438	75.7	TG438	12.3	TG438	9	TG438	10					not annotated	# Soltu.DM.07G025490	55191380..55192836	54263141..54263611	66199882..66201331	# Solyc07g064080
7	CT113		S. lycopersicum	19	Tomato EST marker	EST (expressed sequence tag)	AA824816, NCBI	CT113A	75.7											# PGSC0003DMG400038720	# Soltu.DM.07G025540(a), Soltu.DM.07G028100(b)	55228867..55228139(a), 57100570..57099868(b)	54309865..54309137(a), 56208236..56207534(b)	66236293..66235569	# Solyc07g064130
7	S1d9		S. tuberosum	52,55	Potato EST marker (polyubiquitin)	EST (expressed sequence tag)	AJ489118, NCBI									S1d9-c	88.002			# PGSC0003DMG400038720	# Soltu.DM.07G025540	55227797..55227943	54309720..54308340	66234769..66235414	# Solyc07g064130
7	STM5120		S. tuberosum	218	Potato microsatellite marker	SSR (simple sequence repeat)	Ref. 218					STM5120	22							# PGSC0003DMG400019257	# Soltu.DM.07G025600	55247007..55248036	54327999..54329046	66249503..66249522	# Solyc07g064160
7	THI		S. tuberosum	294,341,385	Chloroplast thiazole biosynthetic protein, in potato differential expression between quantitative late blight resistant and susceptible genotype pools, functional candidate gene for potato late blight QRL	Gene	Spud DB, SGN													# PGSC0003DMG400019257	# Soltu.DM.07G025600	55246923..55249143	54327920..54330130	66249422..66251342	# Solyc07g064160
7	PME		S. tuberosum	2	Pectin methylesterase (EC3.1.1.11), carbohydrate metabolism, functional candidate gene for potato tuber quality QTL	Gene	S66607, NCBI													PGSC0003DMG400019256(a), PGSC0003DMG402019255(b), PGSC0003DMG401019255(c)	Soltu.DM.07G025630(a), Soltu.DM.07G025610(b), Soltu.DM.07G025620(c)	55267354..55268989(a), 55256150..55258129(b), 55260893..55262582(c)	54338429..54338942(a), 54349450..54349963(b), 54343092..54343559(c)	66259197..66261262(a), 66268898..66270666(b), 66272061..66273725(c)	Solyc07g064170(a), Solyc07g064180(b), Solyc07g064190(c)
7	G6PPT-7/2		S. tuberosum	235	Glucose-6-phosphate/phosphate translocator, sugar transport, functional candidate gene for potato tuber reducing sugar content QTL	Gene	Spud DB, SGN													PGSC0003DMG400001041	Soltu.DM.07G025810	55457457..55462434	54548020..54553010	66316174..66320615	Solyc07g064270
7	S133903		S. lycopersicum	342	Tomato KASP marker, flanking tomato QRL for late blight	STS (sequence-tagged-site)	Ref. 342													PGSC0003DMG400022225	Soltu.DM.07G026100	55677175..55677272	54758848..54758873	66412925..66413025	Solyc07g064410
7	GP275		S. tuberosum	7,8	Potato STS marker (Aconitate hydratase like, aconitase EC4.2.1.3)	STS (sequence-tagged-site)	CG783209, NCBI											GP275	64	PGSC0003DMG402022215	Soltu.DM.07G026310	55801606..55793855	54875800..54883500	66526236..66525624	Solyc07g064630
7	Solyc07g064670		S. lycopersicum	337	Tomato candidate gene (Beta-1 3-galactosyltransferase 6) for tomato QTL for fruit weight (tFW7.4), associated with tomato fruit weight	Gene	Solyc07g064670, SGN													PGSC0003DMG403022314	Soltu.DM.07G026350	55817790..55822418	54900007..54904635	66543345..66548056	Solyc07g064670
7	SBE III		S. tuberosum	235	Starch branching enzyme III (EC2.4.1.18), starch metabolism, functional candidate gene for tuber starch and reducing sugar content QTL	Gene	Spud DB, SGN													PGSC0003DMG400022307	Soltu.DM.07G026510	55948601..55953231	55034530..55039270	66654535..66659015	Solyc07g064830
7*	solcap_snp_c2_18655		S. tuberosum	346	Potato SNP marker, linked with potato QTL for resistance to Tecia solanivora	SNP (single nucleotide polymorphism)	Spud DB, http://solcap.msu.edu/potato													PGSC0003DMG402022197	Soltu.DM.07G026780	56114673..56114573	55207515..55207536	66814079..66813979	Solyc07g065080
7	DMG400022183		S. tuberosum	253	Multidrug resistance protein ABC transporter family, gene with differential SNP allele frequency between pairs of potato genotype pools with differential tuber yield, SNP causing amino acid change, candidate gene for potato tuber yield QTL	Gene	Spud DB, SGN													PGSC0003DMG400022183	Soltu.DM.07G027020	56272386..56269076	55360900..55366700	66963097..66959818	Solyc07g065320
7	CT195		S. lycopersicum	19	Tomato EST marker	EST (expressed sequence tag)	AA824908, NCBI	CT195	87.2											PGSC0003DMG400022180	Soltu.DM.07G027090	56305135..56305541	55399802..55400208	66985566..66985970	Solyc07g065370
7	St_At1g55880		S. tuberosum	212	Potato ortholog of Sl_At1g55880 (pyridoxal-5'-phosphate-dependent enzyme, beta family protein)	COS2 (conserved orthologous sequence)	At1g55880, TAIR									St_At1g55880	85			PGSC0003DMG400022283	Soltu.DM.07G027210	56368633..56372203	55465520..55469480	67037542..67038997	Solyc07g065470
7	P1e4		S. tuberosum	52,55	Potato EST marker (Transcription factor subunit A, CBF-A)	EST (expressed sequence tag)	AJ487398, NCBI									P1e4-c	78					no matching position (chr09)	no matching position (chr09)	67058308..67058057	Solyc07g065500
7		pTY7.4	S. tuberosum	18,253	Potato QTL for tuber yield	QTL (quantitative trait locus)																55 - 57,5 Mbp	54 - 56,7 Mbp
7		pM7.4	S. tuberosum	3,294	Potato QTL for plant maturity	QTL (quantitative trait locus)																54 - 57,5 Mbp	53 - 56,7 Mbp
7		pLBR7.4 (dPI07)	S. tuberosum	3,29,226	Potato QTL for resistance to late blight	QRL (quantitative resistance locus)																55 - 57,5 Mbp	54 - 56,7 Mbp
7	GP174		S. tuberosum	6,7,8,16,18	Potato STS marker, linked to potato QTL for tuber yield	STS (sequence-tagged-site)	CG783105 & CG783106, NCBI											GP174-a	71	PGSC0003DMG400022276	Soltu.DM.07G027330	56461496..56460186	55555800..55563300	67150248..67149784	Solyc07g065600
7	St_At1g55870		S. tuberosum	212	Potato ortholog of Sl_At1g55870 (poly(A)-specific ribonuclease, AtPARN, upregulated by ABA or stress treatment)	COS2 (conserved orthologous sequence)	At1g55870, TAIR									St_At1g55870	89			PGSC0003DMG400022169	Soltu.DM.07G027410	56560201..56555755	55655980..55660840	67162516..67158263	Solyc07g065620
7	DMG400022166		S. tuberosum	253	SEC14 cytosolic factor, gene with differential SNP allele frequency between pairs of potato genotype pools with differential tuber yield, SNP causing amino acid change, candidate gene for potato tuber yield QTL	Gene	Spud DB, SGN													PGSC0003DMG400022166	Soltu.DM.07G027490	56640018..56634847	55737400..55742600	67219417..67214402	Solyc07g065700
7	DMG400022161		S. tuberosum	253	Conserved gene of unknown function, gene with differential SNP allele frequency between pairs of potato genotype pools with differential tuber yield, SNP causing amino acid change, candidate gene for potato tuber yield QTL	Gene	Spud DB, SGN													PGSC0003DMG400022161	Soltu.DM.07G027550	56675376..56672544	55775640..55778470	67255315..67252539	Solyc07g065760
7	S2g9		S. tuberosum	52,55	Potato EST marker (Heat shock protein 82)	EST (expressed sequence tag)	AJ489148, NCBI									S2g9	88.001			PGSC0003DMG400022159	Soltu.DM.07G027620	56706341..56705743	55809630..55813520	67281879..67281284	Solyc07g065840
7	CP104		S. tuberosum	6,7,8	Potato EST marker (unknown protein)	EST (expressed sequence tag)	CF802462, NCBI											CP104-c	77	not annotated	not annotated	56711024..56711249	55814900..55815200	no matching position
7	St_At1g55670		S. tuberosum	212	Potato ortholog of Sl_At1g55670 (subunit G of photosystem I, 11-kDa membrane protein, important role in electron transport)	COS2 (conserved orthologous sequence)	At1g55670, TAIR									St_At1g55670-a	88.003			# PGSC0003DMG400022249	# Soltu.DM.07G027980	56962188..56962598	56067880..56068550	67491856..67492266	# Solyc07g066150
7	CD65		S. lycopersicum	19,414	Tomato EST marker, linked to tomato QTL SS7a for soluble solids	EST (expressed sequence tag)	AA824680, NCBI	CD65	89.3	CD65	0									# PGSC0003DMG400022249	# Soltu.DM.07G027980	56962249..56962489	56068070..56068310	67491917..67492157	# Solyc07g066150
7	DMG400022147		S. tuberosum	253	Tapetum-specific zinc finger protein 1, gene with differential SNP allele frequency between pairs of potato genotype pools with differential tuber yield, SNPs causing amino acid changes, candidate gene for potato tuber yield QTL	Gene	Spud DB, SGN													PGSC0003DMG400022147	Soltu.DM.07G027990	56967142..56965432	56071260..56072960	67496693..67495062	Solyc07g066160
7*	WRKY4		S. tuberosum	29	Potato homolog of tobacco defense gene NtWRKY4, functional candidate gene for pathogen resistance QTL, linked with potato late blight QRL	Gene	AB026890, NCBI													PGSC0003DMG400022143	Soltu.DM.07G028050	57020032..57016258	56127857..56123624	67545142..67540973	Solyc07g066220
7	PSBR		S. tuberosum	294,341,385	Photosystem II 10 kDa polypeptide, chloroplastic, in potato differential expression between quantitative late blight resistant and susceptible genotype pools, functional candidate gene for potato late blight QRL	Gene	Spud DB, SGN													# PGSC0003DMG400022241	# Soltu.DM.07G028260	57251771..57253493	56364100..56365820	67631950..67633521	# Solyc07g066310
7	STM1092		S. tuberosum	16	Potato microsatellite marker	SSR (simple sequence repeat)	X04753, NCBI													# PGSC0003DMG400022241	# Soltu.DM.07G028260	57251771..57253493	56364100..56365820	67631982..67633350	# Solyc07g066310
7	CD61		S. lycopersicum	19,242	Tomato EST marker, on tomato IL7-1 and IL7-2	EST (expressed sequence tag)	CD61, SGN	CD61	87.2	CD61	2.6									# PGSC0003DMG400022241	# Soltu.DM.07G028260	57251879..57253363	56364206..56365690	67631972..67633428	# Solyc07g066310
7	CT223		S. lycopersicum	19	Tomato EST marker	EST (expressed sequence tag)	CT223, SGN	CT223A	89.3											# PGSC0003DMG400022241	# Soltu.DM.07G028260	57253217..57253456	56365783..56365783	67633248..67633489	# Solyc07g066310
7	STM3009		S. tuberosum	3,16,218,226	Potato microsatellite marker, linked to potato QTL for late blight resistance and plant maturity	SSR (simple sequence repeat)	Ref. 16									STM3009	93			PGSC0003DMG400022235	Soltu.DM.07G028420	57383886..57384010	56498441..56498586	no sequence homology
7	PGK-cp		S. tuberosum	2,197	Phosphoglycerate kinase, chloroplastic (EC2.7.2.3), Calvin cyle, photorespiration, functional candidate gene for tomato fruit and potato tuber quality QTL	Gene	U37701, Z48977, X68430, X15233, NCBI													PGSC0003DMG400022118	Soltu.DM.07G028590	57510908..57509841	56628090..56630510	67832943..67831811	Solyc07g066610
7*	TG499		S. lycopersicum	19,32,185,218,242,310,313	Tomato STS marker, South border of tomato IL7-1 and IL7-2, distal to tomato QTL for soluble solids (Brix)		TG499, SGN	TG499	89.3	TG499	0	TG499	0	TG499	0					PGSC0003DMG402022117	Soltu.DM.07G028620	57525033..57539115	56643815..56658422	67840224..67841139	Solyc07g066630
7	STM0028		S. tuberosum	3.16	Potato microsatellite marker, linked to potato QTL for late blight resistance and plant maturity	SSR (simple sequence repeat)	Ref. 16													PGSC0003DMG400022116	Soltu.DM.07G028630	57547324..57538850	56662019..56662151	67847498..67841550	Solyc07g066640
