# Supplementary material for: A physical map of traits of agronomic importance based on potato and tomato genome sequences
Source: Front Genet. 2023 Jul 25;14:1197206. doi: 10.3389/fgene.2023.1197206 (PMC10411547; doi:10.3389/fgene.2023.1197206)
Supplement: Supplementary file 15 [file Table8.XLSX]

## Sheet: Chromosome 8
Markers included in Figure 8 are labelled with *	Colour codes: Bright green: Resistance to oomycete (Phytophthora). Dull green: Resistance to fungus. Purple: Resistance to bacterium. Blue: Resistance to virus. Magenta: Resistance to nematode. Red: Resistance to insect. Orange: QTL for sugar content. Yellow: QTL für yield. Maroon: QTL for maturity.				Green: Candidate genes for QRL. Yellow: Candidate genes for yield. Blue: Central metabolism genes. Orange: Carbohydrate metabolism genes, candidate genes for sugar content.			Tomato mapping population: Tomato-EXPEN 1992 (Sl_VF36xLA716), Tanksley et al. (1992) Genetics 132, 1141-1160		Potato mapping population: Potato TxB 1992 (N263), Bonierbale et al. (1988) Genetics 120, 1095-1103		Potato mapping population: Ghislain et al. (2009) Mol. Breed. 23, 377-388		Potato mapping population: Feingold et al. (2005) Theor. Appl. Genet. 111, 456-466		Potato mapping population: F1840, Gebhardt et al. (1991) Theor. Appl. Genet. 83, 49-57		Potato mapping population: BC9162, Gebhardt et al. (1989) Theor. Appl. Genet. 78, 65-75		Identical genes matching to different markers or loci are indicated with #	Identical genes matching to different markers or loci are indicated with #	Colour codes as in columns B and C. Inversions and translocations are framed in black	Differences of physical marker order of version v4.03 versus v6.1 are indicated by red numbers. Colour codes as in columns B and C.	Colour codes as in columns B and C. Inversions and translocations are framed in black	Identical genes matching to different markers or loci are indicated with #
Chromosome	Marker or gene, mapped directly by sequence alignment	R gene, QRL or QTL, mapped indirectly by sequence alignment of linked, associated and flanking markers	Origin of marker or trait	Numerical codes of references (see Table S15)	Marker or locus description	Marker or locus category	Sequence source: Accession(s), database, reference	Marker	Marker position [cM]	Marker	Marker position [cM]	Marker	Marker position [cM]	Marker	Marker position [cM]	Marker	Marker position [cM]	Marker	Marker position [cM]	Potato locus (DM1-3 v4.03)	Potato locus (DM1-3 v6.1)	Potato position chr08 (DM1-3 v6.1) [bp]	Potato position chr08 (DM1-3 v4.03) [bp]	Tomato position (SL4.0chr08) [bp]	Tomato locus (SL4.0chr08)
8	PSTR-t		S. spegazzinii	5	Potato subtelomeric repeat	STS (sequence-tagged-site)	spg24, Ref. 5														intergenic(a,b,c)	00025910..25660(a), 00017301..17051(b), 00022991..22780(c) et al.		no sequence homology
8*	LDH2 (S1f8)		S. tuberosum	2,52,55,197	Lactate dehydrogenase chain B (EC1.1.1.27) (potato EST marker S1f8), glycolysis, oxidative pentose phosphate pathway, functional candidate gene for potato tuber and tomato fruit quality QTL	Gene	AF067859, AJ489123, NCBI									S1f8-b	0			PGSC0003DMG400012478	Soltu.DM.08G000530	01058465..1055395	00492320..495390	01986869..1990165	Solyc08g007420
8	TG176		S. lycopersicum	19,32,185,242,246,310,314,321,334	Tomato STS marker, North border of tomato IL8-1, IL8-1-1 and IL8-1-5, linked to tomato QTL for soluble solids (Brix), maturity and tomato QRL EBR8.1, distal to potato QTL for resistance to Colorado potato beetle	STS (sequence-tagged-site)	TG176, SGN	TG176	0	TG176	0			TG176	4					PGSC0003DMG401012474	Soltu.DM.08G000630	01123934..1124714	00561265..562045	01921136..1920279	Solyc08g007340
8	BA261b9T7		S. tuberosum	53	T7 end of potato BAC selected with potato RGL47f2	STS (sequence-tagged-site)	CG783035, NCBI									BA261b9	1			PGSC0003DMG400012502	not annotated	01235466..1235845	00686695..687134	no matching position (chr05)
8	STM3010		S. tuberosum	16	Potato microsatellite marker	SSR (simple sequence repeat)	Ref. 16													PGSC0003DMG400020490	Soltu.DM.08G001030	01543732..1549760	00997214..997553	01780911..1775832	Solyc08g007200
8	STM5113		S. tuberosum	218	Potato microsatellite marker	SSR (simple sequence repeat)	Ref. 218					STM5113	2							PGSC0003DMG400020492	Soltu.DM.08G001070	01580398..1580378	01035309..1035289	01752988..1753008	Solyc08g007180
8	BMY-8/1		S. tuberosum	235	Beta-amylase (EC3.2.1.2), starch metabolism, functional candidate gene for potato tuber starch and sugar content QTL	Gene	AF393847, NCBI													PGSC0003DMG402020509	Soltu.DM.08G001120	01621936..1618977	01077620..1074200	01710614..1711362	Solyc08g007130
8	St_At5g46630		S. tuberosum	212	Potato ortholog of Sl_At5g46630 (clathrin adaptor complexes medium subunit family)	COS2 (conserved orthologous sequence)	At5g46630, TAIR									St_At5g46630	4.001			PGSC0003DMG400020502	Soltu.DM.08G001310	01806461..1811023	01278100..1286100	01555153..1552171	Solyc08g006960
8	At1d11 (AT5G46430)		A. thaliana	52.55	Arabidopsis EST marker (Ribosomal protein L32, RL32)	EST (expressed sequence tag)	AA042212, NCBI; AT5G46430, TAIR									At1d11	27			PGSC0003DMG400008754(b), PGSC0003DMG400002274(a)	Soltu.DM.08G001420	01887254..1887671(b), 01479057..1479455(a)	01354707..1355124(b), 00881370..881772(a)	01471684..1471263	Solyc08g006900
8*	CT27		S. lycopersicum	19,185,218,298,311,324,334	Tomato EST marker, linked to potato QTL for resistance to Colorado beetle, linked to tomato QTL for fruit total yield	EST (expressed sequence tag)	AA824729, NCBI	CT27	0	CT27	0	CT27	13	CT27	0					PGSC0003DMG400008752	Soltu.DM.08G001430	01889700..1889520	01357153..1356973	01469509..1469696	Solyc08g006890
8	STM1054		S. tuberosum	16	Potato microsatellite marker in patatin gene	SSR (simple sequence repeat)	M18882, NCBI													# PGSC0003DMG400017091	# Soltu.DM.08G001620	02282632..2280915	01599190..1597470 et al.	01414332..1414621(a), 01401430..1401719(b)	# Solyc08g006860(a), Solyc08g006850(b)
8	STM1055 (STPATP1b)		S. tuberosum	3,16,218	Potato microsatellite marker in patatin gene, distal to potato QTL for plant maturity	SSR (simple sequence repeat)	X04077, NCBI					STPATP1b	0			STM1055	4	STM1055	0.002	# PGSC0003DMG400017091	# Soltu.DM.08G001620	02282128..2280407 et al.	01599190..1597470 et al.	01397921..1398495(a), 01411909..1412309(b)	# Solyc08g006850(a), Solyc08g006860(b)
8	STM1056 (Stpatpg)		S. tuberosum	3,16,218	Potato microsatellite marker in patatin gene, linked with potato QTL for plant maturity	SSR (simple sequence repeat)	X04077, NCBI					STM1056b	4					STM1056	0.003	# PGSC0003DMG400017091	# Soltu.DM.08G001620	02282128..2280407 et al.	01599190..1597470 et al.	01397921..1398495(a), 01411909..1412309(b)	# Solyc08g006850(a), Solyc08g006860(b)
8	PAT		S. tuberosum	1,2,6,7,8,18	Patatin, clustered gene family, functional candidate gene for potato tuber quality QTL, linked to potato QTL for tuber yield	Gene	X03932, NCBI											PAT-a	0.001	PGSC0003DMG400029247(a), intergenic(b,c,d,f), PGSC0003DMG400008749(e)	Soltu.DM.08G001620(a), Soltu.DM.08G001550(b), Soltu.DM.08G001570(c), Soltu.DM.08G001580(d), Soltu.DM.08G001540(e)	02284259..2280916(a), 02090102..2087326(b), 02183975..2186297(c), 02221965..2219687(d), 02066006..2062864(e) et al.	01651595..1655322(a) ,01476320..1475321(b), 01635215..1634341(c), 01435295..1434305(d), 01439227..1438385(e), 01558833..1558007(f)	01401140..1401718(a), 01412099..1414620(b) et al.	# Solyc08g006850(a), Solyc08g006860(b)
8		EBR8.1	S. habrochaites (L. hirsutum)	246	Tomato QRL for early blight (Alternaria solani)	QRL (quantitative resistance locus)																		0 - 3 Mbp
8		CBR8.1	S. tuberosum, S. berthaultii	298.334	Potato QTL for resistance to Colorado potato beetle	QRL (quantitative resistance locus)																2 - 4 Mbp	0 - 4 Mbp
8*	STG0014		S. tuberosum	218	Potato microsatellite marker in potato EST	SSR (simple sequence repeat)	BQ121319, NCBI					STG0014	1							not annotated	Soltu.DM.08G001900	02586734..2580457	01958731..1952018	01236358.. 1239857	Solyc08g006640
8	CT241		S. lycopersicum	19,32	Tomato EST marker, on tomato IL8-1 and IL8-1-1, South of IL8-1-5	EST (expressed sequence tag)	AA824957, NCBI	CT241	0											PGSC0003DMG400026313	Soltu.DM.08G002050	02762245..2761989	02136732..2136476	01099169..1099431	Solyc08g006487
8	GP316		S. tuberosum	8	Potato STS marker	STS (sequence-tagged-site)	CG783243, NCBI											GP316-a	60.004	not annotated	Soltu.DM.08G002170	02833543..2833034	02212163..2211654	01036333..1036842	Solyc08g006420
8	solcap_snp_sl_19783		S. lycopersicum	391	Tomato SNP marker, associated with tomato fruit weight	SNP (single nucleotide polymorphism)	SGN													# PGSC0003DMG401009543	# Soltu.DM.08G002460	03138818..3138717	02513016..2512915	00902155..902255	Solyc08g006180
8	solcap_snp_sl_19780		S. lycopersicum	391	Tomato SNP marker, associated with tomato fruit weight	SNP (single nucleotide polymorphism)	SGN													# PGSC0003DMG401009543	# Soltu.DM.08G002460	03139618..3139518	02513816..2513716	00901354..901454	Solyc08g006170
8	CT156		S. lycopersicum	19	Tomato EST marker	EST (expressed sequence tag)	CT156, SGN	CT156B	72.7											PGSC0003DMG400014855(a), PGSC0003DMG400029561(b), not annotated(c)	Soltu.DM.08G002770(a), Soltu.DM.08G018700(b), Soltu.DM.08G018720(c)	03343151..3343293(a), 47464205..47464345(b), 47474147..47474287(c)	02639811..2639953(a), 45036749..45036889(b), 45046689..45046829(c)	00814042..813901(a), 56472153..56472293(b)	Solyc08g006040(a), Solyc08g074240(b)
8	St_At4g31130		S. tuberosum	212	Potato ortholog of Sl_At4g31130 (unknown function)	COS2 (conserved orthologous sequence)	At4g31130, TAIR									St_At4g31130	6			PGSC0003DMG400014853	Soltu.DM.08G002810(a), Soltu.DM.08G018880(b)	03385398..3385745(a), 47677237..47677572(b)	02679400..2684500	00780110..778767(a), 56627451..56627989(b)	Solyc08g006000(a), Solyc08g074400(b)
8	solcap_snp_c2_34103		S. tuberosum	356	Potato SNP marker, associated with potato QTL for resistance to common scab (Streptomyces scabies)	SNP (single nucleotide polymorphism)	Spud DB, http://solcap.msu.edu/potato													PGSC0003DMG400017843	Soltu.DM.08G004020	05156455..5156355	04235787..4235687	00076107..76207	Solyc08g005090
8		CSR8.1	S. tuberosum	356	Potato QTL for resistance to common scab (Streptomyces scabies)	QRL (quantitative resistance locus)																~ 3 - 7 Mbp	~ 2 - 6 Mbp
8	At1C12 (AT2G36530)		A. thaliana	52,55	Arabidopsis EST marker (Enolase, EC 4.2.1.11)	EST (expressed sequence tag)	N96942, NCBI; AT2G36530, TAIR									At1C12	8.001					no matching position	no matching position	no matching position
8	S1b9		S. tuberosum	52,55	Potato EST marker (Ribosomal protein L11)	EST (expressed sequence tag)	AJ489108, NCBI									S1b9-d	8.002					no matching position (chr10)	no matching position (chr10)	no matching position
8	S1c10 (Osm-8b)		S. tuberosum	52,55	Potato EST marker (osmotin-like)	EST (expressed sequence tag)	AJ489109, NCBI									S1c10	8.004					no matching position(chr11)	no matching position(chr11)	no matching position(chr11)
8	DMG400005778		S. tuberosum	253	NADPH-dependent thioredoxin reductase B, gene with differential SNP allele frequency between pairs of potato genotype pools with differential tuber yield, SNP causing amino acid change, candidate gene for potato tuber yield QTL	Gene	Spud DB, SGN													PGSC0003DMG400005778	Soltu.DM.08G004390	05684916..5688142	04838790..4842020	02526316..2529540	Solyc08g008020
8	CP112		S. tuberosum	6,7,8,52,55	Potato EST marker (Plasma membrane intrinsic protein WC1A,B,C)	EST (expressed sequence tag)	AJ487323, NCBI									CP112-d	8.003			PGSC0003DMG400005780	Soltu.DM.08G004420(a), Soltu.DM.08G027920(b)	05708246..5706739(a), 57302111..57300692(b),	04860560..4864630	02551012..2549128(a), 62384955..62383585(b),	Solyc08g008045(a), Solyc08g081190(b)
8*	CD40		S. lycopersicum	19,246,310,314	Tomato EST marker, flanking tomato QRL EBR8.1, proximal to tomato QTL for fruit soluble solids (Brix) and maturity		AA824669, NCBI	CD40	6											PGSC0003DMG400005847	Soltu.DM.08G004860	06152115..6152951	05311904..5312156	02861222..2861585	Solyc08g008460
8	solcap_snp_c2_26919		S. tuberosum	253	Potato SNP marker, differential SNP allele frequency between pairs of potato genotype pools with differential tuber yield	SNP (single nucleotide polymorphism)	Spud DB, http://solcap.msu.edu/potato													PGSC0003DMG400005804	Soltu.DM.08G005010	06290144..6290044	05449099..5449120	03103598..3103698	Solyc08g013710
8	DMG400005856		S. tuberosum	253	Transcription factor, gene with differential SNP allele frequency between pairs of potato genotype pools with differential tuber yield, SNPs causing amino acid changes, candidate gene for potato tuber yield QTL	Gene	Spud DB, SGN													PGSC0003DMG400005856	Soltu.DM.08G005020	06304368..6302969	05461990..5463400	03090210..3091292	Solyc08g013700
8	PPA1		S. tuberosum	2,59,145,146,196	Soluble inorganic pyrophosphatase (EC 3.6.1.1), functional candidate gene for potato tuber quality QTL, linked to potato QTL for tuber sugar content	Gene	Z36894, NCBI											Ppa1-c		PGSC0003DMG400005858	Soltu.DM.08G005040(a), Soltu.DM.08G030280(b)	06319463..6318560(b), 59169273..59170344(a)	05479020..5480100	03071682..3072579(a), 63980201..63981086(b)	Solyc08g013680(a), Solyc08g083370(b)
8	psaD		S. tuberosum	294,341,385	Photosystem I reaction center subunit, in potato differential expression between quantitative late blight resistant and susceptible genotype pools, expression down regulated upon infection with P. infestans, functional candidate gene for late blight QRL, associated with potato QTL for plant maturity and resistance to late blight (MCR).	Gene	Spud DB, SGN													PGSC0003DMG400005805	Soltu.DM.08G005050	06321560..6322523	05482190..5483150	03070029..3068875	Solyc08g013670
8		pTY8.1 (yi-g)	S. tuberosum	18,253	Potato QTL for tuber yield	QTL for tuber quality																1 - 8 Mbp	1 - 8 Mbp
8		tFY8.1 (ydt8.1)	S. lycopersicum, S. peruvianum, S. pennellii	311,324	Tomato QTL for total fruit yield	QTL (quantitative trait locus)																		1 - 7 Mbp
8		tFW8.1	S. lycopersicum	391	Tomato QTL for fruit weight	QTL (quantitative trait locus)																		0 - 3 Mbp
8		tSS8.1 (ssc8.1, brx8.1/PM)	S. lycopersicum, S. pimpinellifolium	310.321	Tomato QTL for soluble solids	QTL (quantitative trait locus)																		0 - 3 Mbp
8		tM8.1 (mat8.1)	S. lycopersicum, S. parviflorum	314	Tomato QTL for maturity	QTL (quantitative trait locus)																		0 - 3 Mbp
8		pM8.1	S. tuberosum, S. berthaultii	3,294	Potato QTL for plant maturity	QTL (quantitative trait locus)																2 - 12 Mbp	1 - 12 Mbp
8		pLBR8.1	S. tuberosum	294	Potato QTL for maturity corrected resistance to late blight (MCR)	QRL (quantitative resistance locus)																~ 6 - 9 Mbp	~ 5 - 8 Mbp
8		Ns	S. andigenum	62.249	Potato gene for resistance to Potato Virus S (PVS)	R gene																7 - 12 Mbp	6 - 11 Mbp
8	MDH		S. tuberosum	2	Malate dehydrogenase (EC 1.1.1.39), TCA cycle, functional candidate gene for potato tuber quality QTL	Gene	Z23023, NCBI													not annotated	Soltu.DM.08G005300	06642384..6617169	05792000..5793000	03244031..3220563	Solyc08g013860
8	GP293-b		S. tuberosum	18	Potato STS marker, proximal to potato QTL for tuber yield	STS (sequence-tagged-site)	CG783223, NCBI													intergenic	intergenic	06713955..6713923	05890954..5890922	no matching position (chr02)
8	GP255		S. tuberosum	7,8,18	Potato STS marker, proximal to potato QTL for tuber yield	STS (sequence-tagged-site)	CG783188, NCBI											GP255-b	11			no matching position	no matching position	no matching position
8	GP170		S. tuberosum	4,6,7,8	Potato STS marker	STS (sequence-tagged-site)	CG783101 & CG783102, NCBI											GP170	18.002	PGSC0003DMG400020996	Soltu.DM.08G005380	06846854..6845583	06023300..6029800	03415426..3415396	Solyc08g013980
8*	Lox (Plox1)		S. tuberosum	8,9,52,55,59,142,294	9-Lipoxygenase 1, functional in jasmonate pathway, functional candidate gene for late blight QRL, associated with potato late blight QRL (MCR, rAUDPC)	Gene	AF019613, X95513, X79107, NCBI													PGSC0003DMG400020999	Soltu.DM.08G005480(a), Soltu.DM.08G005440(b), Soltu.DM.08G005470(c)	07038512..7037554(a), 6944245..6943290(b), 6993068..6992140(c) et al.	06045340..6050080	03437085..3436249(a), 37727370..37726618(b)	Solyc08g014000(a), Solyc08g029000(b)
8	SC811		S. tuberosum	62,249	Potato SCAR marker, distal to potato R gene Ns	STS (sequence-tagged-site)	DQ415915, NCBI													PGSC0003DMG400014614	Soltu.DM.08G005490	07080553..7081124	06276039..6276539 06276420..6276391	03531035..3531563	Solyc08g014010
8	GP245		S. tuberosum	7,8	Potato STS marker (similar to ethylene-responsive protein (ER33))	STS (sequence-tagged-site)	CG783178, NCBI											GP245	18.001	PGSC0003DMG400014621	Soltu.DM.08G005640	07302569..7303464	06498200..6502410	03700145..3701011	Solyc08g014120
8	DMG400016053		S. tuberosum	253	IQ-domain 13, gene with differential SNP allele frequency between pairs of potato genotype pools with differential tuber yield, SNPs causing amino acid changes, candidate gene for potato tuber yield QTL	Gene	Spud DB, SGN													PGSC0003DMG400016053	Soltu.DM.08G005810	07918208..7923494	07262900..7268200	03988811..3993873	Solyc08g014280
8*	solcap_snp_c2_52857		S. tuberosum	253	Potato SNP marker, differential SNP allele frequency between pairs of potato genotype pools with differential tuber yield	SNP (single nucleotide polymorphism)	Spud DB, http://solcap.msu.edu/potato													PGSC0003DMG400023171	Soltu.DM.08G005960	08097046..8096946	07445482..7445503	04094115..4094015	Solyc08g014340
8*	CT187		S. lycopersicum	19	Tomato EST marker	EST (expressed sequence tag)	CT187, SGN	CT187	12.6											PGSC0003DMG400013714	Soltu.DM.08G006390	09129806..9126485	08451599..8448604	06103865..6100868	Solyc08g015860
8	GP84		S. tuberosum	1,6,7,8,13,48,52	Potato STS marker (Retrotransposon like)	STS (sequence-tagged-site)	AJ487379, NCBI									GP84-a	25.002	GP84-a	34	intergenic	intergenic(a,b)	09947496..9946686(a), 09994223..9993826(b)	39094372..39095079	35022175..35021368(a), 50519431..50518627(b), 09179303..9178862(c)	intergenic(a,b,c)
8	CT153		S. lycopersicum	19,311	Tomato EST marker, proximal to tomato QTL tFY8.1 for total fruit yield	EST (expressed sequence tag)	AA824867, NCBI	CT153	12.6													no sequence homology	no sequence homology	07770168..7769831	not annotated
8*	STM0024		S. tuberosum	3,16,218	Potato microsatellite marker, linked to potato QTL for plant maturity	SSR (simple sequence repeat)	Ref. 16					STM0024	8							PGSC0003DMG400037655	Soltu.DM.08G007020	11917282..11913934	11494654..11494635	09593205..9596439(a), 05569832..5572625(b)	Solyc08g016799(a), not annotated(b)
8*	P8c6		S. tuberosum	52,55	Potato EST marker (Ornithine-oxo-acid transaminase, EC2.6.1.13)	EST (expressed sequence tag)	AJ487448, NCBI									P8c6-a	10.002			PGSC0003DMG400029872	Soltu.DM.08G007450	14045581..14043799	13632300..13625900	12388654..12396582	Solyc08g048450
8*	P1a10		S. tuberosum	52,55	Potato EST marker (bZIP DNA binding protein, opaque 2 homolog)	EST (expressed sequence tag)	AJ487392, NCBI									P1a10	10.001			not annotated	Soltu.DM.08G008380	19713679..19708991	30367010..30362410	32234405..32243451	Solyc08g022080
8*	solcap_snp_c2_19428		S. tuberosum	253	Potato SNP marker, differential SNP allele frequency between pairs of potato genotype pools with differential tuber yield	SNP (single nucleotide polymorphism)	Spud DB, http://solcap.msu.edu/potato													PGSC0003DMG400002290	Soltu.DM.08G008520	20342625..20342725	29757423..29757444	27645199..27645299	Solyc08g023440
8*	INV-cw-8/1		S. tuberosum	235	Cell wall invertase (EC3.2.1.26), sucrose metabolism, functional candidate gene for potato tuber reducing sugar content QTL	Gene	Spud DB													PGSC0003DMG400027925(a), not annotated(b)	Soltu.DM.08G008790(a), Soltu.DM.08G008810(b)	22040651..22039791(a), 22117348..22116489(b)	27921320..27925690(a), 27853426..27854512(b)	16662997..16662691	not annotated
8	SPS-8		S. tuberosum	235	Sucrose phosphate synthase (EC2.4.1.14), sucrose metabolism, functional candidate gene for potato tuber reducing sugar content QTL	Gene	JQ086765, NCBI													PGSC0003DMG400029892	Soltu.DM.08G010240	30396631..30392999	20206590..20210220	24078234..24081832	Solyc08g042000
8*	TG228		S. lycopersicum	19	Tomato STS marker	STS (sequence-tagged-site)	TG228, SGN	TG228	14.2											PGSC0003DMG400029899	Soltu.DM.08G010250	30428574..30428065	20171267..20171776	24017060..24017583	Solyc08g042010
8*	Potlx3		S. tuberosum	294,385	9-Lipoxygenase, functional in jasmonate pathway, in potato differential expression between quantitative late blight resistant and susceptible genotype pools, expression up regulated upon infection with P. infestans, functional candidate gene for late blight QRL, associated with potato QRL for late blight (rAUDPC) and QTL for plant maturity	Gene	U60202, NCBI													PGSC0003DMG400010859	Soltu.DM.08G010990	32765373..32763421	17827200..17831390	37730451..37726468	Solyc08g029000
8		pM8.2	S.tuberosum	3,294	Potato QTL for plant maturity	QTL (quantitative trait locus)																(~ 30 - 48 Mbp)	(~ 16 - 46 Mbp)
8*	CP16		S. tuberosum	1,6,7,8,62	Potato EST marker, proximal to potato R gene Ns	EST (expressed sequence tag)	CF802483, NCBI											CP16	19	PGSC0003DMG400032780	Soltu.DM.08G011270	33943916..33944421	16652250..16654080	42847401..42847901	Solyc08g059700
8*	CT47		S. lycopersicum	19,314	Tomato EST marker, distal to tomato QTL for fruit total yield (yld8.1)	EST (expressed sequence tag)	CT47, SGN	CT47	16											PGSC0003DMG400012991	Soltu.DM.08G011800	36020156..36019814	32474316..32473974	46621265..46621609	Solyc08g061320
8*	TG45		S. lycopersicum	6,7,8,16,19,206,218	Tomato STS marker, distal to potato late blight QRL Pi-VIII	STS (sequence-tagged-site)	TG45, SGN	TG45	16	TG45	7.8	TG45	14					TG45	22.002	not annotated	Soltu.DM.08G012140	36962424..36961949	33415941..33416414	47384743..47384261	Solyc08g061650
8*	P10a9		S. tuberosum	52,55	Potato EST marker (Small heat shock protein, class II, HSP)	EST (expressed sequence tag)	AJ487383, NCBI									P10a9	11			PGSC0003DMG400008187	Soltu.DM.08G012670(a), Soltu.DM.08G012580(b)	38098118..38098516(a), 37914090..37913716(b)	34544810..34545660	49215067..49214647(a), 49018884..49018515(b)	not annotated(a), Solyc08g062340
8	GP74		S. tuberosum	1,6,7,8	Potato STS marker	STS (sequence-tagged-site)	CG783254, NCBI											GP74-b	44.001	not annotated	Soltu.DM.08G012930	38536034..38535291	34982070..34982813	49991524..49990787	Solyc08g062770
8	StI005		S. tuberosum	185,218	Potato microsatellite marker in potato EST	SSR (simple sequence repeat)	BE340719, NCBI					STI0005b	17	STI005b	7					not annotated(a,b)	Soltu.DM.08G017920(a), Soltu.DM.08G013210(b)	46540424..46539982(a), 39044912..39044642(b)	43999944..43999532(a), 35502766..35502586(b)	no matching position
8*	CT92		S. lycopersicum	19,32,310,311,313,321	Tomato EST marker, on tomato IL8-1, South border of IL8-1-1, flanking tomato QTL for maturity, linked to QTL for fruit soluble solids (Brix) and fruit weight	EST (expressed sequence tag)	CT92, SGN	CT92	16.9											PGSC0003DMG400029941	Soltu.DM.08G013440	39544452..39544912	36106383..36106843	51326508..51326950	Solyc08g065320
8	GP189		S. tuberosum	6,7,8	Potato STS marker	STS (sequence-tagged-site)	CG783119 & CG783118, NCBI											GP189	22.001	PGSC0003DMG400029945	Soltu.DM.08G013540	39673873..39672294	36226500..36242500	51386847..51385225	Solyc08g065360
8	St_At2g25950		S. tuberosum	212	Potato ortholog of Sl_At2g25950	COS2 (conserved orthologous sequence)	At2g25950, TAIR									St_At2g25950	12			PGSC0003DMG400002199	Soltu.DM.08G013680	40168910..40163627	36767800..36776200	51941796..51941674	Solyc08g065640
8	CT228		S. lycopersicum	19,32	Tomato EST marker, on tomato IL8-1, South of IL8-1-1, North of IL8-2 and IL8-2-1, flanking tomato QTL for maturity, linked to QTL for fruit soluble solids (Brix) and fruit weight	EST (expressed sequence tag)	CT228, SGN	CT228	18.2											PGSC0003DMG400013828	Soltu.DM.08G013810	40334270..40334850	36918009..36918589	51845048..51845651	Solyc08g065610
8	TG72		S. lycopersicum	19,149	Tomato STS marker, linked to tomato QRL lb8a	STS (sequence-tagged-site)	TG72, SGN	TG72	22	TG72	9.1									PGSC0003DMG400013825	Soltu.DM.08G013990	40598976..40599335	37187300..37189120	52279609..52280099	Solyc08g065840
8		tSS8.2 (brx8.1/PV, sugs8.1/PV)	S. lycopersicum, S. peruvianum	311,321	Tomato QTL for fruit soluble solids (Brix) and total sugar content	QTL (quantitative trait locus)																		~ 49 - 53 Mbp
8		pTSC8.1 (Sug8b)	S. tuberosum	59,196	Potato QTL for tuber sugar content	QTL (quantitative trait locus)																39 - 48 Mbp	35 - 45 Mbp
8		tLBR8.1 (lb8a)	S. lycopersicum, S. habrochaites (L. hirsutum)	149	Tomato QTL for resistance to late blight	QRL (quantitative resistance locus)																		51 - 56 Mbp
8*	GP171		S. tuberosum	6,7,8,59,196	Potato STS marker, associated with potato tuber chip color (tuber sugar content)	STS (sequence-tagged-site)	CG783102, CG783101, NCBI											GP171	25.002	not annotated	Soltu.DM.08G014170	40925162..40925560	37508280..37508678	52557364.. 52557757	Solyc08g066010
8	StI048		S. tuberosum	185	Potato microsatellite marker	SSR (simple sequence repeat)	TC95585, TGI													PGSC0003DMG400025456	Soltu.DM.08G014250	40998969..40996605	37582460..37580090	52617891..52615638	Solyc08g066070
8	P1c12		S. tuberosum	52,55	Potato EST marker (ATP dependent RNA helicase like, splicing factor)	EST (expressed sequence tag)	AJ487396, NCBI									P1c12	24					no matching position (chr01)	no matching position (chr01)	no matching position (chr01)
8	CT77		S. lycopersicum	19,32	Tomato EST marker, on tomato IL8-1, North border of IL8-2 and IL8-2-1	EST (expressed sequence tag)	CT77, SGN	CT77	20.1											PGSC0003DMG400004483	Soltu.DM.08G014690	41639453..41635883	38290580..38287010	53170508..53167089	Solyc08g066440
8*	GP126		S. tuberosum	6,7,8	Potato STS marker	STS (sequence-tagged-site)	CG783086, NCBI											GP126	25.001	PGSC0003DMG400002233	Soltu.DM.08G014920	42124210..42123484	38874700..38881600	53438421..53437707	Solyc08g066600
8	GP85		S. tuberosum	1,6,7,8,37,42	Potato STS marker	STS (sequence-tagged-site)	CG783260, NCBI											GP85-b	28			no matching position (chr12)	no matching position (chr12)	no matching position (chr05)
8	TG41		S. lycopersicum	19,185,218,242,298	Tomato STS marker, on tomato IL8-1,flanking potato QTL for resistance to Colorado beetle	STS (sequence-tagged-site)	TG41, SGN	TG41	23.9	TG41	11.1	TG41	22	TG41	14					PGSC0003DMG400009605	Soltu.DM.08G015380	42827351..42826789	39690850..39687630	53832322..53831752	Solyc08g066850 & Solyc08g066860
8	CT152		S. lycopersicum	19	Tomato EST marker	EST (expressed sequence tag)	AA824866, NCBI	CT152	23.9											PGSC0003DMG400009606	Soltu.DM.08G015390	42832246..42832045	39693722..39693521	53836776..53836575	Solyc08g066870
8	GP255		S. tuberosum	7,8	Potato STS marker	STS (sequence-tagged-site)	CG783188, NCBI											GP255-g	31.002	not annotated	Soltu.DM.08G015440	42966216..42966349	39911440..39911701	53929474..53929650	Solyc08g066950
8*	Cyt-c red 14kD		S. tuberosum	8	Cytochrome-c reductase EC 1.10.2.2., 14 kD subunit	Gene	X79276, NCBI											Cyt-c red 14kD-a	31.001	PGSC0003DMG400029087	Soltu.DM.08G015490	43047128..43053550	39993000..39999400	54005798..54010830	Solyc08g067020
8	DMG400023146		S. tuberosum	253	Arginine N-methyltransferase family protein, gene with differential SNP allele frequency between pairs of potato genotype pools with differential tuber yield, SNP causing amino acid change, candidate gene for potato tuber yield QTL	Gene	Spud DB, SGN													PGSC0003DMG400023146	Soltu.DM.08G015540	43121274..43115263	40057600..40063700	54069007..54062288	Solyc08g067050
8	solcap_snp_c2_47468		S.tuberosum	247	Potato SNP marker, linked to potato QRL RSe-VIIIa	SNP (single nucleotide polymorphism)	Spud DB, http://solcap.msu.edu/potato													intergenic	intergenic	43146815..43146915	40097302..40097323	54094134..54094203	Solyc08g067070
8*	TG349		S. lycopersicum	19,242,309,310,313,314	Tomato STS marker, on tomato IL8-1 and IL8-2, linked to tomato QTL for maturity, fruit weight (mass) and yield	STS (sequence-tagged-site)	TG349, SGN	TG349	30.3											PGSC0003DMG400033616	Soltu.DM.08G016710	44932192..44932922	42302206..42303008	54892017..54892819	Solyc08g067770
8	STM3015		S. tuberosum	3,16,206	Potato microsatellite marker, linked with potato QTL for resistance to late blight and plant maturity	SSR (simple sequence repeat)	Ref. 3,16,206													intergenic	intergenic	45515508..45515485	42884759..42884736	no matching position
8	St_At5g11490		S. tuberosum	212	Potato ortholog of Sl_At5g11490 (adaptin family protein)	COS2 (conserved orthologous sequence)	At5g11490, TAIR									St_At5g11490	25.003			PGSC0003DMG400014497	Soltu.DM.08G017340	45724844..45739453	43101100..43117300	55412425..55427362	Solyc08g068210
8	St_At5g25630		S. tuberosum	212	Potato ortholog of Sl_At5g25630 (pentatricopeptide (PPR) repeat-containing protein)	COS2 (conserved orthologous sequence)	At5g25630, TAIR									St_At5g25630	25.004			PGSC0003DMG400014513	Soltu.DM.08G017360	45746563..45743165	43120400..43126200	55434621..55431280	Solyc08g068230
8	TG513		S. lycopersicum	19	Tomato STS marker	STS (sequence-tagged-site)	TG513, SGN	TG513	33.2											PGSC0003DMG400041272	Soltu.DM.08G017370	45763319..45762402	43140628..43139711	55446318..55445467	Solyc08g068240
8	TG16		S. lycopersicum	6,7,8,19,149,185,218,242	Tomato STS marker, on tomato IL8-1 and IL8-2, linked with tomato QRL lb8a	STS (sequence-tagged-site)	TG16, SGN	TG16A	34	TG16A	17	TG16	22	TG16	16			TG16	37	PGSC0003DMG400010836	Soltu.DM.08G017460	45889912..45889561	43335068..43335342	55511460..55510930	Solyc08g068310
8	TG481		S. lycopersicum	19	Tomato STS marker	STS (sequence-tagged-site)	TG481, SGN	TG481	34.1											# PGSC0003DMG400010842 & PGSC0003DMG400010841	# Soltu.DM.08G017500 & Soltu.DM.08G017490	45923288..45921730	43368720..43367162	55542572..55541107	Solyc08g068340
8	solcap_snp_c2_18943		S. tuberosum	253	Potato SNP marker, differential SNP allele frequency between pairs of potato genotype pools with differential tuber yield	SNP (single nucleotide polymorphism)	Spud DB, http://solcap.msu.edu/potato													# PGSC0003DMG400010842	# Soltu.DM.08G017500	45923646..45923746	43369118..43369139	55542931..55543031	Solyc08g068350
8	AGPaseS		S. tuberosum	2,7,8,59	ADP-glucose pyrophosphorylase S, large subunit (agps2, EC2.7.7.27)), starch metabolism, functional candidate gene for tuber starch and sugar content QTL	Gene	X61187, NCBI											AGPaseS-b	42.002			no matching position	no matching position	no matching position
8*	GP130		S. tuberosum	6,7,8,19,218	Potato STS marker	STS (sequence-tagged-site)	CG783087 & CG783088, NCBI	GP130	34.9	GP130	17	GP130	29					GP130	42.001	PGSC0003DMG400029048	Soltu.DM.08G017850	46441058..46442011	43897400..43905300	55812070..55813011	Solyc08g068580
8	TG307		S. lycopersicum	19,271	Tomato STS marker, flanking tomato QRL Cm-qtl	STS (sequence-tagged-site)	TG307, SGN	TG307	35.7											PGSC0003DMG402029578	Soltu.DM.08G018360	47182906..47183181	44749192..44749467	56177921..56178115	Solyc08g069000
8	S2h7		S. tuberosum	52,55,212	Potato EST marker (Aminolevulinate dehydratase, EC 4.2.1.24, ALADH)	EST (expressed sequence tag)	AJ489150, NCBI									S2h7	29			PGSC0003DMG400029545	Soltu.DM.08G018400	47221798..47228182	44788700..44800800	56209571..56215698	Solyc08g069030
8	CP53		S. tuberosum	1,6,7,8,9,19,51	Potato EST marker (Ribosomal protein S6, RPS6A), linked to potato R gene Rpi-blb1	EST (expressed sequence tag)	CF802495, NCBI											CP53	49	PGSC0003DMG400029561	Soltu.DM.08G018700	47464313..47464577	45036855..45037121	56472261..56472508	Solyc08g074240
8	BA73e8T3		S.tuberosum.	53.345	T3 end of potato BAC containing resistance gene like (RGL) sequences, positional candidate locus for late blight QRL	STS (sequence-tagged-site)	CG783068, NCBI									BA73e8	32.001			PGSC0003DMG400029592	Soltu.DM.08G018800	47556240..47555909	45125000..45132000	56493114..56492767	Solyc08g074280
8	GP217		S. tuberosum	6,7,8	Potato STS marker	STS (sequence-tagged-site)	CG783158, NCBI											GP217	44.002	not annotated	Soltu.DM.08G018860	47651222..47650351	45223374..45224244	56606681..56605801	Solyc08g074370
8*	StI027		S. tuberosum	185,206,217,218	Potato microsatellite marker, linked with potato QRL Pi-VIII and RSe-VIIIa	SSR (simple sequence repeat)	Ref. 185					STI0027	24	StI027	26					PGSC0003DMG400029566	Soltu.DM.08G018910	47709727..47709746	45284120..45288820	56654139..56654220	Solyc08g074420
8	DMG400045585		S.tuberosum	253	Replication protein A1, gene with differential SNP allele frequency between pairs of potato genotype pools with differential tuber yield, SNPs causing amino acid changes, candidate gene for potato tuber yield QTL	Gene	Spud DB, SGN													PGSC0003DMG400045585	not annotated	47752771..47755016	45326970..45329230	no matching position
8	GP36		S. tuberosum	1,6,7,8,13,52	Potato STS marker	STS (sequence-tagged-site)	AJ492254 & AJ492253, NCBI									GP36-a	35.001	GP36-a	43.001	intergenic	Soltu.DM.08G018980	47793931..47792179	45367005..45367517	56732576..56730868	Solyc08g074510
8	TG302		S. lycopersicum	19,246,309,310	Tomato STS marker, flanking tomato QRL EBR8.2 and QTL for maturity, linked to tomato QTL for fruit weight (mass)	STS (sequence-tagged-site)	TG302, SGN	TG302	36.4											not annotated	Soltu.DM.08G019010	47836240..47836936	45411358..45412054	56766373..56767051	Solyc08g074550
8	TG624		S. lycopersicum	19,32	Tomato STS marker, South border of tomato IL8-1, on IL8-2 and IL8-2-1	STS (sequence-tagged-site)	TG624, SGN	TG624	36.4											PGSC0003DMG400029573	Soltu.DM.08G019040	47874088..47873619	45450420..45449951	56796105..56795592	not annotated
8	GP92		S. tuberosum	1,6,7,8,13,52,59	Potato STS marker, linked to potato QTL for tuber sugar content (Sug8b)	STS (sequence-tagged-site)	AJ487382 & AJ487464, NCBI									GP92	35.002	GP92	43.002	not annotated	Soltu.DM.08G019060	47888669..47887809	45465002..45464142	56810314..56809450	Solyc08g074600
8	STM1057		S. tuberosum	3,16,206,218	Potato microsatellite marker in polyphenol oxidase gene, linked with potato QTL for late blight resistance, plant maturity and vigor	SSR (simple sequence repeat)	M95197, NCBI					STM1057	20					STM1057	43.003	# PGSC0003DMG400029575	# Soltu.DM.08G019140	48052601..48054546	45630870..45632820	56858986..56860904(a), 56869399..56871348(b)	# Solyc08g074620(a), Solyc08g074630(b)
8	Ppo (POTPOLOXA, POTPOLOXB)		S.tuberosum	19,52,212	Polyphenol-oxidase, pathogenesis related, functional candidate gene for QRL	Gene (defense-related)	M95196, M95197, NCBI													# PGSC0003DMG400029575	# Soltu.DM.08G019140	48052622..48054529	45630870..45632820	56858999..56860890(a), 56869418..56871330(b)	# Solyc08g074620(a), Solyc08g074630(b)
8	CT287		S. lycopersicum	206,212	Tomato EST marker, linked to potato late blight QRL Pi-VIII	EST (expressed sequence tag)	CT287, SGN													# PGSC0003DMG400029575(a), PGSC0003DMG400018916(b)	# Soltu.DM.08G019140(a), Soltu.DM.08G019310(b)	48053791..48054227(a), 48264609..48264193(b)	45632062..45632498(a), 45874012..45873596(b)	56860156..56860596(a), 56870581..56871016(b)	# Solyc08g074620(a), Solyc08g074630(b)
8	DMG400018917		S.tuberosum	253	Polyphenol oxidase A, chloroplastic, gene with differential SNP allele frequency between pairs of potato genotype pools with differential tuber yield, SNP causing amino acid change, candidate gene for potato tuber yield QTL	Gene	Spud DB, SGN													PGSC0003DMG400018917	Soltu.DM.08G019300	48261430..48259443	45868850..45870840	56944628..56942690 et al.	Solyc08g074680
8	Ppo (POT32)		S.tuberosum	19,52,212	Polyphenol-oxidase, pathogenesis related, expression in potato up regulated upon infection with P. infestans, functional candidate gene for QRL	Gene	U22921, NCBI													PGSC0003DMG400018916	Soltu.DM.08G019310	48265822..48263879	45873240..45875240	56950595..56948680 et al.	Solyc08g074682
8	Ppo (POT33)		S.tuberosum	19,52,212,219	Polyphenol-oxidase, pathogenesis related, functional candidate gene for QRL, associated with potato tuber yield	Gene	U22922, NCBI	PPO3	37.4	PPOIII	23.5					Ppo	35.003			PGSC0003DMG400018914	Soltu.DM.08G019330	48280845..48278895	45888400..45890290	56955241..56953280	Solyc08g074683
8	DMG400020811		S.tuberosum	253	Rop guanine nucleotide exchange factor, chloroplastic, gene with differential SNP allele frequency between pairs of potato genotype pools with differential tuber yield, SNP causing amino acid change, candidate gene for potato tuber yield QTL	Gene	Spud DB, SGN													PGSC0003DMG400020811	Soltu.DM.08G019990	49181420..49178806	46805400..46812300	57382972..57380332	Solyc08g075120
8	CYP71D11		S.tuberosum	294,341,385	Cytochrome P450 71D11, in potato differential expression between quantitative late blight resistant and susceptible genotype pools, expression up regulated upon infection with P. infestans, functional candidate gene for late blight QRL, associated with potato late blight QRL (MCR, rAUDPC)	Gene	Spud DB													PGSC0003DMG400020809	Soltu.DM.08G020030	49254220..49251914	46878950..46881260	57423764..57421730	Solyc08g150142
8*	CT69		S. lycopersicum	19,32	Tomato EST marker, South of tomato IL8-1, on IL8-2 and IL8-2-1	EST (expressed sequence tag)	CT69, SGN	CT69	41.1											PGSC0003DMG400001963	Soltu.DM.08G020240	49587186..49588442	47207001..47208257	57626729..57627843	Solyc08g075380
8	X08_56902554		S. lycopersicum	377	Tomato SNP marker, flanking tomato QTL for fruit weight (tFW8.2)	SNP (single nucleotide polymorphism)	Ref. 377													PGSC0003DMG401007615(a), not annotated(b)	Soltu.DM.08G020450(a), Soltu.DM.08G020930(b)	49864302..49864949(a), 50400992..50401637(b)	47516933..47517581(a), 47875298..47874648(b)	57849174..57849144	Solyc08g075570
8		pTY8.2	S.tuberosum	219,253	Potato QTL for tuber yield	QTL (quantitative trait locus)																43 - 49 Mbp	40 - 47 Mbp
8		tFY8.2 (yld8.1)	S. lycopersicum, S. parviflorum	314	Tomato QTL for total fruit yield	QTL (quantitative trait locus)																		~ 53 - 57 Mbp
8		tFW8.2 (fw8.1, FW8a)	S. lycopersicum, S. pennellii, S. pimpinellifolium, S. peruvianum	309,311,313,337,377	Tomato QTL for fruit weight (mass)	QTL (quantitative trait locus)																		57 - 58 Mbp
8		tM8.2 (mat8.1)	S. lycopersicum, S. pimpinellifolium	310	Tomato QTL for maturity	QTL (quantitative trait locus)																		51 - 57 Mbp
8	X08_57091589		S. lycopersicum	377	Tomato SNP marker, flanking tomato QTL for fruit weight (tFW8.2)	SNP (single nucleotide polymorphism)	Ref. 377													PGSC0003DMG400030860	Soltu.DM.08G021300	50734639..50734672	48171915..48171948	58038148..58038179	Solyc08g075840
8	CD60		S. lycopersicum	19,218	Tomato EST marker	EST (expressed sequence tag)	AA824677, NCBI	CD60	50			CD60	30							PGSC0003DMG400030873	Soltu.DM.08G021310	50738430..50737430	48175706..48174706	58040902..58040720	Solyc08g075850
8	STG0027		S. tuberosum	218	Potato microsatellite marker in potato EST	SSR (simple sequence repeat)	BQ506319 , NCBI					STG0027	32									no matching position(chr01)	no matching position(chr01)	no matching position(chr01)
8	CT88		S. lycopersicum	19,51,143,206,358	Tomato EST marker, linked with potato R gene Rpi-blb1/RB, linked with potato QRL for late blight, flanking tomato QTL for fruit total yield and maturity	EST (expressed sequence tag)	CT88, SGN	CT88	47.1											PGSC0003DMG400030864	Soltu.DM.08G021470	50870759..50872045	48307010..48309310	58100418..58101706	Solyc08g075910
8	TG495		S. lycopersicum	19	Tomato STS marker	STS (sequence-tagged-site)	TG495	TG495	47.1											# PGSC0003DMG400030865	# Soltu.DM.08G021520	50917974..50918709	48357790..48358525	58152477..58153212	# Solyc08g075960
8*	TG505		S. lycopersicum	19,309	Tomato STS marker, flanking tomato QTL for fruit weight (mass)(tFW8.2)	STS (sequence-tagged-site)	TG505, SGN	TG505	50											# PGSC0003DMG400030865	# Soltu.DM.08G021520	50917974..50918703	48357790..48358519	58152477..58153206	# Solyc08g075960
8	solcap_snp_c2_28588		S.tuberosum	247	Potato SNP marker, linked to potato QRL RSe-VIIIa	SNP (single nucleotide polymorphism)	Spud DB, http://solcap.msu.edu/potato													# PGSC0003DMG400030865	# Soltu.DM.08G021520	50924425..50924325	48364181..48364202	58158378..58158277	# Solyc08g075960
8		RSe-VIIIa	S.tuberosum	217.247	Potato QTL for resistance to S. endobioticum	QRL (quantitative resistance locus)																43 - 51 Mbp	40 - 49 Mbp
8		pLBR8.2 (Pin8C, Pi-VIII)	S.tuberosum, S. sparsipilum, S. speggazzinii	206,294	Potato QTL for maturity corrected resistance to late blight (MCR)	QRL (quantitative resistance locus)																44 - 52 Mbp	42 - 50 Mbp
8	Rpi-blb1 (RB, Rpi-sto1, Rpi-pta1)		S. bulbocastanum, S. stoloniferum, S. papita	9,51,143,144,190,252,358	Potato gene for resistance to P. infestans (late blight) (CC-NB-LRR type)	R gene	AY426259, AY303171, AY303170, EU884421, EU884422, NCBI													PGSC0003DMG400017060(a), PGSC0003DMG400009307(b), PGSC0003DMG400030855(c), PGSC0003DMG400030856(d), PGSC0003DMG400019803(d) et al.	Soltu.DM.08G021630 et al.	51052051..51049511 et al.	48528523..48526444(a), 48554510..48552320(b), 48132773..48134925(c), 48139575..48141675(d), 47731572..47729557(e) et al.	57890498..57892687(a), 57879642..57880871(b) et al.	Solyc08g075640(a), Solyc08g075630(b)
8		Cm8.1	S. peruvianum	10.271	Tomato QTL for resistance to Clavibacter michiganensis spp michiganensis	QRL (quantitative resistance locus)																		56 - 60 Mbp
8	Solyc08g076140		S. lycopersicum	337	Tomato candidate gene (Phosphomevalonate kinase) for tomato QTL for fruit weight (tFW8.2), associated with tomato fruit weight	Gene	Solyc08g076140, SGN													PGSC0003DMG400009321	Soltu.DM.08G021890	51266655..51271387	48713792..48718524	58282193..58287621	Solyc08g076140
8	CT64		S. lycopersicum	19	Tomato EST marker	EST (expressed sequence tag)	CT64, SGN	CT64	48.5											PGSC0003DMG401014804	Soltu.DM.08G022220	51621617..51621189	49068200..49067772	58543813..58543579	Solyc08g076420
8	TG261		S. lycopersicum	19,185,218,271,334	Tomato STS marker, linked to tomato QTL for resistance to Clavibacter michiganensis spp michiganensis, flanking potato QTL for resistance to Colorado beetle	STS (sequence-tagged-site)	TG261, SGN	TG261	50	TG261	28.7	TG261	38	TG261	34					PGSC0003DMG401014796	Soltu.DM.08G022270	51673292..51673938	49118950..49122320	58596385..58597015	Solyc08g076470
8*	S1b8		S. tuberosum	52,55	Potato EST marker (Zinc binding protein, putative)	EST (expressed sequence tag)	AJ489107, NCBI									S1b8	44			PGSC0003DMG400017518	Soltu.DM.08G022680	52035575..52034533	49492040..49494010	58883167..58882072	Solyc08g076860
8	StI047		S. tuberosum	185	Potato microsatellite marker in potato EST	SSR (simple sequence repeat)	Ref. 185							StI047	41					# PGSC0003DMG400017535	# Soltu.DM.08G022770	52150545..52150667	49619610..49622170	58981373..58981352	# Solyc08g076930
8	solcap_snp_c2_53854		S. tuberosum	294	Potato SNP marker, associated with potato late blight QRL (rAUDPC)	SNP (single nucleotide polymorphism)	Spud DB, http://solcap.msu.edu/potato													# PGSC0003DMG400017535	# Soltu.DM.08G022770	52151209..52151109	49620488..49620467	58981894..58981794	# Solyc08g076930
8	StI022		S. tuberosum	185,218	Potato microsatellite marker in potato EST	SSR (simple sequence repeat)	BQ511964, NCBI					STI0022	45	StI022	41	StI022	48			PGSC0003DMG400024217	Soltu.DM.08G023050	52515135..52515042	50038800..50047700	59250954..59250935	Solyc08g077230
8	PGM-8		S. tuberosum	235	Phosphoglucomutase (EC5.4.2.2), sugar metabolism, functional candidate gene for potato tuber reducing sugar content QTL	Gene	Spud DB, SGN													PGSC0003DMG400024224	Soltu.DM.08G023100	52577467..52583039	50102625..50108197	59296115..59301724	Solyc08g077270
8	CP14		S. tuberosum	1,6,7,8	Potato EST marker	EST (expressed sequence tag)	CF802478, NCBI											CP14	67	PGSC0003DMG401024222	Soltu.DM.08G023160	52620443..52620659	50136300..50145800	no matching position
8	InvInh-8		S. tuberosum	235	Invertase inhibitor, sugar metabolism, functional candidate gene for potato tuber reducing sugar content QTL	Gene	Spud DB, SGN													PGSC0003DMG400001844	Soltu.DM.08G023270	52707003..52706635	50229740..50233130	59380645..59380278	Solyc08g077400
8	St_At5g47010		S. tuberosum	212	Potato ortholog of Sl_At5g47010 (protein required for nonsense-mediated mRNA decay. Involved in RNA interference)	COS2 (conserved orthologous sequence)	At5g47010, TAIR									St_At5g47010	49			PGSC0003DMG400001863	Soltu.DM.08G023290	52721182..52723364(a), 01671627..1668782(b)	50247100..50266300	59385091..59388180(a), 01678738.. 1681564(b)	Solyc08g077420(a), Solyc08g007110(b)
8	StI044		S. tuberosum	185	Potato microsatellite marker in potato EST	SSR (simple sequence repeat)	Ref. 185							StI044	44					PGSC0003DMG400001841	Soltu.DM.08G023350	52841620..52841640	50370520..50367840	59488737..59488757	Solyc08g077460
8		tSS8.3 (red-8E, ssc8.1)	S. lycopersicum, S. pennellii	197,332	Tomato QTL for soluble solids (Brix) and fruit reducing sugar content	QTL (quantitative trait locus)																		58 - 59 Mbp
8*	BMY-8/2 (BMY1)		S. tuberosum	235	Beta-amylase 1 (EC3.2.1.2), starch metabolism, functional candidate gene for potato tuber starch and sugar content QTL, associated with potato tuber sugar content and chip color	Gene	AF393847, NCBI													PGSC0003DMG400001855	Soltu.DM.08G023420	53049169..53052153	50595680..50592100	59626090..59629053	Solyc08g077530
8	I7		S. pennellii	328,335	Tomato gene for resistance to Fusarium oxysporum	R gene	KT185195, NCBI													# PGSC0003DMG400001831(a), PGSC0003DMG400001829(b), PGSC0003DMG400001832(c)	# Soltu.DM.08G023560(a), Soltu.DM.08G023600(b)	53192865..53190015(a), 53224877..53222037(b) et al.	50734578..50731730(a), 50766873..50764033(b), 50719546..50717577(c)	59747832..59750666	# Solyc08g077740
8	DMG400001829		S. tuberosum	253	Hcr2-5D, receptor-like serine/threonine-protein kinase, chloroplastic, gene with differential SNP allele frequency between pairs of potato genotype pools with differential tuber yield, SNPs causing amino acid changes, candidate gene for potato tuber yield QTL	Gene	Spud DB, SGN													# PGSC0003DMG400001829	# Soltu.DM.08G023600	53224919..53222037	50764030..50766910	59750714..59747832	# Solyc08g077740
8	STM5135		S. tuberosum	218	Potato microsatellite marker	SSR (simple sequence repeat)	Ref. 218					STM5135	34							PGSC0003DMG400001829(a), PGSC0003DMG400029572(b), intergenic(c)	Soltu.DM.08G023570(a), Soltu.DM.08G023600(b), Soltu.DM.08G023610(c), Soltu.DM.08G014260(d)	53208547..53208525(a), 53222446..53222424(b), 53237482..53237460(c), 41000784..41000762(d) et al.	50764442..50764163(a), 45426050..45426321(b), 37584277..37583995(c)	59748223..59747981	# Solyc08g077740
8	StI003		S. tuberosum	185,218	Potato microsatellite marker in potato EST	SSR (simple sequence repeat)	AW096896, NCBI					STI0003	41	StI003	44					PGSC0003DMG400026224	Soltu.DM.08G023960	53568506..53568630	51167790..51168630	60004660..60004784	Solyc08g078020
8	At2f02 (AT4G17530)		A. thaliana	52,55	Arabidopsis EST marker (RAB1B, 1C)	EST (expressed sequence tag)	AA042622, NCBI; AT4G17530, TAIR									At2f2-a	50.001			# PGSC0003DMG400026226	# Soltu.DM.08G024020	53600616..53602287	51200040..51203330	60029230..60029723	# Solyc08g078070
8	At2a12 (AT1G02130)		A. thaliana	52,55	Arabidopsis EST marker (ARA-5, GTP binding protein)	EST (expressed sequence tag)	T21132, NCBI; AT1G02130, TAIR									At2a12-a	50.002			# PGSC0003DMG400026226	# Soltu.DM.08G024020	53600616..53602287	51201411..51202530	60029230..60029723	# Solyc08g078070
8	P2b3		S. tuberosum	52,55	Potato EST marker (pentatricopeptide (PPR) repeat-containing protein)	EST (expressed sequence tag)	AJ487415, NCBI									P2b3	50.003			PGSC0003DMG400026230	Soltu.DM.08G024110	53661072..53661774	51261940..51264990	60085986..60086688	Solyc08g078150
8	DMG402026234		S. tuberosum	253	Zinc ion binding protein, chloroplastic, gene with differential SNP allele frequency between pairs of potato genotype pools with differential tuber yield, SNPs causing amino acid changes, candidate gene for potato tuber yield QTL	Gene	Spud DB, SGN													PGSC0003DMG402026234	Soltu.DM.08G024230	53757000..53762868	51366700..51372500	60173681..60178448	Solyc08g078230
8	St_At5g47390		S. tuberosum	212	Potato ortholog of Sl_At5g47390 (MYP family transcription factor)	COS2 (conserved orthologous sequence)	At5g47390, TAIR									St_At5g47390	52			# PGSC0003DMG400026241	# Soltu.DM.08G024350	53870028..53872417	51486600..51489780	60265223..60267612	# Solyc08g078340
8	STM1024		S. tuberosum	3,16,185	Potato microsatellite marker in Myb transcription factor, linked with potato QTL for late blight resistance	SSR (simple sequence repeat)	S74753, NCBI							STM1024	45			STM1024	53	# PGSC0003DMG400026241	# Soltu.DM.08G024350	53869761..53872944	51486590..51489780	60264959..60268134	# Solyc08g078340
8	TG510		S. lycopersicum	19,32,242	Tomato STS marker, North border of tomato IL8-3, on IL8-2, South of IL8-2-1, proximal to tomato QTL for fruit weight and soluble solids (Brix)	STS (sequence-tagged-site)	TG510, SGN	TG510	61.3											PGSC0003DMG400004829	Soltu.DM.08G024610	54550296..54548769	52037369..52035842	60311851..60310341	Solyc08g078380
8	Solyc08g078530		S. lycopersicum	337	Tomato candidate gene (RNA binding, Agenet domain containing protein) for tomato QTL for soluble solids content (Brix) (tSS8.4), associated with tomato soluble solids content	Gene	Solyc08g078530													PGSC0003DMG400004819	Soltu.DM.08G024770	54695305..54702022	52182933..52189650	60420175..60427540	Solyc08g078530
8*	GP40		S. tuberosum	1,6,7,8,13,19,31,52	Potato STS marker	STS (sequence-tagged-site)	AJ487355, NCBI	GP40	63							GP40-a	55.001	GP40-a	60.002	# PGSC0003DMG400004762	# Soltu.DM08G024850	54774535..54775491	52257100..52265700	60486469..60487419	# Solyc08g078600
8	GP312		S. tuberosum	7,8	Potato STS marker	STS (sequence-tagged-site)	CG783239, NCBI											GP312-a	60.003	# PGSC0003DMG400004762	# Soltu.DM08G024850	54774535..54775491	52257100..52265700	60486469..60487419	# Solyc08g078600
8	DMG400004827		S. tuberosum	253	Peroxisomal acyl-CoA oxidase 1B, gene with differential SNP allele frequency between pairs of potato genotype pools with differential tuber yield, SNPs causing amino acid changes, candidate gene for potato tuber yield QTL	Gene	Spud DB, SGN													PGSC0003DMG400004827	Soltu.DM.08G024630	54564523..54568126	52051600..52055200	60323597..60322606	Solyc08g078400
8	solcap_snp_c2_19078		S. tuberosum	253	Potato SNP marker, differential SNP allele frequency between pairs of potato genotype pools with differential tuber yield	SNP (single nucleotide polymorphism)	Spud DB, http://solcap.msu.edu/potato													# PGSC0003DMG400004800	# Soltu.DM.08G025160(a), Soltu.DM.08G000530(b)	54991700..54991600(a), 01057796..1057896(b)	52491238..52491259	60659218..60659118(a), 01987479..1987379(b)	# Solyc08g078850(a), Solyc08g007420(b)
8	LDH2 (S1f8)		S. tuberosum	2,52,55,197	Lactate dehydrogenase chain B (EC1.1.1.27) (potato EST marker S1f8), glycolysis, oxidative pentose phosphate pathway, functional candidate gene for potato tuber and tomato fruit quality QTL	Gene	AF067859, AJ489123, NCBI									S1f8-a	53			# PGSC0003DMG400004800	# Soltu.DM.08G025160	54991175..54993188	52490670..52493050	60658690..60660565	# Solyc08g078850
8	CT111		S. lycopersicum	19,321,408	Tomato EST marker, proximal to tomato QTL ssc8.1 for fruit soluble solids (Brix)	EST (expressed sequence tag)	AA824814, NCBI	CT111	65.3											not annotated	Soltu.DM.08G025180	55005949..55006125	52506583..52506759	60671605..60671776	not annotated
8		tM8.3 (mat8.1)	S. lycopersicum, S. peruvianum, S. habrochaites (L. hirsutum)	311,312	Tomato QTL for maturity	QTL (quantitative trait locus)																		58 - 63,9 Mbp
8		pTY8.3	S. tuberosum	235,253	Potato QTL for tuber yield	QTL (quantitative trait locus)																53 - 59 Mbp	50 - 56,9 Mbp
8		tFY8.3 (ydt8.1)	S. lycopersicum, S. habrochaites (L. hirsutum)	312	Tomato QTL for fruit total yield	QTL (quantitative trait locus)																		58 - 62 Mbp
8		tFW8.3	S. lycopersicum, S. pimpinellifolium, S. pennellii	242,309,337	Tomato QTL for fruit weight (mass)	QTL (quantitative trait locus)																		60 - 62 Mbp
8		tSS8.4 (brx8.1/PR, ssc8.1)	S. lycopersicum, S. parviflorum, S. pennellii, S. pimpinellifolium	242,321,337,408	Tomato QTL for fruit soluble solids (Brix)	QTL (quantitative trait locus)																		60 - 63 Mbp
8		pTSC8.2	S. tuberosum	235	Potato QTL for tuber sugar content and chip color	QTL (quantitative trait locus)																52 - 55 Mbp	50 - 53 Mbp
8	GP301		S. tuberosum	7,8	Potato STS marker (Exostosin family)	STS (sequence-tagged-site)	CG783232, NCBI											GP301	60.001	PGSC0003DMG400004742	Soltu.DM.08G025320	55151011..55151530	52661350..52663230	60795343..60795802	Solyc08g079040
8	INV-8/2		S. tuberosum	235	Invertase (EC3.2.1.26), sucrose metabolism, functional candidate gene for potato tuber reducing sugar content QTL, associated with potato tuber sugar content, chip color and tuber yield	Gene	NM_001247140, NCBI													PGSC0003DMG400004790	Soltu.DM.08G025360	55189629..55193758	52701630..52705710	60829500..60831887	Solyc08g079080
8	Solyc08g079250		S. lycopersicum	337	Tomato candidate gene (lipid transfer protein/seed storage/trypsin-alpha amylase inhibitor) for tomato QTL for fruit weight (tFW8.3), associated with tomato fruit weight	Gene	Solyc08g079250, SGN													PGSC0003DMG400004781	Soltu.DM.08G025550	55330580..55331176	52845539..52846135	60966347..60974194	Solyc08g079250
8	St_At4g22670		S. tuberosum	212	Potato ortholog of Sl_At4g22670 (ATHIP1, Arabidopsis thaliana HSP70-interacting protein1)	COS2 (conserved orthologous sequence)	At4g22670, TAIR									St_At4g22670	55.002			PGSC0003DMG400004781	Soltu.DM.08G025550	55330765..55333554	52845580..52850350	60975197..60975768	Solyc08g079260
8	TG553		S. lycopersicum	19,312	Tomato STS marker, linked to tomato QTL for fruit total yield and maturity		TG553, SGN	TG553	70											intergenic	intergenic	55729367..55729133	53255343..53255109	61180952..61180466	intergenic
8	CT148		S. lycopersicum	19,32,149,321	Tomato EST marker, on tomato IL8-3, South border of IL8-2, linked to tomato QRL lb8b and QTL brx8.1/PR for soluble solids (Brix)	EST (expressed sequence tag)	CT148, SGN	CT148	74.5											PGSC0003DMG400003914 & PGSC0003DMG400003941	Soltu.DM.08G026370	55971141..55969318	53498500..53501430	61385419..61383600	Solyc08g079830
8*	GP173		S. tuberosum	6,7,8,16	Potato STS marker (Subtilisin like proteinase, P69C, EC 3.4.21.-)	STS (sequence-tagged-site)	CG783104, NCBI											GP173	64	PGSC0003DMG402003937	Soltu.DM.08G026460	56026572..56025997 et al.	53556700..53558020	61436144..61435491(a), 61423192..61422536(b) et al.	Solyc08g079900(a), Solyc08g079880(b)
8	ANS		Petunia x hybdrida	194	Petunia flavanone 3-hydroxylase	Gene	X70786, NCBI													PGSC0003DMG400022746(a), PGSC0003DMG400022730(b)	Soltu.DM.08G026700	56181746..56180438	53732072..53730764	61492939..61491432	Solyc08g080040
8	solcap_snp_c1_8282		S. tuberosum	346	Potato SNP marker, linked with potato QRL for late blight (rAUDPC)	SNP (single nucleotide polymorphism)	Spud DB, http://solcap.msu.edu/potato													PGSC0003DMG400022761	Soltu.DM.08G026980	56468386..56468486	54022103..54022124	61762627..61762727	Solyc08g080340
8	CT265		S. lycopersicum	19,262,309,312	Tomato EST marker, linked to tomato QRL EBR8.2 and QTL for fruit weight (mass), distal to tomato QTL for total fruit weight and maturity	STS (sequence-tagged-site)	CT265, SGN	CT265	79.1											PGSC0003DMG400022742	Soltu.DM.08G027000	56496730..56496969	54051760..54052001	61783768..61784009	Solyc08g080370
8	TG402		S. lycopersicum	19,185,218	Tomato STS marker	STS (sequence-tagged-site)	TG402, SGN	TG402	82	TG402	44	TG402	61	TG402	55					PGSC0003DMG400003039	Soltu.DM.08G027210	56699496..56698542	54252328..54251374	61934991..61934086	not annotated
8	OSM-1g (Osm-8, 57t3 )		S. tuberosum	9,75,152,212,385	Osmotin, member of the clustered gene family, pathogenesis related, in potato transcription up regulated upon infection with P. infestans and differential expression between quantitative late blight resistant and susceptible genotype pools, functional candidate gene for QRL, linked to potato QTL for resistance to late blight (rAUDPC, MCR) and plant maturity	Gene	AY737312, NCBI													PGSC0003DMG400003040	# Soltu.DM.08G027240	56724341..56725079	54278345..54279022	62005662..62006361 et al.	# Solyc08g080650
8	OSM-1h (Osm-8, 57t3)		S. tuberosum	9,75,152,212,385	Osmotin, member of the clustered gene family, pathogenesis related, in potato differential expression between quantitative late blight resistant and susceptible genotype pools, functional candidate gene for QRL, linked to potato QTL for resistance to late blight (rAUDPC, MCR) and plant maturity	Gene	AY737312, NCBI													# PGSC0003DMG400003044	# Soltu.DM.08G027240	56724358..56725035	54292189..54292866	62005681..62006358(a), 61961915..61962592(b) et al.	# Solyc08g080650(a), Solyc08g080620(b)
8	OSM-5a (Osm-8, 57t3)		S. tuberosum, S. phureja	9,75,152,212,385	Osmotin, member of the clustered gene family, pathogenesis related, in potato transcription up regulated upon infection with P. infestans and differential expression between quantitative late blight resistant and susceptible genotype pools, functional candidate gene for QRL, linked to potato QTL for resistance to late blight (rAUDPC, MCR) and plant maturity	Gene	AY737310, NCBI													PGSC0003DMG400003042	Soltu.DM.08G027260	56732170..56732910	54286157..54286897	62005681..62006418(a), 62003367..62004107(b) et al.	# Solyc08g080650(a), Solyc08g080640(b)
8	OSM-3b (Osm-8, 57t3, CT28)		S. tuberosum, S. phureja, S. lycopersicum	9,19,75,152,212,385	Osmotin, member of the clustered gene family, pathogenesis related, in potato transcription up regulated upon infection with P. infestans, functional candidate gene for QRL, linked to potato QTL for resistance to late blight (rAUDPC, MCR) and plant maturity	Gene	AY737310, P12670, NCBI	CT28	80.6											# PGSC0003DMG400003043	# Soltu.DM.08G027270	56735449..56736189	54289433..54290173	62003367..62004107(a), 62005681..62006418(b) et al	# Solyc08g080640(a), Solyc08g080650(b)
8	STM1001		S. tuberosum	3.16	Potato microsatellite marker in osmotin gene, linked with potato QTL for late blight resistance	SSR (simple sequence repeat)	X27927, NCBI													# PGSC0003DMG400003043	# Soltu.DM.08G027270	56736374..56736480	54289420..54290380	62004292..62004314	not annotated
8	OSM-3f (Osm-8, 57t3)		S. tuberosum, S. phureja	9,75,152,212,385	Osmotin, member of the clustered gene family, pathogenesis related, in potato differential expression between quantitative late blight resistant and susceptible genotype pools, functional candidate gene for QRL, linked to potato QTL for resistance to late blight (rAUDPC, MCR) and plant maturity	Gene	AY737310, NCBI													# PGSC0003DMG400003044	Soltu.DM.08G027280	56738205..56738942	54292189..54292926	62005681..62006418(a), 62003367..62004107(b) et al.	# Solyc08g080650(a), Solyc08g080640(b)
8	OSM-3c (Osm-8, 57t3)		S. tuberosum, S. phureja	9,29,75,152,212,385	Osmotin, member of the clustered gene family, pathogenesis related, in potato transcription up regulated upon infection with P. infestans, functional candidate gene for QRL, linked to potato QTL for resistance to late blight (rAUDPC, MCR) and plant maturity	Gene	AY737310, NCBI													PGSC0003DMG400003057	Soltu.DM.08G027290	56741818..56741069	54295802..54295053	62009988..62009239(a), 62013133..62012384(b)	Solyc08g080660(a), Solyc08g080670(b)
8	OSM-4d (Osm-8, 57t3)		S. tuberosum, S. phureja	9,29,75,152,212,385	Osmotin, member of the clustered gene family, pathogenesis related, functional candidate gene for QRL, linked to potato QTL for resistance to late blight (rAUDPC, MCR) and plant maturity	Gene	AY737311, NCBI													# PGSC0003DMG400003058	# Soltu.DM.08G027300	56745591..56744842	54299574..54298825	62013133..62012384(a), 62009988..62009239(b) et al.	# Solyc08g080670(a), Solyc08g080660(b)
8	OSM-2d (Osm-8, 57t3)		S. tuberosum	9,29,75,152,212,385	Osmotin, member of the clustered gene family, pathogenesis related, functional candidate gene for QRL, linked to potato QTL for resistance to late blight (rAUDPC, MCR) and plant maturity	Gene	AY737313, NCBI													# PGSC0003DMG400003058	# Soltu.DM.08G027300	56745591..56744842	54299574..54298825	62013133..62012384(a), 62009988..62009239(b) et al.	# Solyc08g080670(a), Solyc08g080660(b)
8		EBR8.2	S. lycopersicum	246.262	Tomato QRL for early blight (Alternaria solani)	QRL (quantitative resistance locus)																		57 - 63,9 Mbp
8		tLBR8.2 (lb8b)	S. lycopersicum, S. habrochaites (L. hirsutum)	149	Tomato QTL for resistance to late blight	QRL (quantitative resistance locus)																		60 - 63,9 Mbp
8		pLBR8.3 (Pin8A, qrAUDPC8)	S. tuberosum	3,9,17,29,75,346	Potato QTL for resistance to late blight	QRL (quantitative resistance locus)																53 - 59,1 Mbp	51 - 56,9 Mbp
8		qPvr8.1 (Ca-poty_QTL)	C. annuum	10,120	Pepper QTL for resistance to potyvirus	QRL (quantitative resistance locus)																~ 57 - 59,1 Mbp	~ 54 - 56,9 Mbp	~ 61 - 63,9 Mbp
8*	P1g6		S. tuberosum	52,55	Potato EST marker (Glutathione peroxidase, EC 1.11.1.9)	EST (expressed sequence tag)	AJ487407, NCBI									P1g6	65			PGSC0003DMG400012344	Soltu.DM.08G027650	57103254..57106107	54675360..54678210	62206502..62209454	Solyc08g080940
8	Solyc08g081090		S. lycopersicum	337	Tomato candidate gene (sugar:hydrogen symporter activity) for tomato QTL for fruit soluble solids content (Brix) (tSS8.4), associated with fruit soluble solids content (Brix)	Gene	Solyc08g081090													PGSC0003DMG400037206	Soltu.DM.08G027840	57237031..57238581	54812204..54813754	62322583..62324133	Solyc08g081090
8	solcap_snp_c2_16993		S. tuberosum	346	Potato SNP marker linked with potato QRL for late blight (rAUDPC)	SNP (single nucleotide polymorphism)	Spud DB, http://solcap.msu.edu/potato													PGSC0003DMG401012339	Soltu.DM.08G027870	57258982..57258882	54834208..54834229	62342880..62342780	Solyc08g081140
8	P1a11		S. tuberosum	52,55	Potato EST marker (Aquaporin TMP-B, WC1C)	EST (expressed sequence tag)	AJ487393, NCBI									P1a11-b	62			PGSC0003DMG400012337	Soltu.DM.08G027920	57302041..57302272	54877634..54878022	62384852..62385096	Solyc08g081190
8	St_At5g41350		S. tuberosum	212	Potato ortholog of Sl_At5g41350 (zinc finger (C3HC4-type RING finger) family protein9	COS2 (conserved orthologous sequence)	At5g41350, TAIR									St_At5g41350	71			PGSC0003DMG400012196	Soltu.DM.08G028050	57419659..57419016	55000450..55005330	62486586..62486479	Solyc08g081300
8	St_At1g63980		S. tuberosum	212	Potato ortholog of Sl_At1g63980 (D111/G-patch domain-containing protein)	COS2 (conserved orthologous sequence)	At1g63980, TAIR									St_At1g63980	67			PGSC0003DMG400012320	Soltu.DM.08G028320	57672644..57673284	55257140..55261970	62715180..62715293	Solyc08g081580
8	solcap_snp_c2_17113		S. tuberosum	346	Potato SNP marker, linked with potato QRL for late blight (rAUDPC)	SNP (single nucleotide polymorphism)	Spud DB, http://solcap.msu.edu/potato													PGSC0003DMG401012314, PGSC0003DMG402012314	Soltu.DM.08G028490	57817999..57818049	55413229..55413250	62827388..62827433	Solyc08g081730
8*	TG434		S. lycopersicum	19,32,311	Tomato STS marker, on tomato IL8-3, North of IL8-3-1, proximal to tomato QTL for maturity	QTL (quantitative trait locus)	TG434, NCBI	TG434	83.3											not annotated	Soltu.DM.08G028760	58079380..58077723	55678087..55676430	63057540..63055884	Solyc08g082020
8	GP288		S. tuberosum	7,8	Potato STS marker	STS (sequence-tagged-site)	CG783218, NCBI											GP288	71.001			no matching position (chr07)	no matching position (chr07)	no matching position (chr07)
8	GP299		S. tuberosum	7,8	Potato STS marker (similar to LIM domain protein, transcription factor)	STS (sequence-tagged-site)	CG783229, NCBI											GP299-b	71.002			no matching position(chr03)	no matching position(chr03)	no matching position(chr03)
8	CT252		S. lycopersicum	19,32,321	Tomato EST marker, on tomato IL8-3, North border of IL8-3-1, distal to tomato QTL brx8.1/PR for fruit soluble solids (Brix)	EST (expressed sequence tag)	CT252, SGN	CT252	89.1											PGSC0003DMG402012276	Soltu.DM.08G029260	58436481..58439135	56041117..56043771	63369298..63371519	not annotated
8	STG0032		S. tuberosum	218	Potato microsatellite marker	SSR (simple sequence repeat)	BQ121606, NCBI					STG0032	77							PGSC0003DMG402012256	Soltu.DM.08G029670	58700209..58700311	56331400..56337400	63593474..63593493	Solyc08g082750
8	BMY-8/3		S. tuberosum	235,253	Beta-amylase (EC3.2.1.2), starch metabolism, functional candidate gene for potato tuber starch and sugar content QTL, differential SNP allele frequency between pairs of potato genotype pools with differential tuber yield, candidate gene for potato tuber yield QTL	Gene	Spud DB, SGN													PGSC0003DMG400012129	Soltu.DM.08G029750	58756543..58749960	56381800..56388400	63634232..63627771	Solyc08g082810
8	CD29		S. lycopersicum	19,185,218	Tomato EST marker	EST (expressed sequence tag)	CD29, SGN	CD29A	91	CD29	49.2	CD29	67	CD29	62					PGSC0003DMG400012254	Soltu.DM.08G029760	58765678..58764932	56397525..56396779	63639712..63638951	Solyc08g082820
8	TG346		S. lycopersicum	19	Tomato STS marker	STS (sequence-tagged-site)	TG346, SGN	TG346	90.5											PGSC0003DMG400012243 & PGSC0003DMG400012123	Soltu.DM.08G029940	58921792..58921247	56555643..56555098	63766002..63765463	Solyc08g083010
8	TG496		S. lycopersicum	19,120	Tomato STS marker, linked to pepper QTL for resistance to potyvirus	STS (sequence-tagged-site)	TG496,SGN	TG496	90.5											PGSC0003DMG400012122	Soltu.DM.08G029950	58928596..58929677	56562447..56564560	63771735..63772191	Solyc08g083030 & Solyc08g083040
8	TG294		S. lycopersicum	19,242,246,262,311,408	Tomato STS marker, on tomato IL8-3, flanking tomato QRL EBR8.2, linked to tomato QTL for maturity, fruit weight (mass) and soluble solids (Brix), distal to tomato QTL for soluble solids (tSS8.4)	STS (sequence-tagged-site)	TG294, SGN	TG294	92.2											PGSC0003DMG400012235	Soltu.DM.08G030090	59057247..59058302	56692400..56694710	63894785..63895503	Solyc08g083210
8	CT68		S. lycopersicum	19,32,149,242,262,309	Tomato EST marker, South border of tomato IL8-3 and IL8-3-1, linked to tomato QRL EBR8.2 and lb8b for late blight, flanking tomato QTL for fruit weight (mass)	EST (expressed sequence tag)	CT68, SGN	CT68	94.8											PGSC0003DMG400012115	Soltu.DM.08G030130	59076113..59075498	56712975..56712360	63905956..63905352	Solyc08g083240
8	STM1005		S. tuberosum	16	Potato microsatellite marker	SSR (simple sequence repeat)	X66826, NCBI											STM1005	75	PGSC0003DMG400012112	Soltu.DM.08G030220	59141415..59141251	56779340..56780670	63963489..63960870	Solyc08g083310
8		Eca8A	S. tuberosum	9.23	Potato QTL for leaf resistance to Erwinia carotovora ssp atroseptica	QRL (quantitative resistance locus)																57 - 59,1 Mbp	55 - 56,9 Mbp
8	GbssI (wx)		S. tuberosum	1,2,6,7,8,9,17,19,23,52,235	Granule bound starch synthase (EC2.4.1.21), starch metabolism, functional candidate gene for potato starch and sugar content QTL, linked with potato QRL Pin8A and Eca8A	Gene	X58453, NCBI	WX	90.5							GbssI	76.001	GbssI	76.002	# PGSC0003DMG400012111	# Soltu.DM.08G030230	59147174..59143825	56782190..56785790	63966390..63963423	# Solyc08g083320
8	STM1016 (STSS1-1, STSS1-2)		S. tuberosum	16,218	Potato microsatellite marker in GbssI gene	SSR (simple sequence repeat)	X58453, NCBI					STSS1-1, STSS1-2	77							# PGSC0003DMG400012111	# Soltu.DM.08G030230	59147174..59143825	56782190..56785790	63966390..63963423	# Solyc08g083320
8	STM1104 (STWAX-1)		S. tuberosum	16,218	Potato microsatellite marker in GbssI gene	SSR (simple sequence repeat)	X52417, NCBI					STM1104	80			STM1104	76.002	STM1104	76.003	# PGSC0003DMG400012111	# Soltu.DM.08G030230	59148211..59147008	56782190..56785790	63966630..63966252	# Solyc08g083320
8	STM1105		S. tuberosum	3,16,218	Potato microsatellite marker in GbssI gene, linked with potato QTL for late blight resistance and vigour	SSR (simple sequence repeat)	X52416, NCBI					STM1105	78			STM1105	76.003	STM1105	76.004	# PGSC0003DMG400012111	# Soltu.DM.08G030230	59148211..59147009	56782190..56785790	63966721..63966253	# Solyc08g083320
8	STGBSS1 (STGBSS2, STWAX-2)		S. tuberosum	218	Potato microsatellite markers in in GbssI gene	SSR (simple sequence repeat)	EU548082, NCBI					STGBSS1	77							# PGSC0003DMG400012111	# Soltu.DM.08G030230	59148164..59146834	56786525..56785195	63966721..63966095	# Solyc08g083320
8	St_At1g32900		S. tuberosum	212	Potato ortholog to Sl_At1g32900 (Granule bound starch synthase, GbssI)	COS2 (conserved orthologous sequence)	At1g32900, TAIR													# PGSC0003DMG400012111	# Soltu.DM.08G030230	59147137..59144857	56785498..56783218	63966387..63963537	# Solyc08g083320
8	PPA1		S. tuberosum	2,8,146	Soluble inorganic pyrophosphatase (EC 3.6.1.1), functional candidate gene for potato tuber quality QTL	Gene	Z36894, NCBI											Ppa1-b	76.001	PGSC0003DMG400012223	Soltu.DM.08G030280(a), Soltu.DM.08G005040(b)	59169273..59170344(a), 06319463..6318560(b)	56807420..56809330	63980201..63981086(a), 03071682..3072579(b)	Solyc08g083370(a), Solyc08g013680(b)
